# Supplementary material for: Conservation and Role of Electrostatics in Thymidylate Synthase
Source: Sci Rep. 2015 Nov 27;5:17356. doi: 10.1038/srep17356 (PMC4661567; doi:10.1038/srep17356)
Supplement: Dataset 1 [file srep17356-s2.zip › P04818.pqr]

REMARK   1 PQR file generated by PDB2PQR (Version 1.1.0)
REMARK   1
REMARK   1 Forcefield Used: amber
REMARK   1
REMARK   5 WARNING: Unable to debump PRO B 252
REMARK   5 WARNING: Unable to debump PRO A 540
REMARK   5
REMARK   6 Total charge on this protein: -4.0000 e
REMARK   6
ATOM      1  N   PRO     1      22.125   0.709  40.808 -0.2020 1.8240
ATOM      2  CA  PRO     1      23.503   0.438  41.299  0.1000 1.9080
ATOM      3  CD  PRO     1      21.234   1.039  41.973 -0.0120 1.9080
ATOM      4  CB  PRO     1      23.420   0.406  42.824 -0.1150 1.9080
ATOM      5  CG  PRO     1      22.179   1.241  43.166 -0.1210 1.9080
ATOM      6  C   PRO     1      23.905  -0.872  40.711  0.5260 1.9080
ATOM      7  O   PRO     1      23.594  -1.910  41.292 -0.5000 1.6612
ATOM      8  HA  PRO     1      24.109   1.173  41.036  0.1000 1.1000
ATOM      9  HD3 PRO     1      20.713   1.873  41.782  0.1000 1.1000
ATOM     10  HD2 PRO     1      20.597   0.285  42.143  0.1000 1.1000
ATOM     11  H2  PRO     1      22.152   1.325  40.048  0.3120 0.6000
ATOM     12  HG2 PRO     1      21.764   0.906  44.005  0.1000 1.4870
ATOM     13  HG3 PRO     1      22.429   2.198  43.260  0.1000 1.4870
ATOM     14  H   PRO     1      21.680  -0.145  40.581  0.3120 0.6000
ATOM     15  HB3 PRO     1      24.230   0.815  43.242  0.1000 1.4870
ATOM     16  HB2 PRO     1      23.305  -0.528  43.163  0.1000 1.4870
ATOM     17  N   PRO     2      24.560  -0.845  39.588 -0.2548 1.8240
ATOM     18  CA  PRO     2      24.958  -2.088  38.993 -0.0266 1.9080
ATOM     19  CD  PRO     2      24.229   0.153  38.580  0.0192 1.9080
ATOM     20  CB  PRO     2      25.298  -1.767  37.540 -0.0070 1.9080
ATOM     21  CG  PRO     2      24.403  -0.554  37.226  0.0189 1.9080
ATOM     22  C   PRO     2      26.070  -2.702  39.774  0.5896 1.9080
ATOM     23  O   PRO     2      26.858  -1.968  40.370 -0.5748 1.6612
ATOM     24  HG2 PRO     2      24.856   0.040  36.574  0.0213 1.4870
ATOM     25  HA  PRO     2      24.173  -2.721  38.915  0.0641 1.3870
ATOM     26  HD3 PRO     2      23.280   0.478  38.684  0.0391 1.3870
ATOM     27  HD2 PRO     2      24.843   0.949  38.638  0.0391 1.3870
ATOM     28  HG3 PRO     2      23.528  -0.862  36.874  0.0213 1.4870
ATOM     29  HB3 PRO     2      25.068  -2.520  36.936  0.0253 1.4870
ATOM     30  HB2 PRO     2      26.254  -1.516  37.436  0.0253 1.4870
ATOM     31  N   HIS     3      26.146  -4.044  39.802 -0.4157 1.8240
ATOM     32  CA  HIS     3      27.188  -4.681  40.545  0.0188 1.9080
ATOM     33  CG  HIS     3      27.806  -6.719  41.896 -0.0266 1.9080
ATOM     34  CB  HIS     3      26.904  -6.161  40.837 -0.0462 1.9080
ATOM     35  C   HIS     3      28.433  -4.582  39.723  0.5973 1.9080
ATOM     36  O   HIS     3      28.389  -4.653  38.496 -0.5679 1.6612
ATOM     37  H   HIS     3      25.416  -4.527  39.262  0.2719 0.6000
ATOM     38  HA  HIS     3      27.328  -4.186  41.400  0.0881 1.3870
ATOM     39  HB3 HIS     3      27.037  -6.688  39.998  0.0402 1.4870
ATOM     40  HB2 HIS     3      25.957  -6.256  41.144  0.0402 1.4870
ATOM     41  CD2 HIS     3      27.625  -6.795  43.241  0.1292 1.9080
ATOM     42  HD1 HIS     3      29.489  -7.374  40.789  0.3649 0.6000
ATOM     43  HE1 HIS     3      30.455  -8.086  42.958  0.1392 1.3590
ATOM     44  CE1 HIS     3      29.546  -7.647  42.854  0.2057 1.9080
ATOM     45  ND1 HIS     3      29.044  -7.269  41.652 -0.3811 1.8240
ATOM     46  NE2 HIS     3      28.721  -7.379  43.849 -0.5727 1.8240
ATOM     47  HD2 HIS     3      26.799  -6.469  43.735  0.1147 1.4090
ATOM     48  N   GLY     4      29.583  -4.395  40.396 -0.4157 1.8240
ATOM     49  CA  GLY     4      30.849  -4.248  39.736 -0.0252 1.9080
ATOM     50  C   GLY     4      31.206  -5.521  39.034  0.5973 1.9080
ATOM     51  O   GLY     4      31.789  -5.508  37.951 -0.5679 1.6612
ATOM     52  H   GLY     4      29.458  -4.369  41.435  0.2719 0.6000
ATOM     53  HA2 GLY     4      30.800  -3.495  39.068  0.0698 1.3870
ATOM     54  HA3 GLY     4      31.561  -4.022  40.412  0.0698 1.3870
ATOM     55  N   GLU     5      30.856  -6.659  39.654 -0.5163 1.8240
ATOM     56  CA  GLU     5      31.213  -7.966  39.187  0.0397 1.9080
ATOM     57  CB  GLU     5      30.802  -9.088  40.156  0.0560 1.9080
ATOM     58  CG  GLU     5      31.359 -10.457  39.760  0.0136 1.9080
ATOM     59  CD  GLU     5      31.228 -11.380  40.961  0.8054 1.9080
ATOM     60  OE1 GLU     5      30.764 -10.897  42.029 -0.8188 1.6612
ATOM     61  OE2 GLU     5      31.594 -12.578  40.830 -0.8188 1.6612
ATOM     62  C   GLU     5      30.591  -8.234  37.855  0.5366 1.9080
ATOM     63  O   GLU     5      31.120  -9.018  37.069 -0.5819 1.6612
ATOM     64  HG2 GLU     5      30.813 -10.812  39.052 -0.0425 1.4870
ATOM     65  HA  GLU     5      32.219  -8.043  39.117  0.1105 1.3870
ATOM     66  HG3 GLU     5      32.296 -10.359  39.563 -0.0425 1.4870
ATOM     67  H   GLU     5      30.286  -6.490  40.528  0.2936 0.6000
ATOM     68  HB3 GLU     5      29.826  -9.150  40.144 -0.0173 1.4870
ATOM     69  HB2 GLU     5      31.162  -8.866  41.038 -0.0173 1.4870
ATOM     70  N   LEU     6      29.460  -7.578  37.553 -0.4157 1.8240
ATOM     71  CA  LEU     6      28.752  -7.849  36.336 -0.0518 1.9080
ATOM     72  CB  LEU     6      27.512  -6.958  36.145 -0.1102 1.9080
ATOM     73  CG  LEU     6      26.403  -7.237  37.175  0.3531 1.9080
ATOM     74  CD1 LEU     6      25.185  -6.327  36.947 -0.4121 1.9080
ATOM     75  CD2 LEU     6      26.037  -8.729  37.205 -0.4121 1.9080
ATOM     76  C   LEU     6      29.657  -7.632  35.166  0.5973 1.9080
ATOM     77  O   LEU     6      29.538  -8.327  34.159 -0.5679 1.6612
ATOM     78 HD22 LEU     6      26.195  -9.087  38.123  0.1000 1.4870
ATOM     79 HD23 LEU     6      25.075  -8.835  36.963  0.1000 1.4870
ATOM     80 HD21 LEU     6      26.607  -9.219  36.549  0.1000 1.4870
ATOM     81  H   LEU     6      29.167  -6.884  38.265  0.2719 0.6000
ATOM     82 HD13 LEU     6      25.334  -5.781  36.125  0.1000 1.4870
ATOM     83 HD12 LEU     6      24.371  -6.893  36.834  0.1000 1.4870
ATOM     84 HD11 LEU     6      25.073  -5.727  37.736  0.1000 1.4870
ATOM     85  HA  LEU     6      28.452  -8.811  36.340  0.0922 1.3870
ATOM     86  HG  LEU     6      26.765  -7.075  38.093 -0.0361 1.4870
ATOM     87  HB3 LEU     6      27.142  -7.139  35.255  0.0457 1.4870
ATOM     88  HB2 LEU     6      27.790  -6.023  36.256  0.0457 1.4870
ATOM     89  N   GLN     7      30.581  -6.661  35.248 -0.4157 1.8240
ATOM     90  CA  GLN     7      31.442  -6.387  34.133 -0.0031 1.9080
ATOM     91  CB  GLN     7      32.400  -5.230  34.430 -0.0036 1.9080
ATOM     92  CG  GLN     7      31.652  -3.916  34.631 -0.0645 1.9080
ATOM     93  CD  GLN     7      32.621  -2.936  35.257  0.6951 1.9080
ATOM     94  C   GLN     7      32.265  -7.599  33.819  0.5973 1.9080
ATOM     95  O   GLN     7      32.408  -7.971  32.655 -0.5679 1.6612
ATOM     96  HG2 GLN     7      31.371  -3.575  33.759  0.0352 1.4870
ATOM     97  HA  GLN     7      30.866  -6.183  33.332  0.0850 1.3870
ATOM     98  HG3 GLN     7      30.906  -4.067  35.245  0.0352 1.4870
ATOM     99  H   GLN     7      30.602  -6.162  36.150  0.2719 0.6000
ATOM    100  HB3 GLN     7      33.019  -5.120  33.663  0.0171 1.4870
ATOM    101  HB2 GLN     7      32.901  -5.432  35.261  0.0171 1.4870
ATOM    102 HE22 GLN     7      32.195  -3.086  37.503  0.4251 0.6000
ATOM    103  OE1 GLN     7      33.416  -2.283  34.581 -0.6086 1.6612
ATOM    104  NE2 GLN     7      32.552  -2.846  36.611 -0.9407 1.8240
ATOM    105 HE21 GLN     7      33.281  -2.168  36.514  0.4251 0.6000
ATOM    106  N   TYR     8      32.814  -8.265  34.852 -0.4157 1.8240
ATOM    107  CA  TYR     8      33.631  -9.427  34.644 -0.0014 1.9080
ATOM    108  CB  TYR     8      34.184  -9.978  35.972 -0.0152 1.9080
ATOM    109  CG  TYR     8      34.789 -11.322  35.740 -0.0011 1.9080
ATOM    110  CD1 TYR     8      34.014 -12.453  35.846 -0.1906 1.9080
ATOM    111  CD2 TYR     8      36.120 -11.455  35.419 -0.1906 1.9080
ATOM    112  CE1 TYR     8      34.554 -13.701  35.640 -0.2341 1.9080
ATOM    113  CE2 TYR     8      36.667 -12.700  35.209 -0.2341 1.9080
ATOM    114  CZ  TYR     8      35.885 -13.825  35.321  0.3226 1.9080
ATOM    115  OH  TYR     8      36.444 -15.102  35.106 -0.5579 1.7210
ATOM    116  C   TYR     8      32.796 -10.488  34.009  0.5973 1.9080
ATOM    117  O   TYR     8      33.219 -11.137  33.052 -0.5679 1.6612
ATOM    118  HA  TYR     8      34.376  -9.186  34.016  0.0876 1.3870
ATOM    119  HE1 TYR     8      33.976 -14.521  35.721  0.1656 1.4590
ATOM    120  HE2 TYR     8      37.642 -12.788  34.973  0.1656 1.4590
ATOM    121  H   TYR     8      32.590  -7.861  35.782  0.2719 0.6000
ATOM    122  HD2 TYR     8      36.695 -10.642  35.336  0.1699 1.4590
ATOM    123  HD1 TYR     8      33.039 -12.370  36.078  0.1699 1.4590
ATOM    124  HB3 TYR     8      33.435 -10.065  36.598  0.0295 1.4870
ATOM    125  HB2 TYR     8      34.876  -9.361  36.290  0.0295 1.4870
ATOM    126  HH  TYR     8      37.388 -14.984  34.823  0.3992 0.0000
ATOM    127  N   LEU     9      31.569 -10.679  34.522 -0.4157 1.8240
ATOM    128  CA  LEU     9      30.700 -11.696  34.011 -0.0518 1.9080
ATOM    129  CB  LEU     9      29.384 -11.803  34.799 -0.1102 1.9080
ATOM    130  CG  LEU     9      29.585 -12.207  36.273  0.3531 1.9080
ATOM    131  CD1 LEU     9      28.244 -12.302  37.016 -0.4121 1.9080
ATOM    132  CD2 LEU     9      30.431 -13.484  36.394 -0.4121 1.9080
ATOM    133  C   LEU     9      30.356 -11.374  32.592  0.5973 1.9080
ATOM    134  O   LEU     9      30.318 -12.260  31.741 -0.5679 1.6612
ATOM    135 HD22 LEU     9      30.000 -14.102  37.048  0.1000 1.4870
ATOM    136 HD23 LEU     9      30.488 -13.925  35.501  0.1000 1.4870
ATOM    137 HD21 LEU     9      31.346 -13.242  36.710  0.1000 1.4870
ATOM    138  H   LEU     9      31.330 -10.033  35.299  0.2719 0.6000
ATOM    139 HD13 LEU     9      27.509 -12.017  36.403  0.1000 1.4870
ATOM    140 HD12 LEU     9      28.096 -13.246  37.305  0.1000 1.4870
ATOM    141 HD11 LEU     9      28.269 -11.704  37.815  0.1000 1.4870
ATOM    142  HA  LEU     9      31.179 -12.579  34.036  0.0922 1.3870
ATOM    143  HG  LEU     9      30.160 -11.522  36.720 -0.0361 1.4870
ATOM    144  HB3 LEU     9      28.831 -12.495  34.377  0.0457 1.4870
ATOM    145  HB2 LEU     9      28.952 -10.920  34.793  0.0457 1.4870
ATOM    146  N   GLY    10      30.109 -10.084  32.302 -0.4157 1.8240
ATOM    147  CA  GLY    10      29.714  -9.672  30.988 -0.0252 1.9080
ATOM    148  C   GLY    10      30.809  -9.992  30.023  0.5973 1.9080
ATOM    149  O   GLY    10      30.549 -10.410  28.897 -0.5679 1.6612
ATOM    150  H   GLY    10      30.232  -9.440  33.110  0.2719 0.6000
ATOM    151  HA2 GLY    10      28.873 -10.152  30.718  0.0698 1.3870
ATOM    152  HA3 GLY    10      29.533  -8.683  30.980  0.0698 1.3870
ATOM    153  N   GLN    11      32.070  -9.787  30.439 -0.4157 1.8240
ATOM    154  CA  GLN    11      33.178 -10.027  29.564 -0.0031 1.9080
ATOM    155  CB  GLN    11      34.528  -9.637  30.187 -0.0036 1.9080
ATOM    156  CG  GLN    11      34.658  -8.129  30.413 -0.0645 1.9080
ATOM    157  CD  GLN    11      36.022  -7.845  31.027  0.6951 1.9080
ATOM    158  C   GLN    11      33.210 -11.481  29.220  0.5973 1.9080
ATOM    159  O   GLN    11      33.498 -11.850  28.084 -0.5679 1.6612
ATOM    160  HG2 GLN    11      34.599  -7.672  29.546  0.0352 1.4870
ATOM    161  HA  GLN    11      33.031  -9.508  28.718  0.0850 1.3870
ATOM    162  HG3 GLN    11      33.960  -7.841  31.040  0.0352 1.4870
ATOM    163  H   GLN    11      32.147  -9.452  31.415  0.2719 0.6000
ATOM    164  HB3 GLN    11      35.258  -9.922  29.574  0.0171 1.4870
ATOM    165  HB2 GLN    11      34.618 -10.090  31.067  0.0171 1.4870
ATOM    166 HE22 GLN    11      36.580  -5.761  30.278  0.4251 0.6000
ATOM    167  OE1 GLN    11      36.575  -8.667  31.752 -0.6086 1.6612
ATOM    168  NE2 GLN    11      36.582  -6.643  30.724 -0.9407 1.8240
ATOM    169 HE21 GLN    11      37.336  -6.944  31.293  0.4251 0.6000
ATOM    170  N   ILE    12      32.911 -12.351  30.202 -0.4157 1.8240
ATOM    171  CA  ILE    12      32.923 -13.765  29.965 -0.0597 1.9080
ATOM    172  CB  ILE    12      32.611 -14.565  31.196  0.1303 1.9080
ATOM    173  CG2 ILE    12      32.463 -16.038  30.780 -0.3204 1.9080
ATOM    174  CG1 ILE    12      33.688 -14.339  32.269 -0.0430 1.9080
ATOM    175  CD1 ILE    12      35.082 -14.784  31.830 -0.0660 1.9080
ATOM    176  C   ILE    12      31.869 -14.079  28.951  0.5973 1.9080
ATOM    177  O   ILE    12      32.097 -14.862  28.029 -0.5679 1.6612
ATOM    178  HA  ILE    12      33.805 -13.978  29.545  0.0869 1.3870
ATOM    179 HG22 ILE    12      32.372 -16.591  31.603  0.0882 1.4870
ATOM    180 HG21 ILE    12      31.651 -16.125  30.211  0.0882 1.4870
ATOM    181  HB  ILE    12      31.744 -14.252  31.577  0.0187 1.4870
ATOM    182 HG12 ILE    12      33.716 -13.370  32.490  0.0236 1.4870
ATOM    183 HG13 ILE    12      33.433 -14.854  33.081  0.0236 1.4870
ATOM    184 HD13 ILE    12      35.291 -15.660  32.256  0.0186 1.4870
ATOM    185  H   ILE    12      32.681 -11.905  31.109  0.2719 0.6000
ATOM    186 HD12 ILE    12      35.095 -14.876  30.838  0.0186 1.4870
ATOM    187 HG23 ILE    12      33.275 -16.305  30.270  0.0882 1.4870
ATOM    188 HD11 ILE    12      35.746 -14.099  32.117  0.0186 1.4870
ATOM    189  N   GLN    13      30.681 -13.462  29.095 -0.4157 1.8240
ATOM    190  CA  GLN    13      29.586 -13.733  28.209 -0.0031 1.9080
ATOM    191  CB  GLN    13      28.332 -12.912  28.559 -0.0036 1.9080
ATOM    192  CG  GLN    13      27.755 -13.217  29.942 -0.0645 1.9080
ATOM    193  CD  GLN    13      26.531 -12.335  30.143  0.6951 1.9080
ATOM    194  C   GLN    13      29.981 -13.331  26.826  0.5973 1.9080
ATOM    195  O   GLN    13      29.759 -14.065  25.864 -0.5679 1.6612
ATOM    196  HG2 GLN    13      27.478 -14.155  29.970  0.0352 1.4870
ATOM    197  HA  GLN    13      29.415 -14.722  28.213  0.0850 1.3870
ATOM    198  HG3 GLN    13      28.424 -12.993  30.621  0.0352 1.4870
ATOM    199  H   GLN    13      30.647 -12.793  29.889  0.2719 0.6000
ATOM    200  HB3 GLN    13      27.624 -13.105  27.879  0.0171 1.4870
ATOM    201  HB2 GLN    13      28.568 -11.941  28.529  0.0171 1.4870
ATOM    202 HE22 GLN    13      26.604 -11.718  32.341  0.4251 0.6000
ATOM    203  OE1 GLN    13      25.764 -12.091  29.213 -0.6086 1.6612
ATOM    204  NE2 GLN    13      26.344 -11.834  31.394 -0.9407 1.8240
ATOM    205 HE21 GLN    13      25.534 -11.409  31.014  0.4251 0.6000
ATOM    206  N   HIS    14      30.613 -12.152  26.702 -0.4157 1.8240
ATOM    207  CA  HIS    14      30.979 -11.634  25.420  0.0188 1.9080
ATOM    208  CG  HIS    14      32.051  -9.693  24.184 -0.0266 1.9080
ATOM    209  CB  HIS    14      31.675 -10.267  25.519 -0.0462 1.9080
ATOM    210  C   HIS    14      31.932 -12.571  24.760  0.5973 1.9080
ATOM    211  O   HIS    14      31.779 -12.892  23.586 -0.5679 1.6612
ATOM    212  H   HIS    14      30.799 -11.676  27.607  0.2719 0.6000
ATOM    213  HA  HIS    14      30.151 -11.561  24.851  0.0881 1.3870
ATOM    214  HB3 HIS    14      32.510 -10.367  26.066  0.0402 1.4870
ATOM    215  HB2 HIS    14      31.060  -9.622  25.979  0.0402 1.4870
ATOM    216  CD2 HIS    14      33.255  -9.677  23.550  0.1292 1.9080
ATOM    217  HD1 HIS    14      30.224  -8.876  23.490  0.3649 0.6000
ATOM    218  HE1 HIS    14      31.476  -8.172  21.469  0.1392 1.3590
ATOM    219  CE1 HIS    14      31.886  -8.671  22.250  0.2057 1.9080
ATOM    220  ND1 HIS    14      31.174  -9.044  23.343 -0.3811 1.8240
ATOM    221  NE2 HIS    14      33.154  -9.034  22.330 -0.5727 1.8240
ATOM    222  HD2 HIS    14      34.110 -10.081  23.919  0.1147 1.4090
ATOM    223  N   ILE    15      32.943 -13.051  25.501 -0.4157 1.8240
ATOM    224  CA  ILE    15      33.932 -13.900  24.907 -0.0597 1.9080
ATOM    225  CB  ILE    15      35.055 -14.229  25.843  0.1303 1.9080
ATOM    226  CG2 ILE    15      35.956 -15.272  25.158 -0.3204 1.9080
ATOM    227  CG1 ILE    15      35.798 -12.942  26.241 -0.0430 1.9080
ATOM    228  CD1 ILE    15      36.779 -13.134  27.396 -0.0660 1.9080
ATOM    229  C   ILE    15      33.307 -15.180  24.458  0.5973 1.9080
ATOM    230  O   ILE    15      33.608 -15.672  23.374 -0.5679 1.6612
ATOM    231  HA  ILE    15      34.258 -13.426  24.080  0.0869 1.3870
ATOM    232 HG22 ILE    15      36.888 -15.145  25.483  0.0882 1.4870
ATOM    233 HG21 ILE    15      35.625 -16.180  25.397  0.0882 1.4870
ATOM    234  HB  ILE    15      34.681 -14.623  26.677  0.0187 1.4870
ATOM    235 HG12 ILE    15      36.298 -12.608  25.448  0.0236 1.4870
ATOM    236 HG13 ILE    15      35.121 -12.262  26.510  0.0236 1.4870
ATOM    237 HD13 ILE    15      36.943 -14.109  27.523  0.0186 1.4870
ATOM    238  H   ILE    15      32.929 -12.757  26.489  0.2719 0.6000
ATOM    239 HD12 ILE    15      37.633 -12.671  27.176  0.0186 1.4870
ATOM    240 HG23 ILE    15      35.908 -15.132  24.174  0.0882 1.4870
ATOM    241 HD11 ILE    15      36.385 -12.745  28.224  0.0186 1.4870
ATOM    242  N   LEU    16      32.420 -15.770  25.277 -0.4157 1.8240
ATOM    243  CA  LEU    16      31.868 -17.023  24.860 -0.0518 1.9080
ATOM    244  CB  LEU    16      30.884 -17.613  25.885 -0.1102 1.9080
ATOM    245  CG  LEU    16      31.548 -18.033  27.210  0.3531 1.9080
ATOM    246  CD1 LEU    16      30.517 -18.615  28.189 -0.4121 1.9080
ATOM    247  CD2 LEU    16      32.730 -18.982  26.965 -0.4121 1.9080
ATOM    248  C   LEU    16      31.117 -16.809  23.585  0.5973 1.9080
ATOM    249  O   LEU    16      31.303 -17.540  22.613 -0.5679 1.6612
ATOM    250 HD22 LEU    16      32.525 -19.872  27.367  0.1000 1.4870
ATOM    251 HD23 LEU    16      32.873 -19.081  25.982  0.1000 1.4870
ATOM    252 HD21 LEU    16      33.549 -18.602  27.389  0.1000 1.4870
ATOM    253  H   LEU    16      32.211 -15.274  26.134  0.2719 0.6000
ATOM    254 HD13 LEU    16      29.626 -18.201  28.011  0.1000 1.4870
ATOM    255 HD12 LEU    16      30.463 -19.603  28.059  0.1000 1.4870
ATOM    256 HD11 LEU    16      30.802 -18.413  29.124  0.1000 1.4870
ATOM    257  HA  LEU    16      32.615 -17.670  24.691  0.0922 1.3870
ATOM    258  HG  LEU    16      31.978 -17.231  27.625 -0.0361 1.4870
ATOM    259  HB3 LEU    16      30.478 -18.417  25.490  0.0457 1.4870
ATOM    260  HB2 LEU    16      30.215 -16.923  26.097  0.0457 1.4870
ATOM    261  N   ARG    17      30.240 -15.791  23.570 -0.3479 1.8240
ATOM    262  CA  ARG    17      29.415 -15.517  22.430 -0.2637 1.9080
ATOM    263  CB  ARG    17      28.403 -14.418  22.803 -0.0007 1.9080
ATOM    264  CG  ARG    17      27.499 -13.881  21.695  0.0390 1.9080
ATOM    265  CD  ARG    17      26.404 -12.980  22.276  0.0486 1.9080
ATOM    266  NE  ARG    17      25.809 -12.178  21.173 -0.5295 1.8240
ATOM    267  CZ  ARG    17      26.279 -10.918  20.938  0.8076 1.9080
ATOM    268  NH1 ARG    17      27.306 -10.425  21.690 -0.8627 1.8240
ATOM    269  NH2 ARG    17      25.717 -10.149  19.961 -0.8627 1.8240
ATOM    270  C   ARG    17      30.213 -15.075  21.231  0.7341 1.9080
ATOM    271  O   ARG    17      30.221 -15.743  20.198 -0.5894 1.6612
ATOM    272  HG3 ARG    17      27.058 -14.638  21.230  0.0285 1.4870
ATOM    273  HA  ARG    17      28.900 -16.360  22.183  0.1560 1.3870
ATOM    274  HE  ARG    17      25.103 -12.541  20.633  0.3456 0.6000
ATOM    275  HG2 ARG    17      28.036 -13.341  21.060  0.0285 1.4870
ATOM    276 HH22 ARG    17      26.049  -9.248  19.817  0.4478 0.6000
ATOM    277 HH21 ARG    17      24.977 -10.536  19.417  0.4478 0.6000
ATOM    278  H   ARG    17      30.225 -15.237  24.454  0.2747 0.6000
ATOM    279  HD3 ARG    17      26.815 -12.374  22.926  0.0687 1.3870
ATOM    280  HD2 ARG    17      25.710 -13.549  22.668  0.0687 1.3870
ATOM    281 HH12 ARG    17      27.612  -9.503  21.509  0.4478 0.6000
ATOM    282 HH11 ARG    17      27.713 -10.993  22.385  0.4478 0.6000
ATOM    283  HB3 ARG    17      28.920 -13.638  23.182  0.0327 1.4870
ATOM    284  HB2 ARG    17      27.810 -14.781  23.535  0.0327 1.4870
ATOM    285  N   CYS    18      30.909 -13.927  21.356 -0.4157 1.8240
ATOM    286  CA  CYS    18      31.671 -13.283  20.316  0.0213 1.9080
ATOM    287  CB  CYS    18      31.902 -11.791  20.603 -0.1231 1.9080
ATOM    288  SG  CYS    18      30.339 -10.862  20.592 -0.3119 2.0000
ATOM    289  C   CYS    18      33.007 -13.905  20.037  0.5973 1.9080
ATOM    290  O   CYS    18      33.439 -13.947  18.887 -0.5679 1.6612
ATOM    291  H   CYS    18      30.837 -13.525  22.344  0.2719 0.6000
ATOM    292  HA  CYS    18      31.118 -13.315  19.452  0.1124 1.3870
ATOM    293  HB3 CYS    18      32.482 -11.426  19.897  0.1112 1.3870
ATOM    294  HB2 CYS    18      32.305 -11.705  21.496  0.1112 1.3870
ATOM    295  HG  CYS    18      30.129 -10.585  19.656  0.1933 0.6000
ATOM    296  N   GLY    19      33.684 -14.417  21.081 -0.4157 1.8240
ATOM    297  CA  GLY    19      35.054 -14.849  20.996 -0.0252 1.9080
ATOM    298  C   GLY    19      35.259 -15.764  19.833  0.5973 1.9080
ATOM    299  O   GLY    19      34.371 -16.517  19.439 -0.5679 1.6612
ATOM    300  H   GLY    19      33.111 -14.468  21.960  0.2719 0.6000
ATOM    301  HA2 GLY    19      35.658 -14.041  20.905  0.0698 1.3870
ATOM    302  HA3 GLY    19      35.312 -15.323  21.853  0.0698 1.3870
ATOM    303  N   VAL    20      36.479 -15.696  19.259 -0.4157 1.8240
ATOM    304  CA  VAL    20      36.838 -16.473  18.111 -0.0875 1.9080
ATOM    305  CB  VAL    20      37.508 -15.668  17.036  0.2985 1.9080
ATOM    306  CG1 VAL    20      36.508 -14.619  16.520 -0.3192 1.9080
ATOM    307  CG2 VAL    20      38.802 -15.063  17.608 -0.3192 1.9080
ATOM    308  C   VAL    20      37.808 -17.521  18.552  0.5973 1.9080
ATOM    309  O   VAL    20      38.579 -17.321  19.490 -0.5679 1.6612
ATOM    310  HA  VAL    20      36.017 -16.928  17.764  0.0969 1.3870
ATOM    311 HG11 VAL    20      37.005 -13.792  16.268  0.0791 1.4870
ATOM    312 HG21 VAL    20      39.303 -14.619  16.869  0.0791 1.4870
ATOM    313  HB  VAL    20      37.707 -16.258  16.267 -0.0297 1.4870
ATOM    314 HG12 VAL    20      36.034 -14.985  15.723  0.0791 1.4870
ATOM    315 HG13 VAL    20      35.850 -14.414  17.241  0.0791 1.4870
ATOM    316  H   VAL    20      37.123 -15.023  19.739  0.2719 0.6000
ATOM    317 HG23 VAL    20      38.563 -14.396  18.309  0.0791 1.4870
ATOM    318 HG22 VAL    20      39.351 -15.795  18.004  0.0791 1.4870
ATOM    319  N   ARG    21      37.782 -18.687  17.876 -0.3479 1.8240
ATOM    320  CA  ARG    21      38.646 -19.773  18.233 -0.2637 1.9080
ATOM    321  CB  ARG    21      38.346 -21.054  17.434 -0.0007 1.9080
ATOM    322  CG  ARG    21      39.116 -22.288  17.906  0.0390 1.9080
ATOM    323  CD  ARG    21      38.678 -22.781  19.285  0.0486 1.9080
ATOM    324  NE  ARG    21      39.316 -24.108  19.508 -0.5295 1.8240
ATOM    325  CZ  ARG    21      38.673 -25.240  19.100  0.8076 1.9080
ATOM    326  NH1 ARG    21      37.454 -25.149  18.492 -0.8627 1.8240
ATOM    327  NH2 ARG    21      39.247 -26.463  19.296 -0.8627 1.8240
ATOM    328  C   ARG    21      40.047 -19.358  17.923  0.7341 1.9080
ATOM    329  O   ARG    21      40.314 -18.777  16.872 -0.5894 1.6612
ATOM    330  HG3 ARG    21      40.093 -22.070  17.953  0.0285 1.4870
ATOM    331  HA  ARG    21      38.566 -19.951  19.214  0.1560 1.3870
ATOM    332  HE  ARG    21      40.176 -24.167  19.937  0.3456 0.6000
ATOM    333  HG2 ARG    21      38.977 -23.035  17.252  0.0285 1.4870
ATOM    334 HH22 ARG    21      38.769 -27.261  19.017  0.4478 0.6000
ATOM    335 HH21 ARG    21      40.147 -26.503  19.722  0.4478 0.6000
ATOM    336  H   ARG    21      37.094 -18.709  17.100  0.2747 0.6000
ATOM    337  HD3 ARG    21      37.710 -22.890  19.283  0.0687 1.3870
ATOM    338  HD2 ARG    21      39.003 -22.155  19.957  0.0687 1.3870
ATOM    339 HH12 ARG    21      37.006 -25.987  18.225  0.4478 0.6000
ATOM    340 HH11 ARG    21      37.057 -24.261  18.335  0.4478 0.6000
ATOM    341  HB3 ARG    21      38.585 -20.888  16.482  0.0327 1.4870
ATOM    342  HB2 ARG    21      37.373 -21.249  17.515  0.0327 1.4870
ATOM    343  N   LYS    22      40.986 -19.630  18.851 -0.3479 1.8240
ATOM    344  CA  LYS    22      42.347 -19.246  18.619 -0.2400 1.9080
ATOM    345  CB  LYS    22      42.650 -17.858  19.216 -0.0094 1.9080
ATOM    346  CG  LYS    22      44.010 -17.253  18.867  0.0187 1.9080
ATOM    347  CD  LYS    22      44.080 -15.756  19.179 -0.0479 1.9080
ATOM    348  CE  LYS    22      45.481 -15.158  19.049 -0.0143 1.9080
ATOM    349  NZ  LYS    22      46.278 -15.475  20.256 -0.3854 1.8240
ATOM    350  C   LYS    22      43.217 -20.260  19.296  0.7341 1.9080
ATOM    351  O   LYS    22      42.996 -20.604  20.456 -0.5894 1.6612
ATOM    352  HA  LYS    22      42.533 -19.257  17.638  0.1426 1.3870
ATOM    353  HE2 LYS    22      45.921 -15.547  18.245  0.1135 1.1000
ATOM    354  HE3 LYS    22      45.399 -14.171  18.951  0.1135 1.1000
ATOM    355  HG2 LYS    22      44.720 -17.724  19.395  0.0103 1.4870
ATOM    356  HG3 LYS    22      44.185 -17.386  17.889  0.0103 1.4870
ATOM    357  HZ1 LYS    22      46.051 -16.396  20.575  0.3400 0.6000
ATOM    358  HZ3 LYS    22      47.253 -15.431  20.035  0.3400 0.6000
ATOM    359  HZ2 LYS    22      46.071 -14.813  20.978  0.3400 0.6000
ATOM    360  HD3 LYS    22      43.760 -15.610  20.119  0.0621 1.4870
ATOM    361  HD2 LYS    22      43.469 -15.270  18.548  0.0621 1.4870
ATOM    362  H   LYS    22      40.636 -20.112  19.688  0.2747 0.6000
ATOM    363  HB3 LYS    22      42.589 -17.934  20.218  0.0362 1.4870
ATOM    364  HB2 LYS    22      41.936 -17.224  18.900  0.0362 1.4870
ATOM    365  N   ASP    23      44.232 -20.782  18.576 -0.5163 1.8240
ATOM    366  CA  ASP    23      45.123 -21.739  19.168  0.0381 1.9080
ATOM    367  CB  ASP    23      45.991 -22.494  18.144 -0.0303 1.9080
ATOM    368  CG  ASP    23      45.097 -23.418  17.329  0.7994 1.9080
ATOM    369  OD1 ASP    23      43.904 -23.574  17.702 -0.8014 1.6612
ATOM    370  OD2 ASP    23      45.599 -23.979  16.318 -0.8014 1.6612
ATOM    371  C   ASP    23      46.050 -20.965  20.043  0.5366 1.9080
ATOM    372  O   ASP    23      46.236 -19.766  19.846 -0.5819 1.6612
ATOM    373  H   ASP    23      44.291 -20.435  17.608  0.2936 0.6000
ATOM    374  HA  ASP    23      44.580 -22.333  19.755  0.0880 1.3870
ATOM    375  HB3 ASP    23      46.641 -23.030  18.634 -0.0122 1.4870
ATOM    376  HB2 ASP    23      46.397 -21.837  17.548 -0.0122 1.4870
ATOM    377  N   ASP    24      46.642 -21.619  21.061 -0.5163 1.8240
ATOM    378  CA  ASP    24      47.534 -20.876  21.899  0.0381 1.9080
ATOM    379  CB  ASP    24      46.932 -20.461  23.250 -0.0303 1.9080
ATOM    380  CG  ASP    24      46.676 -21.696  24.090  0.7994 1.9080
ATOM    381  OD1 ASP    24      46.134 -22.703  23.559 -0.8014 1.6612
ATOM    382  OD2 ASP    24      47.040 -21.639  25.293 -0.8014 1.6612
ATOM    383  C   ASP    24      48.767 -21.682  22.154  0.5366 1.9080
ATOM    384  O   ASP    24      48.895 -22.825  21.717 -0.5819 1.6612
ATOM    385  H   ASP    24      46.404 -22.599  21.152  0.2936 0.6000
ATOM    386  HA  ASP    24      47.813 -20.052  21.391  0.0880 1.3870
ATOM    387  HB3 ASP    24      46.082 -20.008  23.077 -0.0122 1.4870
ATOM    388  HB2 ASP    24      47.582 -19.889  23.709 -0.0122 1.4870
ATOM    389  N   ARG    25      49.706 -21.077  22.904 -0.3479 1.8240
ATOM    390  CA  ARG    25      50.987 -21.649  23.196 -0.2637 1.9080
ATOM    391  CB  ARG    25      51.811 -20.729  24.115 -0.0007 1.9080
ATOM    392  CG  ARG    25      53.143 -21.312  24.587  0.0390 1.9080
ATOM    393  CD  ARG    25      53.919 -20.355  25.495  0.0486 1.9080
ATOM    394  NE  ARG    25      52.954 -19.805  26.490 -0.5295 1.8240
ATOM    395  CZ  ARG    25      52.681 -20.486  27.641  0.8076 1.9080
ATOM    396  NH1 ARG    25      53.303 -21.673  27.901 -0.8627 1.8240
ATOM    397  NH2 ARG    25      51.782 -19.979  28.532 -0.8627 1.8240
ATOM    398  C   ARG    25      50.804 -22.960  23.897  0.7341 1.9080
ATOM    399  O   ARG    25      51.490 -23.932  23.579 -0.5894 1.6612
ATOM    400  HG3 ARG    25      53.716 -21.514  23.793  0.0285 1.4870
ATOM    401  HA  ARG    25      51.484 -21.806  22.334  0.1560 1.3870
ATOM    402  HE  ARG    25      52.517 -18.957  26.318  0.3456 0.6000
ATOM    403  HG2 ARG    25      52.974 -22.154  25.099  0.0285 1.4870
ATOM    404 HH22 ARG    25      51.581 -20.483  29.341  0.4478 0.6000
ATOM    405 HH21 ARG    25      51.353 -19.103  28.332  0.4478 0.6000
ATOM    406  H   ARG    25      49.398 -20.130  23.257  0.2747 0.6000
ATOM    407  HD3 ARG    25      54.266 -19.625  24.952  0.0687 1.3870
ATOM    408  HD2 ARG    25      54.606 -20.860  25.965  0.0687 1.3870
ATOM    409 HH12 ARG    25      53.069 -22.148  28.732  0.4478 0.6000
ATOM    410 HH11 ARG    25      53.965 -22.021  27.258  0.4478 0.6000
ATOM    411  HB3 ARG    25      51.261 -20.526  24.922  0.0327 1.4870
ATOM    412  HB2 ARG    25      52.003 -19.886  23.617  0.0327 1.4870
ATOM    413  N   THR    26      49.864 -23.035  24.858 -0.4157 1.8240
ATOM    414  CA  THR    26      49.688 -24.247  25.611 -0.0389 1.9080
ATOM    415  CB  THR    26      48.717 -24.152  26.753  0.3654 1.9080
ATOM    416  OG1 THR    26      47.393 -23.984  26.274 -0.6761 1.7210
ATOM    417  CG2 THR    26      49.119 -22.970  27.650 -0.2438 1.9080
ATOM    418  C   THR    26      49.193 -25.328  24.707  0.5973 1.9080
ATOM    419  O   THR    26      49.502 -26.499  24.916 -0.5679 1.6612
ATOM    420  HA  THR    26      50.579 -24.523  25.991  0.1007 1.3870
ATOM    421 HG22 THR    26      49.225 -22.148  27.089  0.0642 1.4870
ATOM    422 HG21 THR    26      48.408 -22.817  28.337  0.0642 1.4870
ATOM    423  H   THR    26      49.314 -22.173  24.987  0.2719 0.6000
ATOM    424  HB  THR    26      48.746 -25.024  27.301  0.0043 1.3870
ATOM    425 HG23 THR    26      49.985 -23.178  28.105  0.0642 1.4870
ATOM    426  HG1 THR    26      47.255 -23.047  25.928  0.4102 0.0000
ATOM    427  N   GLY    27      48.383 -24.972  23.690 -0.4157 1.8240
ATOM    428  CA  GLY    27      47.885 -25.978  22.793 -0.0252 1.9080
ATOM    429  C   GLY    27      46.510 -26.358  23.238  0.5973 1.9080
ATOM    430  O   GLY    27      45.845 -27.174  22.603 -0.5679 1.6612
ATOM    431  H   GLY    27      48.177 -23.969  23.634  0.2719 0.6000
ATOM    432  HA2 GLY    27      47.853 -25.616  21.860  0.0698 1.3870
ATOM    433  HA3 GLY    27      48.484 -26.780  22.815  0.0698 1.3870
ATOM    434  N   THR    28      46.055 -25.769  24.360 -0.4157 1.8240
ATOM    435  CA  THR    28      44.759 -26.064  24.905 -0.0389 1.9080
ATOM    436  CB  THR    28      44.534 -25.411  26.236  0.3654 1.9080
ATOM    437  OG1 THR    28      45.520 -25.842  27.163 -0.6761 1.7210
ATOM    438  CG2 THR    28      43.132 -25.793  26.739 -0.2438 1.9080
ATOM    439  C   THR    28      43.679 -25.587  23.979  0.5973 1.9080
ATOM    440  O   THR    28      42.697 -26.292  23.753 -0.5679 1.6612
ATOM    441  HA  THR    28      44.672 -27.065  25.012  0.1007 1.3870
ATOM    442 HG22 THR    28      42.680 -24.981  27.110  0.0642 1.4870
ATOM    443 HG21 THR    28      42.594 -26.158  25.978  0.0642 1.4870
ATOM    444  H   THR    28      46.728 -25.092  24.780  0.2719 0.6000
ATOM    445  HB  THR    28      44.619 -24.391  26.138  0.0043 1.3870
ATOM    446 HG23 THR    28      43.214 -26.487  27.455  0.0642 1.4870
ATOM    447  HG1 THR    28      46.366 -25.304  27.059  0.4102 0.0000
ATOM    448  N   GLY    29      43.827 -24.370  23.419 -0.4157 1.8240
ATOM    449  CA  GLY    29      42.823 -23.837  22.538 -0.0252 1.9080
ATOM    450  C   GLY    29      41.996 -22.882  23.337  0.5973 1.9080
ATOM    451  O   GLY    29      41.696 -23.139  24.503 -0.5679 1.6612
ATOM    452  H   GLY    29      44.701 -23.885  23.681  0.2719 0.6000
ATOM    453  HA2 GLY    29      43.257 -23.358  21.779  0.0698 1.3870
ATOM    454  HA3 GLY    29      42.250 -24.575  22.190  0.0698 1.3870
ATOM    455  N   THR    30      41.597 -21.744  22.729 -0.4157 1.8240
ATOM    456  CA  THR    30      40.831 -20.804  23.496 -0.0389 1.9080
ATOM    457  CB  THR    30      41.676 -19.762  24.165  0.3654 1.9080
ATOM    458  OG1 THR    30      42.289 -18.934  23.187 -0.6761 1.7210
ATOM    459  CG2 THR    30      42.755 -20.464  25.005 -0.2438 1.9080
ATOM    460  C   THR    30      39.918 -20.041  22.597  0.5973 1.9080
ATOM    461  O   THR    30      40.046 -20.067  21.374 -0.5679 1.6612
ATOM    462  HA  THR    30      40.276 -21.311  24.169  0.1007 1.3870
ATOM    463 HG22 THR    30      42.327 -20.903  25.796  0.0642 1.4870
ATOM    464 HG21 THR    30      43.214 -21.156  24.446  0.0642 1.4870
ATOM    465  H   THR    30      41.877 -21.644  21.759  0.2719 0.6000
ATOM    466  HB  THR    30      41.084 -19.165  24.755  0.0043 1.3870
ATOM    467 HG23 THR    30      43.424 -19.789  25.318  0.0642 1.4870
ATOM    468  HG1 THR    30      42.483 -19.458  22.348  0.4102 0.0000
ATOM    469  N   LEU    31      38.937 -19.354  23.215 -0.4157 1.8240
ATOM    470  CA  LEU    31      38.122 -18.415  22.506 -0.0518 1.9080
ATOM    471  CB  LEU    31      36.650 -18.354  22.951 -0.1102 1.9080
ATOM    472  CG  LEU    31      35.802 -19.542  22.460  0.3531 1.9080
ATOM    473  CD1 LEU    31      36.320 -20.877  23.011 -0.4121 1.9080
ATOM    474  CD2 LEU    31      34.310 -19.311  22.748 -0.4121 1.9080
ATOM    475  C   LEU    31      38.758 -17.111  22.838  0.5973 1.9080
ATOM    476  O   LEU    31      39.148 -16.888  23.981 -0.5679 1.6612
ATOM    477 HD22 LEU    31      33.792 -20.111  22.453  0.1000 1.4870
ATOM    478 HD23 LEU    31      34.184 -19.170  23.727  0.1000 1.4870
ATOM    479 HD21 LEU    31      34.001 -18.505  22.248  0.1000 1.4870
ATOM    480  H   LEU    31      38.843 -19.575  24.226  0.2719 0.6000
ATOM    481 HD13 LEU    31      36.291 -20.854  24.009  0.1000 1.4870
ATOM    482 HD12 LEU    31      35.742 -21.618  22.674  0.1000 1.4870
ATOM    483 HD11 LEU    31      37.260 -21.017  22.704  0.1000 1.4870
ATOM    484  HA  LEU    31      38.203 -18.578  21.540  0.0922 1.3870
ATOM    485  HG  LEU    31      35.830 -19.567  21.459 -0.0361 1.4870
ATOM    486  HB3 LEU    31      36.253 -17.534  22.580  0.0457 1.4870
ATOM    487  HB2 LEU    31      36.629 -18.364  23.935  0.0457 1.4870
ATOM    488  N   SER    32      38.908 -16.211  21.847 -0.4157 1.8240
ATOM    489  CA  SER    32      39.650 -15.033  22.174 -0.0249 1.9080
ATOM    490  CB  SER    32      41.048 -15.022  21.538  0.2117 1.9080
ATOM    491  OG  SER    32      41.734 -13.832  21.891 -0.6546 1.7210
ATOM    492  C   SER    32      38.958 -13.803  21.694  0.5973 1.9080
ATOM    493  O   SER    32      38.189 -13.823  20.736 -0.5679 1.6612
ATOM    494  H   SER    32      38.488 -16.441  20.966  0.2719 0.6000
ATOM    495  HA  SER    32      39.730 -14.978  23.184  0.0843 1.3870
ATOM    496  HB3 SER    32      40.949 -15.060  20.553  0.0352 1.3870
ATOM    497  HB2 SER    32      41.556 -15.803  21.874  0.0352 1.3870
ATOM    498  HG  SER    32      42.704 -14.033  22.020  0.4275 0.0000
ATOM    499  N   VAL    33      39.226 -12.692  22.408 -0.4157 1.8240
ATOM    500  CA  VAL    33      38.746 -11.386  22.068 -0.0875 1.9080
ATOM    501  CB  VAL    33      37.602 -10.920  22.918  0.2985 1.9080
ATOM    502  CG1 VAL    33      37.283  -9.465  22.532 -0.3192 1.9080
ATOM    503  CG2 VAL    33      36.423 -11.892  22.731 -0.3192 1.9080
ATOM    504  C   VAL    33      39.896 -10.466  22.329  0.5973 1.9080
ATOM    505  O   VAL    33      40.697 -10.705  23.229 -0.5679 1.6612
ATOM    506  HA  VAL    33      38.540 -11.364  21.099  0.0969 1.3870
ATOM    507 HG11 VAL    33      36.379  -9.430  22.114  0.0791 1.4870
ATOM    508 HG21 VAL    33      36.019 -11.738  21.833  0.0791 1.4870
ATOM    509  HB  VAL    33      37.890 -10.895  23.863 -0.0297 1.4870
ATOM    510 HG12 VAL    33      37.299  -8.899  23.353  0.0791 1.4870
ATOM    511 HG13 VAL    33      37.969  -9.142  21.884  0.0791 1.4870
ATOM    512  H   VAL    33      39.832 -12.888  23.252  0.2719 0.6000
ATOM    513 HG23 VAL    33      36.763 -12.827  22.799  0.0791 1.4870
ATOM    514 HG22 VAL    33      35.748 -11.720  23.445  0.0791 1.4870
ATOM    515  N   PHE    34      40.025  -9.379  21.546 -0.4157 1.8240
ATOM    516  CA  PHE    34      41.165  -8.532  21.742 -0.0024 1.9080
ATOM    517  CB  PHE    34      42.004  -8.410  20.447 -0.0343 1.9080
ATOM    518  CG  PHE    34      43.289  -7.684  20.687  0.0118 1.9080
ATOM    519  CD1 PHE    34      44.402  -8.358  21.138 -0.1256 1.9080
ATOM    520  CD2 PHE    34      43.388  -6.331  20.457 -0.1256 1.9080
ATOM    521  CE1 PHE    34      45.589  -7.698  21.361 -0.1704 1.9080
ATOM    522  CE2 PHE    34      44.571  -5.663  20.675 -0.1704 1.9080
ATOM    523  CZ  PHE    34      45.673  -6.346  21.130 -0.1072 1.9080
ATOM    524  C   PHE    34      40.657  -7.178  22.151  0.5973 1.9080
ATOM    525  O   PHE    34      39.712  -6.653  21.565 -0.5679 1.6612
ATOM    526  HZ  PHE    34      46.537  -5.863  21.293  0.1297 1.4590
ATOM    527  HA  PHE    34      41.680  -8.897  22.516  0.0978 1.3870
ATOM    528  HE1 PHE    34      46.392  -8.213  21.695  0.1430 1.4590
ATOM    529  HE2 PHE    34      44.623  -4.662  20.499  0.1430 1.4590
ATOM    530  H   PHE    34      39.286  -9.242  20.861  0.2719 0.6000
ATOM    531  HD2 PHE    34      42.586  -5.824  20.125  0.1330 1.4590
ATOM    532  HD1 PHE    34      44.352  -9.344  21.306  0.1330 1.4590
ATOM    533  HB3 PHE    34      41.472  -7.902  19.801  0.0295 1.4870
ATOM    534  HB2 PHE    34      42.208  -9.318  20.144  0.0295 1.4870
ATOM    535  N   GLY    35      41.297  -6.584  23.185 -0.4157 1.8240
ATOM    536  CA  GLY    35      40.980  -5.254  23.642 -0.0252 1.9080
ATOM    537  C   GLY    35      39.682  -5.150  24.396  0.5973 1.9080
ATOM    538  O   GLY    35      38.635  -4.897  23.802 -0.5679 1.6612
ATOM    539  H   GLY    35      42.038  -7.187  23.612  0.2719 0.6000
ATOM    540  HA2 GLY    35      41.742  -4.911  24.236  0.0698 1.3870
ATOM    541  HA3 GLY    35      40.953  -4.619  22.838  0.0698 1.3870
ATOM    542  N   MET    36      39.710  -5.367  25.733 -0.4157 1.8240
ATOM    543  CA  MET    36      38.530  -5.191  26.547 -0.0237 1.9080
ATOM    544  CB  MET    36      38.004  -6.516  27.123  0.0342 1.9080
ATOM    545  CG  MET    36      37.632  -7.526  26.036  0.0018 1.9080
ATOM    546  SD  MET    36      37.054  -9.137  26.648 -0.2737 2.0000
ATOM    547  CE  MET    36      35.409  -8.541  27.127 -0.0536 1.9080
ATOM    548  C   MET    36      38.913  -4.324  27.715  0.5973 1.9080
ATOM    549  O   MET    36      40.091  -4.232  28.056 -0.5679 1.6612
ATOM    550  HG2 MET    36      36.916  -7.093  25.427  0.0440 1.3870
ATOM    551  HE1 MET    36      35.411  -7.544  27.121  0.0684 1.3870
ATOM    552  HE2 MET    36      34.737  -8.884  26.475  0.0684 1.3870
ATOM    553  HE3 MET    36      35.197  -8.876  28.042  0.0684 1.3870
ATOM    554  HB2 MET    36      38.711  -6.922  27.704  0.0241 1.4870
ATOM    555  HG3 MET    36      38.451  -7.648  25.416  0.0440 1.3870
ATOM    556  H   MET    36      40.635  -5.661  26.093  0.2719 0.6000
ATOM    557  HA  MET    36      37.843  -4.709  26.009  0.0880 1.3870
ATOM    558  HB3 MET    36      37.189  -6.330  27.675  0.0241 1.4870
ATOM    559  N   GLN    37      37.933  -3.632  28.347 -0.4157 1.8240
ATOM    560  CA  GLN    37      38.263  -2.805  29.478 -0.0031 1.9080
ATOM    561  CB  GLN    37      38.496  -1.330  29.104 -0.0036 1.9080
ATOM    562  CG  GLN    37      39.058  -0.485  30.249 -0.0645 1.9080
ATOM    563  CD  GLN    37      39.238   0.936  29.738  0.6951 1.9080
ATOM    564  OE1 GLN    37      40.362   1.412  29.566 -0.6086 1.6612
ATOM    565  NE2 GLN    37      38.102   1.639  29.490 -0.9407 1.8240
ATOM    566  C   GLN    37      37.128  -2.862  30.459  0.5973 1.9080
ATOM    567  O   GLN    37      35.970  -3.015  30.073 -0.5679 1.6612
ATOM    568  HG2 GLN    37      38.412  -0.479  30.985  0.0352 1.4870
ATOM    569  HA  GLN    37      39.077  -3.187  29.920  0.0850 1.3870
ATOM    570  HG3 GLN    37      39.931  -0.844  30.508  0.0352 1.4870
ATOM    571  H   GLN    37      36.997  -3.758  27.953  0.2719 0.6000
ATOM    572 HE22 GLN    37      37.118   1.737  29.464  0.4251 0.6000
ATOM    573 HE21 GLN    37      38.712   2.372  29.220  0.4251 0.6000
ATOM    574  HB3 GLN    37      37.624  -0.930  28.823  0.0171 1.4870
ATOM    575  HB2 GLN    37      39.143  -1.292  28.344  0.0171 1.4870
ATOM    576  N   ALA    38      37.443  -2.761  31.771 -0.4157 1.8240
ATOM    577  CA  ALA    38      36.431  -2.780  32.793  0.0337 1.9080
ATOM    578  CB  ALA    38      36.232  -4.165  33.432 -0.1825 1.9080
ATOM    579  C   ALA    38      36.882  -1.849  33.880  0.5973 1.9080
ATOM    580  O   ALA    38      38.080  -1.642  34.070 -0.5679 1.6612
ATOM    581  H   ALA    38      38.462  -2.671  31.951  0.2719 0.6000
ATOM    582  HA  ALA    38      35.573  -2.445  32.412  0.0823 1.3870
ATOM    583  HB1 ALA    38      37.036  -4.726  33.252  0.0603 1.4870
ATOM    584  HB3 ALA    38      36.109  -4.056  34.415  0.0603 1.4870
ATOM    585  HB2 ALA    38      35.424  -4.594  33.035  0.0603 1.4870
ATOM    586  N   ARG    39      35.928  -1.245  34.619 -0.3479 1.8240
ATOM    587  CA  ARG    39      36.300  -0.341  35.673 -0.2637 1.9080
ATOM    588  CB  ARG    39      35.717   1.071  35.488 -0.0007 1.9080
ATOM    589  CG  ARG    39      36.170   2.081  36.544  0.0390 1.9080
ATOM    590  CD  ARG    39      35.471   3.437  36.421  0.0486 1.9080
ATOM    591  NE  ARG    39      35.718   3.940  35.041 -0.5295 1.8240
ATOM    592  CZ  ARG    39      36.812   4.707  34.767  0.8076 1.9080
ATOM    593  NH1 ARG    39      37.686   5.036  35.763 -0.8627 1.8240
ATOM    594  NH2 ARG    39      37.032   5.145  33.493 -0.8627 1.8240
ATOM    595  C   ARG    39      35.725  -0.872  36.945  0.7341 1.9080
ATOM    596  O   ARG    39      34.528  -1.132  37.025 -0.5894 1.6612
ATOM    597  HG3 ARG    39      37.156   2.234  36.454  0.0285 1.4870
ATOM    598  HA  ARG    39      37.296  -0.315  35.747  0.1560 1.3870
ATOM    599  HE  ARG    39      35.095   3.720  34.330  0.3456 0.6000
ATOM    600  HG2 ARG    39      35.976   1.716  37.456  0.0285 1.4870
ATOM    601 HH22 ARG    39      37.806   5.707  33.313  0.4478 0.6000
ATOM    602 HH21 ARG    39      36.393   4.876  32.779  0.4478 0.6000
ATOM    603  H   ARG    39      34.964  -1.490  34.358  0.2747 0.6000
ATOM    604  HD3 ARG    39      35.873   4.052  37.061  0.0687 1.3870
ATOM    605  HD2 ARG    39      34.514   3.306  36.545  0.0687 1.3870
ATOM    606 HH12 ARG    39      38.456   5.607  35.535  0.4478 0.6000
ATOM    607 HH11 ARG    39      37.527   4.696  36.676  0.4478 0.6000
ATOM    608  HB3 ARG    39      34.726   1.005  35.532  0.0327 1.4870
ATOM    609  HB2 ARG    39      36.002   1.409  34.597  0.0327 1.4870
ATOM    610  N   TYR    40      36.557  -1.036  37.993 -0.4157 1.8240
ATOM    611  CA  TYR    40      36.032  -1.553  39.225 -0.0014 1.9080
ATOM    612  CB  TYR    40      36.785  -2.796  39.737 -0.0152 1.9080
ATOM    613  CG  TYR    40      36.590  -3.898  38.749 -0.0011 1.9080
ATOM    614  CD1 TYR    40      35.438  -4.650  38.760 -0.1906 1.9080
ATOM    615  CD2 TYR    40      37.560  -4.185  37.815 -0.1906 1.9080
ATOM    616  CE1 TYR    40      35.254  -5.668  37.853 -0.2341 1.9080
ATOM    617  CE2 TYR    40      37.382  -5.202  36.905 -0.2341 1.9080
ATOM    618  CZ  TYR    40      36.227  -5.946  36.923  0.3226 1.9080
ATOM    619  OH  TYR    40      36.039  -6.989  35.993 -0.5579 1.7210
ATOM    620  C   TYR    40      36.180  -0.483  40.259  0.5973 1.9080
ATOM    621  O   TYR    40      37.275   0.034  40.473 -0.5679 1.6612
ATOM    622  HA  TYR    40      35.060  -1.747  39.103  0.0876 1.3870
ATOM    623  HE1 TYR    40      34.404  -6.210  37.869  0.1656 1.4590
ATOM    624  HE2 TYR    40      38.098  -5.402  36.226  0.1656 1.4590
ATOM    625  H   TYR    40      37.528  -0.770  37.822  0.2719 0.6000
ATOM    626  HD2 TYR    40      38.404  -3.648  37.796  0.1699 1.4590
ATOM    627  HD1 TYR    40      34.722  -4.457  39.436  0.1699 1.4590
ATOM    628  HB3 TYR    40      36.393  -3.056  40.591  0.0295 1.4870
ATOM    629  HB2 TYR    40      37.732  -2.574  39.791  0.0295 1.4870
ATOM    630  HH  TYR    40      36.495  -6.737  35.148  0.3992 0.0000
ATOM    631  N   SER    41      35.065  -0.108  40.921 -0.4157 1.8240
ATOM    632  CA  SER    41      35.134   0.933  41.907 -0.0249 1.9080
ATOM    633  CB  SER    41      33.765   1.536  42.267  0.2117 1.9080
ATOM    634  OG  SER    41      33.922   2.551  43.245 -0.6546 1.7210
ATOM    635  C   SER    41      35.720   0.378  43.166  0.5973 1.9080
ATOM    636  O   SER    41      35.274  -0.641  43.690 -0.5679 1.6612
ATOM    637  H   SER    41      34.216  -0.621  40.655  0.2719 0.6000
ATOM    638  HA  SER    41      35.746   1.653  41.565  0.0843 1.3870
ATOM    639  HB3 SER    41      33.189   0.817  42.632  0.0352 1.3870
ATOM    640  HB2 SER    41      33.367   1.929  41.450  0.0352 1.3870
ATOM    641  HG  SER    41      34.828   2.961  43.156  0.4275 0.0000
ATOM    642  N   LEU    42      36.795   1.033  43.631 -0.4157 1.8240
ATOM    643  CA  LEU    42      37.506   0.769  44.850 -0.0518 1.9080
ATOM    644  CB  LEU    42      38.950   1.284  44.806 -0.1102 1.9080
ATOM    645  CG  LEU    42      39.772   0.581  43.710  0.3531 1.9080
ATOM    646  CD1 LEU    42      41.248   1.004  43.757 -0.4121 1.9080
ATOM    647  CD2 LEU    42      39.579  -0.944  43.759 -0.4121 1.9080
ATOM    648  C   LEU    42      36.809   1.372  46.028  0.5973 1.9080
ATOM    649  O   LEU    42      37.076   0.995  47.166 -0.5679 1.6612
ATOM    650 HD22 LEU    42      38.614  -1.147  43.913  0.1000 1.4870
ATOM    651 HD23 LEU    42      39.873  -1.339  42.892  0.1000 1.4870
ATOM    652 HD21 LEU    42      40.126  -1.319  44.504  0.1000 1.4870
ATOM    653  H   LEU    42      37.092   1.824  42.961  0.2719 0.6000
ATOM    654 HD13 LEU    42      41.820   0.225  43.508  0.1000 1.4870
ATOM    655 HD12 LEU    42      41.395   1.751  43.112  0.1000 1.4870
ATOM    656 HD11 LEU    42      41.473   1.306  44.681  0.1000 1.4870
ATOM    657  HA  LEU    42      37.561  -0.234  44.983  0.0922 1.3870
ATOM    658  HG  LEU    42      39.391   0.820  42.816 -0.0361 1.4870
ATOM    659  HB3 LEU    42      39.372   1.086  45.663  0.0457 1.4870
ATOM    660  HB2 LEU    42      38.929   2.236  44.591  0.0457 1.4870
ATOM    661  N   ARG    43      35.956   2.387  45.800 -0.3479 1.8240
ATOM    662  CA  ARG    43      35.380   3.129  46.887 -0.2637 1.9080
ATOM    663  CB  ARG    43      34.561   4.329  46.386 -0.0007 1.9080
ATOM    664  CG  ARG    43      35.383   5.249  45.481  0.0390 1.9080
ATOM    665  CD  ARG    43      34.561   6.316  44.756  0.0486 1.9080
ATOM    666  NE  ARG    43      35.462   6.962  43.759 -0.5295 1.8240
ATOM    667  CZ  ARG    43      35.646   6.377  42.540  0.8076 1.9080
ATOM    668  NH1 ARG    43      35.008   5.207  42.242 -0.8627 1.8240
ATOM    669  NH2 ARG    43      36.471   6.956  41.619 -0.8627 1.8240
ATOM    670  C   ARG    43      34.483   2.268  47.721  0.7341 1.9080
ATOM    671  O   ARG    43      33.514   1.688  47.236 -0.5894 1.6612
ATOM    672  HG3 ARG    43      35.850   4.694  44.783  0.0285 1.4870
ATOM    673  HA  ARG    43      36.127   3.488  47.472  0.1560 1.3870
ATOM    674  HE  ARG    43      35.911   7.786  43.975  0.3456 0.6000
ATOM    675  HG2 ARG    43      36.080   5.719  46.034  0.0285 1.4870
ATOM    676 HH22 ARG    43      36.607   6.519  40.763  0.4478 0.6000
ATOM    677 HH21 ARG    43      36.913   7.818  41.852  0.4478 0.6000
ATOM    678  H   ARG    43      35.768   2.567  44.797  0.2747 0.6000
ATOM    679  HD3 ARG    43      34.276   6.983  45.405  0.0687 1.3870
ATOM    680  HD2 ARG    43      33.830   5.880  44.286  0.0687 1.3870
ATOM    681 HH12 ARG    43      35.176   4.799  41.359  0.4478 0.6000
ATOM    682 HH11 ARG    43      34.402   4.805  42.907  0.4478 0.6000
ATOM    683  HB3 ARG    43      34.266   4.852  47.167  0.0327 1.4870
ATOM    684  HB2 ARG    43      33.797   3.988  45.864  0.0327 1.4870
ATOM    685  N   ASP    44      34.820   2.177  49.024 -0.5163 1.8240
ATOM    686  CA  ASP    44      34.058   1.497  50.034  0.0381 1.9080
ATOM    687  CB  ASP    44      32.762   2.235  50.408 -0.0303 1.9080
ATOM    688  CG  ASP    44      33.154   3.489  51.178  0.7994 1.9080
ATOM    689  OD1 ASP    44      34.118   3.408  51.986 -0.8014 1.6612
ATOM    690  OD2 ASP    44      32.502   4.545  50.963 -0.8014 1.6612
ATOM    691  C   ASP    44      33.714   0.110  49.601  0.5366 1.9080
ATOM    692  O   ASP    44      32.642  -0.395  49.931 -0.5819 1.6612
ATOM    693  H   ASP    44      35.738   2.677  49.234  0.2936 0.6000
ATOM    694  HA  ASP    44      34.645   1.422  50.855  0.0880 1.3870
ATOM    695  HB3 ASP    44      32.239   1.657  50.987 -0.0122 1.4870
ATOM    696  HB2 ASP    44      32.313   2.494  49.587 -0.0122 1.4870
ATOM    697  N   GLU    45      34.617  -0.558  48.862 -0.5163 1.8240
ATOM    698  CA  GLU    45      34.347  -1.909  48.470  0.0397 1.9080
ATOM    699  CB  GLU    45      33.189  -2.050  47.465  0.0560 1.9080
ATOM    700  CG  GLU    45      33.433  -1.367  46.118  0.0136 1.9080
ATOM    701  CD  GLU    45      32.192  -1.584  45.262  0.8054 1.9080
ATOM    702  OE1 GLU    45      31.115  -1.048  45.637 -0.8188 1.6612
ATOM    703  OE2 GLU    45      32.302  -2.290  44.224 -0.8188 1.6612
ATOM    704  C   GLU    45      35.591  -2.438  47.834  0.5366 1.9080
ATOM    705  O   GLU    45      36.403  -1.670  47.319 -0.5819 1.6612
ATOM    706  HG2 GLU    45      33.526  -0.423  46.269 -0.0425 1.4870
ATOM    707  HA  GLU    45      34.110  -2.459  49.268  0.1105 1.3870
ATOM    708  HG3 GLU    45      34.170  -1.804  45.684 -0.0425 1.4870
ATOM    709  H   GLU    45      35.462  -0.026  48.628  0.2936 0.6000
ATOM    710  HB3 GLU    45      32.393  -1.636  47.868 -0.0173 1.4870
ATOM    711  HB2 GLU    45      33.061  -3.010  47.292 -0.0173 1.4870
ATOM    712  N   PHE    46      35.784  -3.772  47.875 -0.4157 1.8240
ATOM    713  CA  PHE    46      36.974  -4.328  47.298 -0.0024 1.9080
ATOM    714  CB  PHE    46      37.858  -4.985  48.376 -0.0343 1.9080
ATOM    715  CG  PHE    46      39.140  -5.461  47.787  0.0118 1.9080
ATOM    716  CD1 PHE    46      39.234  -6.713  47.226 -0.1256 1.9080
ATOM    717  CD2 PHE    46      40.255  -4.656  47.810 -0.1256 1.9080
ATOM    718  CE1 PHE    46      40.421  -7.151  46.689 -0.1704 1.9080
ATOM    719  CE2 PHE    46      41.445  -5.088  47.276 -0.1704 1.9080
ATOM    720  CZ  PHE    46      41.529  -6.338  46.713 -0.1072 1.9080
ATOM    721  C   PHE    46      36.554  -5.382  46.322  0.5973 1.9080
ATOM    722  O   PHE    46      35.986  -6.403  46.710 -0.5679 1.6612
ATOM    723  HZ  PHE    46      42.394  -6.660  46.319  0.1297 1.4590
ATOM    724  HA  PHE    46      37.419  -3.602  46.775  0.0978 1.3870
ATOM    725  HE1 PHE    46      40.473  -8.075  46.278  0.1430 1.4590
ATOM    726  HE2 PHE    46      42.260  -4.479  47.302  0.1430 1.4590
ATOM    727  H   PHE    46      35.037  -4.303  48.332  0.2719 0.6000
ATOM    728  HD2 PHE    46      40.198  -3.741  48.222  0.1330 1.4590
ATOM    729  HD1 PHE    46      38.435  -7.312  47.205  0.1330 1.4590
ATOM    730  HB3 PHE    46      37.369  -5.753  48.728  0.0295 1.4870
ATOM    731  HB2 PHE    46      38.054  -4.306  49.049  0.0295 1.4870
ATOM    732  N   PRO    47      36.797  -5.152  45.057 -0.2548 1.8240
ATOM    733  CA  PRO    47      36.426  -6.098  44.042 -0.0266 1.9080
ATOM    734  CD  PRO    47      37.840  -4.245  44.610  0.0192 1.9080
ATOM    735  CB  PRO    47      36.937  -5.502  42.735 -0.0070 1.9080
ATOM    736  CG  PRO    47      38.185  -4.715  43.184  0.0189 1.9080
ATOM    737  C   PRO    47      37.052  -7.428  44.308  0.5896 1.9080
ATOM    738  O   PRO    47      38.197  -7.642  43.917 -0.5748 1.6612
ATOM    739  HG2 PRO    47      38.975  -5.311  43.192  0.0213 1.4870
ATOM    740  HA  PRO    47      35.419  -6.177  43.970  0.0641 1.3870
ATOM    741  HD3 PRO    47      37.518  -3.293  44.592  0.0391 1.3870
ATOM    742  HD2 PRO    47      38.652  -4.299  45.198  0.0391 1.3870
ATOM    743  HG3 PRO    47      38.329  -3.941  42.584  0.0213 1.4870
ATOM    744  HB3 PRO    47      36.277  -4.882  42.332  0.0253 1.4870
ATOM    745  HB2 PRO    47      37.200  -6.207  42.090  0.0253 1.4870
ATOM    746  N   LEU    48      36.308  -8.353  44.927 -0.4157 1.8240
ATOM    747  CA  LEU    48      36.781  -9.693  45.091 -0.0518 1.9080
ATOM    748  CB  LEU    48      37.028 -10.089  46.558 -0.1102 1.9080
ATOM    749  CG  LEU    48      37.577 -11.516  46.736  0.3531 1.9080
ATOM    750  CD1 LEU    48      38.933 -11.681  46.031 -0.4121 1.9080
ATOM    751  CD2 LEU    48      37.645 -11.903  48.223 -0.4121 1.9080
ATOM    752  C   LEU    48      35.606 -10.451  44.571  0.5973 1.9080
ATOM    753  O   LEU    48      34.495 -10.282  45.071 -0.5679 1.6612
ATOM    754 HD22 LEU    48      36.750 -11.759  48.640  0.1000 1.4870
ATOM    755 HD23 LEU    48      37.902 -12.864  48.299  0.1000 1.4870
ATOM    756 HD21 LEU    48      38.326 -11.333  48.678  0.1000 1.4870
ATOM    757  H   LEU    48      35.388  -8.006  45.261  0.2719 0.6000
ATOM    758 HD13 LEU    48      39.574 -11.008  46.394  0.1000 1.4870
ATOM    759 HD12 LEU    48      39.279 -12.602  46.199  0.1000 1.4870
ATOM    760 HD11 LEU    48      38.811 -11.539  45.051  0.1000 1.4870
ATOM    761  HA  LEU    48      37.543  -9.843  44.504  0.0922 1.3870
ATOM    762  HG  LEU    48      36.925 -12.165  46.347 -0.0361 1.4870
ATOM    763  HB3 LEU    48      36.169 -10.041  47.035  0.0457 1.4870
ATOM    764  HB2 LEU    48      37.695  -9.467  46.932  0.0457 1.4870
ATOM    765  N   LEU    49      35.807 -11.288  43.541 -0.4157 1.8240
ATOM    766  CA  LEU    49      34.672 -11.893  42.897 -0.0518 1.9080
ATOM    767  CB  LEU    49      35.042 -12.659  41.617 -0.1102 1.9080
ATOM    768  CG  LEU    49      35.731 -11.771  40.564  0.3531 1.9080
ATOM    769  CD1 LEU    49      35.910 -12.519  39.234 -0.4121 1.9080
ATOM    770  CD2 LEU    49      35.015 -10.419  40.409 -0.4121 1.9080
ATOM    771  C   LEU    49      33.963 -12.842  43.818  0.5973 1.9080
ATOM    772  O   LEU    49      34.579 -13.704  44.444 -0.5679 1.6612
ATOM    773 HD22 LEU    49      35.065  -9.922  41.272  0.1000 1.4870
ATOM    774 HD23 LEU    49      35.462  -9.893  39.689  0.1000 1.4870
ATOM    775 HD21 LEU    49      34.061 -10.580  40.167  0.1000 1.4870
ATOM    776  H   LEU    49      36.786 -11.437  43.284  0.2719 0.6000
ATOM    777 HD13 LEU    49      35.256 -12.164  38.568  0.1000 1.4870
ATOM    778 HD12 LEU    49      36.841 -12.378  38.902  0.1000 1.4870
ATOM    779 HD11 LEU    49      35.747 -13.493  39.381  0.1000 1.4870
ATOM    780  HA  LEU    49      34.025 -11.163  42.625  0.0922 1.3870
ATOM    781  HG  LEU    49      36.628 -11.497  40.909 -0.0361 1.4870
ATOM    782  HB3 LEU    49      34.216 -13.003  41.218  0.0457 1.4870
ATOM    783  HB2 LEU    49      35.672 -13.371  41.859  0.0457 1.4870
ATOM    784  N   THR    50      32.634 -12.632  43.959 -0.4157 1.8240
ATOM    785  CA  THR    50      31.707 -13.411  44.743 -0.0389 1.9080
ATOM    786  CB  THR    50      30.509 -12.615  45.169  0.3654 1.9080
ATOM    787  OG1 THR    50      29.770 -12.183  44.036 -0.6761 1.7210
ATOM    788  CG2 THR    50      31.003 -11.401  45.976 -0.2438 1.9080
ATOM    789  C   THR    50      31.211 -14.653  44.055  0.5973 1.9080
ATOM    790  O   THR    50      30.920 -15.648  44.717 -0.5679 1.6612
ATOM    791  HA  THR    50      32.174 -13.689  45.611  0.1007 1.3870
ATOM    792 HG22 THR    50      30.960 -10.582  45.403  0.0642 1.4870
ATOM    793 HG21 THR    50      30.421 -11.279  46.780  0.0642 1.4870
ATOM    794  H   THR    50      32.315 -11.772  43.393  0.2719 0.6000
ATOM    795  HB  THR    50      29.890 -13.205  45.742  0.0043 1.3870
ATOM    796 HG23 THR    50      31.947 -11.558  46.266  0.0642 1.4870
ATOM    797  HG1 THR    50      30.366 -11.694  43.387  0.4102 0.0000
ATOM    798  N   THR    51      31.099 -14.639  42.712 -0.4157 1.8240
ATOM    799  CA  THR    51      30.483 -15.717  41.982 -0.0389 1.9080
ATOM    800  CB  THR    51      30.432 -15.475  40.501  0.3654 1.9080
ATOM    801  OG1 THR    51      31.735 -15.231  39.997 -0.6761 1.7210
ATOM    802  CG2 THR    51      29.512 -14.272  40.227 -0.2438 1.9080
ATOM    803  C   THR    51      31.213 -16.989  42.264  0.5973 1.9080
ATOM    804  O   THR    51      30.626 -18.068  42.187 -0.5679 1.6612
ATOM    805  HA  THR    51      29.531 -15.813  42.292  0.1007 1.3870
ATOM    806 HG22 THR    51      29.030 -14.413  39.362  0.0642 1.4870
ATOM    807 HG21 THR    51      28.848 -14.186  40.970  0.0642 1.4870
ATOM    808  H   THR    51      31.497 -13.783  42.268  0.2719 0.6000
ATOM    809  HB  THR    51      30.062 -16.311  40.030  0.0043 1.3870
ATOM    810 HG23 THR    51      30.063 -13.439  40.172  0.0642 1.4870
ATOM    811  HG1 THR    51      32.104 -14.368  40.365  0.4102 0.0000
ATOM    812  N   LYS    52      32.529 -16.900  42.526 -0.3479 1.8240
ATOM    813  CA  LYS    52      33.280 -18.050  42.936 -0.2400 1.9080
ATOM    814  CB  LYS    52      34.184 -18.623  41.833 -0.0094 1.9080
ATOM    815  CG  LYS    52      35.302 -17.680  41.385  0.0187 1.9080
ATOM    816  CD  LYS    52      36.353 -18.369  40.511 -0.0479 1.9080
ATOM    817  CE  LYS    52      37.481 -17.445  40.049 -0.0143 1.9080
ATOM    818  NZ  LYS    52      38.448 -18.206  39.226 -0.3854 1.8240
ATOM    819  C   LYS    52      34.154 -17.587  44.061  0.7341 1.9080
ATOM    820  O   LYS    52      34.347 -16.386  44.244 -0.5894 1.6612
ATOM    821  HA  LYS    52      32.660 -18.750  43.270  0.1426 1.3870
ATOM    822  HE2 LYS    52      37.088 -16.707  39.509  0.1135 1.1000
ATOM    823  HE3 LYS    52      37.941 -17.076  40.851  0.1135 1.1000
ATOM    824  HG2 LYS    52      34.898 -16.922  40.863  0.0103 1.4870
ATOM    825  HG3 LYS    52      35.757 -17.305  42.198  0.0103 1.4870
ATOM    826  HZ1 LYS    52      38.040 -19.077  38.948  0.3400 0.6000
ATOM    827  HZ3 LYS    52      38.686 -17.676  38.411  0.3400 0.6000
ATOM    828  HZ2 LYS    52      39.276 -18.383  39.759  0.3400 0.6000
ATOM    829  HD3 LYS    52      35.899 -18.743  39.698  0.0621 1.4870
ATOM    830  HD2 LYS    52      36.758 -19.124  41.034  0.0621 1.4870
ATOM    831  H   LYS    52      32.923 -15.949  42.404  0.2747 0.6000
ATOM    832  HB3 LYS    52      33.614 -18.830  41.041  0.0362 1.4870
ATOM    833  HB2 LYS    52      34.602 -19.460  42.177  0.0362 1.4870
ATOM    834  N   ARG    53      34.693 -18.523  44.870 -0.3479 1.8240
ATOM    835  CA  ARG    53      35.530 -18.101  45.955 -0.2637 1.9080
ATOM    836  CB  ARG    53      35.605 -19.120  47.106 -0.0007 1.9080
ATOM    837  CG  ARG    53      36.499 -18.676  48.265  0.0390 1.9080
ATOM    838  CD  ARG    53      36.522 -19.662  49.434  0.0486 1.9080
ATOM    839  NE  ARG    53      35.183 -19.611  50.084 -0.5295 1.8240
ATOM    840  CZ  ARG    53      34.946 -18.697  51.070  0.8076 1.9080
ATOM    841  NH1 ARG    53      35.937 -17.839  51.454 -0.8627 1.8240
ATOM    842  NH2 ARG    53      33.721 -18.636  51.670 -0.8627 1.8240
ATOM    843  C   ARG    53      36.910 -17.916  45.414  0.7341 1.9080
ATOM    844  O   ARG    53      37.499 -18.835  44.848 -0.5894 1.6612
ATOM    845  HG3 ARG    53      36.174 -17.793  48.614  0.0285 1.4870
ATOM    846  HA  ARG    53      35.196 -17.228  46.309  0.1560 1.3870
ATOM    847  HE  ARG    53      34.488 -20.219  49.811  0.3456 0.6000
ATOM    848  HG2 ARG    53      37.440 -18.567  47.934  0.0285 1.4870
ATOM    849 HH22 ARG    53      33.573 -17.994  52.382  0.4478 0.6000
ATOM    850 HH21 ARG    53      33.007 -19.257  51.357  0.4478 0.6000
ATOM    851  H   ARG    53      34.454 -19.487  44.637  0.2747 0.6000
ATOM    852  HD3 ARG    53      37.197 -19.370  50.073  0.0687 1.3870
ATOM    853  HD2 ARG    53      36.671 -20.558  49.083  0.0687 1.3870
ATOM    854 HH12 ARG    53      35.741 -17.202  52.182  0.4478 0.6000
ATOM    855 HH11 ARG    53      36.810 -17.876  51.000  0.4478 0.6000
ATOM    856  HB3 ARG    53      35.970 -19.969  46.745  0.0327 1.4870
ATOM    857  HB2 ARG    53      34.688 -19.256  47.460  0.0327 1.4870
ATOM    858  N   VAL    54      37.454 -16.693  45.568 -0.4157 1.8240
ATOM    859  CA  VAL    54      38.764 -16.379  45.076 -0.0875 1.9080
ATOM    860  CB  VAL    54      38.937 -14.926  44.737  0.2985 1.9080
ATOM    861  CG1 VAL    54      40.393 -14.688  44.303 -0.3192 1.9080
ATOM    862  CG2 VAL    54      37.900 -14.551  43.663 -0.3192 1.9080
ATOM    863  C   VAL    54      39.756 -16.727  46.138  0.5973 1.9080
ATOM    864  O   VAL    54      39.475 -16.622  47.330 -0.5679 1.6612
ATOM    865  HA  VAL    54      38.947 -16.949  44.272  0.0969 1.3870
ATOM    866 HG11 VAL    54      40.859 -15.567  44.228  0.0791 1.4870
ATOM    867 HG21 VAL    54      38.370 -14.111  42.902  0.0791 1.4870
ATOM    868  HB  VAL    54      38.803 -14.385  45.557 -0.0297 1.4870
ATOM    869 HG12 VAL    54      40.398 -14.225  43.419  0.0791 1.4870
ATOM    870 HG13 VAL    54      40.848 -14.120  44.985  0.0791 1.4870
ATOM    871  H   VAL    54      36.836 -16.020  46.069  0.2719 0.6000
ATOM    872 HG23 VAL    54      37.445 -15.382  43.352  0.0791 1.4870
ATOM    873 HG22 VAL    54      37.235 -13.925  44.063  0.0791 1.4870
ATOM    874  N   PHE    55      40.958 -17.164  45.718 -0.4157 1.8240
ATOM    875  CA  PHE    55      41.970 -17.534  46.663 -0.0024 1.9080
ATOM    876  CB  PHE    55      42.973 -18.518  46.024 -0.0343 1.9080
ATOM    877  CG  PHE    55      44.041 -18.937  46.975  0.0118 1.9080
ATOM    878  CD1 PHE    55      43.732 -19.624  48.127 -0.1256 1.9080
ATOM    879  CD2 PHE    55      45.363 -18.696  46.682 -0.1256 1.9080
ATOM    880  CE1 PHE    55      44.722 -20.026  48.992 -0.1704 1.9080
ATOM    881  CE2 PHE    55      46.357 -19.101  47.543 -0.1704 1.9080
ATOM    882  CZ  PHE    55      46.038 -19.763  48.703 -0.1072 1.9080
ATOM    883  C   PHE    55      42.650 -16.264  47.068  0.5973 1.9080
ATOM    884  O   PHE    55      43.666 -15.866  46.501 -0.5679 1.6612
ATOM    885  HZ  PHE    55      46.758 -20.054  49.336  0.1297 1.4590
ATOM    886  HA  PHE    55      41.509 -17.890  47.469  0.0978 1.3870
ATOM    887  HE1 PHE    55      44.472 -20.515  49.843  0.1430 1.4590
ATOM    888  HE2 PHE    55      47.330 -18.905  47.314  0.1430 1.4590
ATOM    889  H   PHE    55      41.063 -17.201  44.691  0.2719 0.6000
ATOM    890  HD2 PHE    55      45.606 -18.221  45.832  0.1330 1.4590
ATOM    891  HD1 PHE    55      42.778 -19.836  48.340  0.1330 1.4590
ATOM    892  HB3 PHE    55      43.391 -18.057  45.263  0.0295 1.4870
ATOM    893  HB2 PHE    55      42.467 -19.314  45.747  0.0295 1.4870
ATOM    894  N   TRP    56      42.082 -15.608  48.099 -0.4157 1.8240
ATOM    895  CA  TRP    56      42.548 -14.348  48.601 -0.0275 1.9080
ATOM    896  CB  TRP    56      41.639 -13.754  49.693 -0.0050 1.9080
ATOM    897  CG  TRP    56      42.253 -12.586  50.430 -0.1415 1.9080
ATOM    898  CD2 TRP    56      42.438 -11.266  49.892  0.1243 1.9080
ATOM    899  CD1 TRP    56      42.782 -12.564  51.688 -0.1638 1.9080
ATOM    900  NE1 TRP    56      43.276 -11.314  51.971 -0.3418 1.8240
ATOM    901  CE2 TRP    56      43.075 -10.506  50.873  0.1380 1.9080
ATOM    902  CE3 TRP    56      42.113 -10.734  48.677 -0.2387 1.9080
ATOM    903  CZ2 TRP    56      43.396  -9.197  50.655 -0.2601 1.9080
ATOM    904  CZ3 TRP    56      42.433  -9.411  48.463 -0.1972 1.9080
ATOM    905  CH2 TRP    56      43.062  -8.657  49.433 -0.1134 1.9080
ATOM    906  C   TRP    56      43.916 -14.488  49.175  0.5973 1.9080
ATOM    907  O   TRP    56      44.761 -13.615  48.991 -0.5679 1.6612
ATOM    908  HH2 TRP    56      43.281  -7.697  49.246  0.1417 1.4590
ATOM    909  HA  TRP    56      42.599 -13.704  47.824  0.1123 1.3870
ATOM    910  HE1 TRP    56      43.707 -11.033  52.822  0.3412 0.6000
ATOM    911  HE3 TRP    56      41.666 -11.264  47.966  0.1700 1.4590
ATOM    912  HZ3 TRP    56      42.199  -8.996  47.581  0.1447 1.4590
ATOM    913  H   TRP    56      41.252 -16.123  48.501  0.2719 0.6000
ATOM    914  HZ2 TRP    56      43.859  -8.646  51.361  0.1572 1.4590
ATOM    915  HD1 TRP    56      42.807 -13.342  52.314  0.2062 1.4090
ATOM    916  HB3 TRP    56      41.446 -14.456  50.366  0.0339 1.4870
ATOM    917  HB2 TRP    56      40.803 -13.427  49.272  0.0339 1.4870
ATOM    918  N   LYS    57      44.178 -15.602  49.878 -0.3479 1.8240
ATOM    919  CA  LYS    57      45.448 -15.754  50.521 -0.2400 1.9080
ATOM    920  CB  LYS    57      45.605 -17.117  51.215 -0.0094 1.9080
ATOM    921  CG  LYS    57      46.959 -17.289  51.906  0.0187 1.9080
ATOM    922  CD  LYS    57      47.034 -18.516  52.814 -0.0479 1.9080
ATOM    923  CE  LYS    57      48.413 -18.722  53.444 -0.0143 1.9080
ATOM    924  NZ  LYS    57      48.404 -19.926  54.303 -0.3854 1.8240
ATOM    925  C   LYS    57      46.513 -15.669  49.480  0.7341 1.9080
ATOM    926  O   LYS    57      47.535 -15.015  49.679 -0.5894 1.6612
ATOM    927  HA  LYS    57      45.575 -15.012  51.185  0.1426 1.3870
ATOM    928  HE2 LYS    57      49.083 -18.834  52.715  0.1135 1.1000
ATOM    929  HE3 LYS    57      48.636 -17.920  53.992  0.1135 1.1000
ATOM    930  HG2 LYS    57      47.675 -17.367  51.201  0.0103 1.4870
ATOM    931  HG3 LYS    57      47.148 -16.468  52.458  0.0103 1.4870
ATOM    932  HZ1 LYS    57      48.419 -19.652  55.266  0.3400 0.6000
ATOM    933  HZ3 LYS    57      47.577 -20.461  54.123  0.3400 0.6000
ATOM    934  HZ2 LYS    57      49.210 -20.486  54.106  0.3400 0.6000
ATOM    935  HD3 LYS    57      46.810 -19.329  52.275  0.0621 1.4870
ATOM    936  HD2 LYS    57      46.364 -18.411  53.550  0.0621 1.4870
ATOM    937  H   LYS    57      43.413 -16.288  49.900  0.2747 0.6000
ATOM    938  HB3 LYS    57      45.513 -17.828  50.527  0.0362 1.4870
ATOM    939  HB2 LYS    57      44.892 -17.200  51.901  0.0362 1.4870
ATOM    940  N   GLY    58      46.293 -16.322  48.325 -0.4157 1.8240
ATOM    941  CA  GLY    58      47.295 -16.323  47.301 -0.0252 1.9080
ATOM    942  C   GLY    58      47.513 -14.928  46.812  0.5973 1.9080
ATOM    943  O   GLY    58      48.648 -14.523  46.566 -0.5679 1.6612
ATOM    944  H   GLY    58      45.379 -16.792  48.264  0.2719 0.6000
ATOM    945  HA2 GLY    58      48.157 -16.693  47.667  0.0698 1.3870
ATOM    946  HA3 GLY    58      47.001 -16.909  46.536  0.0698 1.3870
ATOM    947  N   VAL    59      46.423 -14.158  46.647 -0.4157 1.8240
ATOM    948  CA  VAL    59      46.535 -12.837  46.101 -0.0875 1.9080
ATOM    949  CB  VAL    59      45.204 -12.152  45.981  0.2985 1.9080
ATOM    950  CG1 VAL    59      45.435 -10.712  45.491 -0.3192 1.9080
ATOM    951  CG2 VAL    59      44.299 -12.988  45.061 -0.3192 1.9080
ATOM    952  C   VAL    59      47.380 -11.985  46.995  0.5973 1.9080
ATOM    953  O   VAL    59      48.326 -11.342  46.539 -0.5679 1.6612
ATOM    954  HA  VAL    59      46.989 -12.901  45.203  0.0969 1.3870
ATOM    955 HG11 VAL    59      46.177 -10.710  44.825  0.0791 1.4870
ATOM    956 HG21 VAL    59      44.442 -12.697  44.118  0.0791 1.4870
ATOM    957  HB  VAL    59      44.799 -12.073  46.881 -0.0297 1.4870
ATOM    958 HG12 VAL    59      44.598 -10.374  45.067  0.0791 1.4870
ATOM    959 HG13 VAL    59      45.677 -10.138  46.270  0.0791 1.4870
ATOM    960  H   VAL    59      45.538 -14.603  46.944  0.2719 0.6000
ATOM    961 HG23 VAL    59      44.538 -13.951  45.163  0.0791 1.4870
ATOM    962 HG22 VAL    59      43.348 -12.841  45.324  0.0791 1.4870
ATOM    963  N   LEU    60      47.068 -11.974  48.303 -0.4157 1.8240
ATOM    964  CA  LEU    60      47.764 -11.130  49.230 -0.0518 1.9080
ATOM    965  CB  LEU    60      47.175 -11.224  50.647 -0.1102 1.9080
ATOM    966  CG  LEU    60      47.887 -10.338  51.686  0.3531 1.9080
ATOM    967  CD1 LEU    60      47.787  -8.850  51.322 -0.4121 1.9080
ATOM    968  CD2 LEU    60      47.376 -10.636  53.105 -0.4121 1.9080
ATOM    969  C   LEU    60      49.198 -11.537  49.316  0.5973 1.9080
ATOM    970  O   LEU    60      50.097 -10.699  49.262 -0.5679 1.6612
ATOM    971 HD22 LEU    60      48.127 -10.528  53.753  0.1000 1.4870
ATOM    972 HD23 LEU    60      46.642  -9.999  53.329  0.1000 1.4870
ATOM    973 HD21 LEU    60      47.033 -11.572  53.139  0.1000 1.4870
ATOM    974  H   LEU    60      46.296 -12.620  48.559  0.2719 0.6000
ATOM    975 HD13 LEU    60      47.059  -8.725  50.650  0.1000 1.4870
ATOM    976 HD12 LEU    60      47.581  -8.324  52.145  0.1000 1.4870
ATOM    977 HD11 LEU    60      48.657  -8.547  50.937  0.1000 1.4870
ATOM    978  HA  LEU    60      47.715 -10.177  48.902  0.0922 1.3870
ATOM    979  HG  LEU    60      48.852 -10.602  51.729 -0.0361 1.4870
ATOM    980  HB3 LEU    60      47.256 -12.158  50.950  0.0457 1.4870
ATOM    981  HB2 LEU    60      46.234 -10.931  50.606  0.0457 1.4870
ATOM    982  N   GLU    61      49.446 -12.851  49.431 -0.5163 1.8240
ATOM    983  CA  GLU    61      50.779 -13.328  49.633  0.0397 1.9080
ATOM    984  CB  GLU    61      50.830 -14.843  49.888  0.0560 1.9080
ATOM    985  CG  GLU    61      52.111 -15.280  50.596  0.0136 1.9080
ATOM    986  CD  GLU    61      52.008 -14.786  52.034  0.8054 1.9080
ATOM    987  OE1 GLU    61      50.997 -15.126  52.704 -0.8188 1.6612
ATOM    988  OE2 GLU    61      52.933 -14.055  52.478 -0.8188 1.6612
ATOM    989  C   GLU    61      51.613 -13.027  48.428  0.5366 1.9080
ATOM    990  O   GLU    61      52.772 -12.637  48.552 -0.5819 1.6612
ATOM    991  HG2 GLU    61      52.136 -16.237  50.615 -0.0425 1.4870
ATOM    992  HA  GLU    61      51.184 -12.889  50.446  0.1105 1.3870
ATOM    993  HG3 GLU    61      52.853 -14.835  50.186 -0.0425 1.4870
ATOM    994  H   GLU    61      48.605 -13.451  49.361  0.2936 0.6000
ATOM    995  HB3 GLU    61      50.802 -15.293  49.021 -0.0173 1.4870
ATOM    996  HB2 GLU    61      50.077 -15.073  50.468 -0.0173 1.4870
ATOM    997  N   GLU    62      51.037 -13.188  47.223 -0.5163 1.8240
ATOM    998  CA  GLU    62      51.788 -12.993  46.017  0.0397 1.9080
ATOM    999  CB  GLU    62      50.965 -13.268  44.748  0.0560 1.9080
ATOM   1000  CG  GLU    62      51.763 -13.066  43.459  0.0136 1.9080
ATOM   1001  CD  GLU    62      50.806 -13.185  42.282  0.8054 1.9080
ATOM   1002  OE1 GLU    62      49.631 -12.756  42.431 -0.8188 1.6612
ATOM   1003  OE2 GLU    62      51.238 -13.706  41.218 -0.8188 1.6612
ATOM   1004  C   GLU    62      52.241 -11.568  45.932  0.5366 1.9080
ATOM   1005  O   GLU    62      53.391 -11.299  45.587 -0.5819 1.6612
ATOM   1006  HG2 GLU    62      52.120 -12.171  43.461 -0.0425 1.4870
ATOM   1007  HA  GLU    62      52.587 -13.606  46.006  0.1105 1.3870
ATOM   1008  HG3 GLU    62      52.410 -13.776  43.387 -0.0425 1.4870
ATOM   1009  H   GLU    62      50.038 -13.456  47.262  0.2936 0.6000
ATOM   1010  HB3 GLU    62      50.217 -12.638  44.735 -0.0173 1.4870
ATOM   1011  HB2 GLU    62      50.679 -14.204  44.775 -0.0173 1.4870
ATOM   1012  N   LEU    63      51.350 -10.612  46.255 -0.4157 1.8240
ATOM   1013  CA  LEU    63      51.676  -9.220  46.121 -0.0518 1.9080
ATOM   1014  CB  LEU    63      50.486  -8.289  46.405 -0.1102 1.9080
ATOM   1015  CG  LEU    63      50.839  -6.797  46.264  0.3531 1.9080
ATOM   1016  CD1 LEU    63      51.306  -6.469  44.836 -0.4121 1.9080
ATOM   1017  CD2 LEU    63      49.677  -5.902  46.723 -0.4121 1.9080
ATOM   1018  C   LEU    63      52.776  -8.862  47.068  0.5973 1.9080
ATOM   1019  O   LEU    63      53.693  -8.124  46.710 -0.5679 1.6612
ATOM   1020 HD22 LEU    63      49.027  -6.451  47.244  0.1000 1.4870
ATOM   1021 HD23 LEU    63      50.035  -5.168  47.296  0.1000 1.4870
ATOM   1022 HD21 LEU    63      49.226  -5.515  45.922  0.1000 1.4870
ATOM   1023  H   LEU    63      50.442 -10.976  46.596  0.2719 0.6000
ATOM   1024 HD13 LEU    63      51.235  -7.289  44.273  0.1000 1.4870
ATOM   1025 HD12 LEU    63      50.726  -5.749  44.460  0.1000 1.4870
ATOM   1026 HD11 LEU    63      52.254  -6.159  44.865  0.1000 1.4870
ATOM   1027  HA  LEU    63      51.990  -9.049  45.179  0.0922 1.3870
ATOM   1028  HG  LEU    63      51.571  -6.575  46.907 -0.0361 1.4870
ATOM   1029  HB3 LEU    63      50.196  -8.438  47.330  0.0457 1.4870
ATOM   1030  HB2 LEU    63      49.781  -8.488  45.751  0.0457 1.4870
ATOM   1031  N   LEU    64      52.722  -9.389  48.303 -0.4157 1.8240
ATOM   1032  CA  LEU    64      53.738  -9.078  49.265 -0.0518 1.9080
ATOM   1033  CB  LEU    64      53.522  -9.782  50.616 -0.1102 1.9080
ATOM   1034  CG  LEU    64      52.251  -9.327  51.358  0.3531 1.9080
ATOM   1035  CD1 LEU    64      52.096 -10.061  52.699 -0.4121 1.9080
ATOM   1036  CD2 LEU    64      52.211  -7.798  51.511 -0.4121 1.9080
ATOM   1037  C   LEU    64      55.022  -9.584  48.696  0.5973 1.9080
ATOM   1038  O   LEU    64      56.073  -8.964  48.837 -0.5679 1.6612
ATOM   1039 HD22 LEU    64      52.143  -7.380  50.608  0.1000 1.4870
ATOM   1040 HD23 LEU    64      51.418  -7.545  52.060  0.1000 1.4870
ATOM   1041 HD21 LEU    64      53.046  -7.492  51.963  0.1000 1.4870
ATOM   1042  H   LEU    64      51.914 -10.007  48.471  0.2719 0.6000
ATOM   1043 HD13 LEU    64      51.218  -9.816  53.107  0.1000 1.4870
ATOM   1044 HD12 LEU    64      52.132 -11.046  52.539  0.1000 1.4870
ATOM   1045 HD11 LEU    64      52.839  -9.790  53.308  0.1000 1.4870
ATOM   1046  HA  LEU    64      53.796  -8.091  49.370  0.0922 1.3870
ATOM   1047  HG  LEU    64      51.455  -9.520  50.785 -0.0361 1.4870
ATOM   1048  HB3 LEU    64      54.291  -9.576  51.193  0.0457 1.4870
ATOM   1049  HB2 LEU    64      53.434 -10.748  50.445  0.0457 1.4870
ATOM   1050  N   TRP    65      54.940 -10.742  48.019 -0.4157 1.8240
ATOM   1051  CA  TRP    65      56.061 -11.405  47.425 -0.0275 1.9080
ATOM   1052  CB  TRP    65      55.634 -12.752  46.814 -0.0050 1.9080
ATOM   1053  CG  TRP    65      56.731 -13.600  46.218 -0.1415 1.9080
ATOM   1054  CD2 TRP    65      56.748 -14.033  44.849  0.1243 1.9080
ATOM   1055  CD1 TRP    65      57.819 -14.164  46.817 -0.1638 1.9080
ATOM   1056  NE1 TRP    65      58.518 -14.917  45.905 -0.3418 1.8240
ATOM   1057  CE2 TRP    65      57.868 -14.847  44.691  0.1380 1.9080
ATOM   1058  CE3 TRP    65      55.894 -13.782  43.815 -0.2387 1.9080
ATOM   1059  CZ2 TRP    65      58.154 -15.425  43.486 -0.2601 1.9080
ATOM   1060  CZ3 TRP    65      56.189 -14.357  42.600 -0.1972 1.9080
ATOM   1061  CH2 TRP    65      57.297 -15.163  42.439 -0.1134 1.9080
ATOM   1062  C   TRP    65      56.649 -10.521  46.365  0.5973 1.9080
ATOM   1063  O   TRP    65      57.869 -10.425  46.248 -0.5679 1.6612
ATOM   1064  HH2 TRP    65      57.485 -15.569  41.541  0.1417 1.4590
ATOM   1065  HA  TRP    65      56.759 -11.539  48.135  0.1123 1.3870
ATOM   1066  HE1 TRP    65      59.352 -15.428  46.084  0.3412 0.6000
ATOM   1067  HE3 TRP    65      55.087 -13.211  43.918  0.1700 1.4590
ATOM   1068  HZ3 TRP    65      55.582 -14.180  41.823  0.1447 1.4590
ATOM   1069  H   TRP    65      53.951 -11.116  47.971  0.2719 0.6000
ATOM   1070  HZ2 TRP    65      58.959 -16.018  43.367  0.1572 1.4590
ATOM   1071  HD1 TRP    65      58.073 -14.049  47.775  0.2062 1.4090
ATOM   1072  HB3 TRP    65      54.970 -12.576  46.082  0.0339 1.4870
ATOM   1073  HB2 TRP    65      55.194 -13.303  47.528  0.0339 1.4870
ATOM   1074  N   PHE    66      55.800  -9.851  45.556 -0.4157 1.8240
ATOM   1075  CA  PHE    66      56.309  -8.992  44.520 -0.0024 1.9080
ATOM   1076  CB  PHE    66      55.231  -8.341  43.634 -0.0343 1.9080
ATOM   1077  CG  PHE    66      54.557  -9.380  42.810  0.0118 1.9080
ATOM   1078  CD1 PHE    66      55.264 -10.099  41.874 -0.1256 1.9080
ATOM   1079  CD2 PHE    66      53.206  -9.601  42.940 -0.1256 1.9080
ATOM   1080  CE1 PHE    66      54.638 -11.051  41.102 -0.1704 1.9080
ATOM   1081  CE2 PHE    66      52.577 -10.548  42.169 -0.1704 1.9080
ATOM   1082  CZ  PHE    66      53.292 -11.280  41.252 -0.1072 1.9080
ATOM   1083  C   PHE    66      57.050  -7.848  45.140  0.5973 1.9080
ATOM   1084  O   PHE    66      58.138  -7.487  44.693 -0.5679 1.6612
ATOM   1085  HZ  PHE    66      52.837 -11.978  40.695  0.1297 1.4590
ATOM   1086  HA  PHE    66      56.977  -9.527  43.992  0.0978 1.3870
ATOM   1087  HE1 PHE    66      55.176 -11.577  40.426  0.1430 1.4590
ATOM   1088  HE2 PHE    66      51.576 -10.703  42.281  0.1430 1.4590
ATOM   1089  H   PHE    66      54.803 -10.015  45.754  0.2719 0.6000
ATOM   1090  HD2 PHE    66      52.676  -9.067  43.604  0.1330 1.4590
ATOM   1091  HD1 PHE    66      56.242  -9.933  41.751  0.1330 1.4590
ATOM   1092  HB3 PHE    66      55.679  -7.711  43.042  0.0295 1.4870
ATOM   1093  HB2 PHE    66      54.574  -7.932  44.224  0.0295 1.4870
ATOM   1094  N   ILE    67      56.473  -7.257  46.202 -0.4157 1.8240
ATOM   1095  CA  ILE    67      57.024  -6.094  46.840 -0.0597 1.9080
ATOM   1096  CB  ILE    67      56.183  -5.612  47.985  0.1303 1.9080
ATOM   1097  CG2 ILE    67      56.941  -4.476  48.692 -0.3204 1.9080
ATOM   1098  CG1 ILE    67      54.791  -5.197  47.477 -0.0430 1.9080
ATOM   1099  CD1 ILE    67      53.773  -4.967  48.592 -0.0660 1.9080
ATOM   1100  C   ILE    67      58.378  -6.434  47.366  0.5973 1.9080
ATOM   1101  O   ILE    67      59.305  -5.629  47.284 -0.5679 1.6612
ATOM   1102  HA  ILE    67      57.151  -5.408  46.121  0.0869 1.3870
ATOM   1103 HG22 ILE    67      57.288  -3.850  48.000  0.0882 1.4870
ATOM   1104 HG21 ILE    67      56.309  -4.006  49.301  0.0882 1.4870
ATOM   1105  HB  ILE    67      56.051  -6.359  48.630  0.0187 1.4870
ATOM   1106 HG12 ILE    67      54.885  -4.357  46.950  0.0236 1.4870
ATOM   1107 HG13 ILE    67      54.449  -5.919  46.880  0.0236 1.4870
ATOM   1108 HD13 ILE    67      53.591  -3.990  48.669  0.0186 1.4870
ATOM   1109  H   ILE    67      55.590  -7.729  46.511  0.2719 0.6000
ATOM   1110 HD12 ILE    67      52.932  -5.453  48.368  0.0186 1.4870
ATOM   1111 HG23 ILE    67      57.693  -4.873  49.211  0.0882 1.4870
ATOM   1112 HD11 ILE    67      54.147  -5.312  49.449  0.0186 1.4870
ATOM   1113  N   LYS    68      58.530  -7.652  47.911 -0.3479 1.8240
ATOM   1114  CA  LYS    68      59.787  -8.066  48.456 -0.2400 1.9080
ATOM   1115  CB  LYS    68      59.759  -9.518  48.964 -0.0094 1.9080
ATOM   1116  CG  LYS    68      58.827  -9.714  50.162  0.0187 1.9080
ATOM   1117  CD  LYS    68      58.504 -11.180  50.461 -0.0479 1.9080
ATOM   1118  CE  LYS    68      59.650 -11.939  51.133 -0.0143 1.9080
ATOM   1119  NZ  LYS    68      59.247 -13.342  51.383 -0.3854 1.8240
ATOM   1120  C   LYS    68      60.781  -7.977  47.343  0.7341 1.9080
ATOM   1121  O   LYS    68      61.948  -7.660  47.566 -0.5894 1.6612
ATOM   1122  HA  LYS    68      60.055  -7.443  49.186  0.1426 1.3870
ATOM   1123  HE2 LYS    68      60.442 -11.920  50.530  0.1135 1.1000
ATOM   1124  HE3 LYS    68      59.865 -11.493  51.997  0.1135 1.1000
ATOM   1125  HG2 LYS    68      59.258  -9.308  50.978  0.0103 1.4870
ATOM   1126  HG3 LYS    68      57.964  -9.224  49.986  0.0103 1.4870
ATOM   1127  HZ1 LYS    68      59.416 -13.891  50.563  0.3400 0.6000
ATOM   1128  HZ3 LYS    68      59.778 -13.712  52.146  0.3400 0.6000
ATOM   1129  HZ2 LYS    68      58.273 -13.376  51.609  0.3400 0.6000
ATOM   1130  HD3 LYS    68      58.283 -11.642  49.599  0.0621 1.4870
ATOM   1131  HD2 LYS    68      57.706 -11.214  51.066  0.0621 1.4870
ATOM   1132  H   LYS    68      57.672  -8.235  47.894  0.2747 0.6000
ATOM   1133  HB3 LYS    68      60.679  -9.768  49.240  0.0362 1.4870
ATOM   1134  HB2 LYS    68      59.443 -10.099  48.225  0.0362 1.4870
ATOM   1135  N   GLY    69      60.336  -8.244  46.101 -0.4157 1.8240
ATOM   1136  CA  GLY    69      61.238  -8.162  44.992 -0.0252 1.9080
ATOM   1137  C   GLY    69      61.761  -9.533  44.720  0.5973 1.9080
ATOM   1138  O   GLY    69      62.731  -9.700  43.982 -0.5679 1.6612
ATOM   1139  H   GLY    69      59.342  -8.496  46.045  0.2719 0.6000
ATOM   1140  HA2 GLY    69      60.757  -7.815  44.185  0.0698 1.3870
ATOM   1141  HA3 GLY    69      61.996  -7.546  45.213  0.0698 1.3870
ATOM   1142  N   SER    70      61.132 -10.556  45.332 -0.4157 1.8240
ATOM   1143  CA  SER    70      61.592 -11.902  45.158 -0.0249 1.9080
ATOM   1144  CB  SER    70      61.094 -12.860  46.251  0.2117 1.9080
ATOM   1145  OG  SER    70      61.589 -14.168  46.009 -0.6546 1.7210
ATOM   1146  C   SER    70      61.151 -12.483  43.847  0.5973 1.9080
ATOM   1147  O   SER    70      59.986 -12.399  43.460 -0.5679 1.6612
ATOM   1148  H   SER    70      60.324 -10.274  45.910  0.2719 0.6000
ATOM   1149  HA  SER    70      62.608 -11.896  45.172  0.0843 1.3870
ATOM   1150  HB3 SER    70      60.104 -12.878  46.231  0.0352 1.3870
ATOM   1151  HB2 SER    70      61.427 -12.543  47.128  0.0352 1.3870
ATOM   1152  HG  SER    70      62.235 -14.417  46.729  0.4275 0.0000
ATOM   1153  N   THR    71      62.134 -13.021  43.099 -0.4157 1.8240
ATOM   1154  CA  THR    71      61.958 -13.778  41.894 -0.0389 1.9080
ATOM   1155  CB  THR    71      63.133 -13.668  40.968  0.3654 1.9080
ATOM   1156  OG1 THR    71      64.313 -14.147  41.594 -0.6761 1.7210
ATOM   1157  CG2 THR    71      63.296 -12.187  40.582 -0.2438 1.9080
ATOM   1158  C   THR    71      61.719 -15.229  42.212  0.5973 1.9080
ATOM   1159  O   THR    71      61.193 -15.973  41.385 -0.5679 1.6612
ATOM   1160  HA  THR    71      61.152 -13.423  41.400  0.1007 1.3870
ATOM   1161 HG22 THR    71      62.622 -11.639  41.078  0.0642 1.4870
ATOM   1162 HG21 THR    71      64.218 -11.882  40.821  0.0642 1.4870
ATOM   1163  H   THR    71      63.101 -12.818  43.513  0.2719 0.6000
ATOM   1164  HB  THR    71      62.965 -14.244  40.130  0.0043 1.3870
ATOM   1165 HG23 THR    71      63.153 -12.083  39.598  0.0642 1.4870
ATOM   1166  HG1 THR    71      64.758 -14.851  41.026  0.4102 0.0000
ATOM   1167  N   ASN    72      62.168 -15.677  43.406 -0.4157 1.8240
ATOM   1168  CA  ASN    72      62.140 -17.064  43.802  0.0143 1.9080
ATOM   1169  CB  ASN    72      63.003 -17.317  45.053 -0.2041 1.9080
ATOM   1170  CG  ASN    72      63.238 -18.810  45.223  0.7130 1.9080
ATOM   1171  C   ASN    72      60.740 -17.520  44.104  0.5973 1.9080
ATOM   1172  O   ASN    72      60.054 -16.969  44.964 -0.5679 1.6612
ATOM   1173  HA  ASN    72      62.469 -17.608  43.015  0.1048 1.3870
ATOM   1174  H   ASN    72      62.541 -14.906  44.018  0.2719 0.6000
ATOM   1175  HB3 ASN    72      62.517 -16.979  45.838  0.0797 1.4870
ATOM   1176  HB2 ASN    72      63.869 -16.871  44.928  0.0797 1.4870
ATOM   1177  OD1 ASN    72      62.452 -19.641  44.772 -0.5931 1.6612
ATOM   1178  ND2 ASN    72      64.362 -19.164  45.903 -0.9191 1.8240
ATOM   1179 HD22 ASN    72      64.566 -20.121  46.037  0.4196 0.6000
ATOM   1180 HD21 ASN    72      64.959 -18.450  46.254  0.4196 0.6000
ATOM   1181  N   ALA    73      60.296 -18.571  43.385 -0.4157 1.8240
ATOM   1182  CA  ALA    73      58.999 -19.165  43.539  0.0337 1.9080
ATOM   1183  CB  ALA    73      58.723 -20.264  42.499 -0.1825 1.9080
ATOM   1184  C   ALA    73      58.903 -19.794  44.892  0.5973 1.9080
ATOM   1185  O   ALA    73      57.860 -19.740  45.543 -0.5679 1.6612
ATOM   1186  H   ALA    73      61.013 -18.916  42.687  0.2719 0.6000
ATOM   1187  HA  ALA    73      58.297 -18.448  43.460  0.0823 1.3870
ATOM   1188  HB1 ALA    73      59.002 -21.145  42.873  0.0603 1.4870
ATOM   1189  HB3 ALA    73      57.748 -20.278  42.290  0.0603 1.4870
ATOM   1190  HB2 ALA    73      59.243 -20.068  41.671  0.0603 1.4870
ATOM   1191  N   LYS    74      60.011 -20.401  45.356 -0.3479 1.8240
ATOM   1192  CA  LYS    74      60.021 -21.141  46.585 -0.2400 1.9080
ATOM   1193  CB  LYS    74      61.377 -21.795  46.897 -0.0094 1.9080
ATOM   1194  CG  LYS    74      61.738 -22.914  45.917  0.0187 1.9080
ATOM   1195  CD  LYS    74      63.126 -23.515  46.145 -0.0479 1.9080
ATOM   1196  CE  LYS    74      63.138 -24.608  47.216 -0.0143 1.9080
ATOM   1197  NZ  LYS    74      64.502 -25.161  47.367 -0.3854 1.8240
ATOM   1198  C   LYS    74      59.665 -20.244  47.723  0.7341 1.9080
ATOM   1199  O   LYS    74      58.994 -20.673  48.660 -0.5894 1.6612
ATOM   1200  HA  LYS    74      59.343 -21.887  46.527  0.1426 1.3870
ATOM   1201  HE2 LYS    74      62.839 -24.211  48.080  0.1135 1.1000
ATOM   1202  HE3 LYS    74      62.511 -25.332  46.940  0.1135 1.1000
ATOM   1203  HG2 LYS    74      61.052 -23.650  45.998  0.0103 1.4870
ATOM   1204  HG3 LYS    74      61.696 -22.549  44.978  0.0103 1.4870
ATOM   1205  HZ1 LYS    74      65.175 -24.425  47.280  0.3400 0.6000
ATOM   1206  HZ3 LYS    74      64.593 -25.588  48.268  0.3400 0.6000
ATOM   1207  HZ2 LYS    74      64.667 -25.847  46.656  0.3400 0.6000
ATOM   1208  HD3 LYS    74      63.748 -22.787  46.431  0.0621 1.4870
ATOM   1209  HD2 LYS    74      63.448 -23.912  45.286  0.0621 1.4870
ATOM   1210  H   LYS    74      60.844 -20.278  44.738  0.2747 0.6000
ATOM   1211  HB3 LYS    74      61.333 -22.182  47.809  0.0362 1.4870
ATOM   1212  HB2 LYS    74      62.078 -21.097  46.844  0.0362 1.4870
ATOM   1213  N   GLU    75      60.096 -18.972  47.684 -0.5163 1.8240
ATOM   1214  CA  GLU    75      59.807 -18.113  48.793  0.0397 1.9080
ATOM   1215  CB  GLU    75      60.424 -16.712  48.641  0.0560 1.9080
ATOM   1216  CG  GLU    75      61.952 -16.738  48.742  0.0136 1.9080
ATOM   1217  CD  GLU    75      62.476 -15.319  48.581  0.8054 1.9080
ATOM   1218  OE1 GLU    75      61.928 -14.406  49.256 -0.8188 1.6612
ATOM   1219  OE2 GLU    75      63.429 -15.129  47.781 -0.8188 1.6612
ATOM   1220  C   GLU    75      58.322 -17.982  48.934  0.5366 1.9080
ATOM   1221  O   GLU    75      57.805 -17.969  50.049 -0.5819 1.6612
ATOM   1222  HG2 GLU    75      62.192 -17.045  49.625 -0.0425 1.4870
ATOM   1223  HA  GLU    75      60.197 -18.495  49.637  0.1105 1.3870
ATOM   1224  HG3 GLU    75      62.296 -17.266  48.011 -0.0425 1.4870
ATOM   1225  H   GLU    75      60.611 -18.711  46.842  0.2936 0.6000
ATOM   1226  HB3 GLU    75      60.089 -16.158  49.369 -0.0173 1.4870
ATOM   1227  HB2 GLU    75      60.192 -16.379  47.755 -0.0173 1.4870
ATOM   1228  N   LEU    76      57.599 -17.851  47.805 -0.4157 1.8240
ATOM   1229  CA  LEU    76      56.166 -17.744  47.823 -0.0518 1.9080
ATOM   1230  CB  LEU    76      55.592 -17.387  46.441 -0.1102 1.9080
ATOM   1231  CG  LEU    76      54.058 -17.256  46.411  0.3531 1.9080
ATOM   1232  CD1 LEU    76      53.572 -16.141  47.351 -0.4121 1.9080
ATOM   1233  CD2 LEU    76      53.550 -17.072  44.972 -0.4121 1.9080
ATOM   1234  C   LEU    76      55.570 -19.049  48.254  0.5973 1.9080
ATOM   1235  O   LEU    76      54.616 -19.080  49.030 -0.5679 1.6612
ATOM   1236 HD22 LEU    76      53.610 -17.943  44.490  0.1000 1.4870
ATOM   1237 HD23 LEU    76      52.601 -16.764  44.997  0.1000 1.4870
ATOM   1238 HD21 LEU    76      54.114 -16.391  44.510  0.1000 1.4870
ATOM   1239  H   LEU    76      58.178 -17.836  46.937  0.2719 0.6000
ATOM   1240 HD13 LEU    76      54.210 -16.055  48.113  0.1000 1.4870
ATOM   1241 HD12 LEU    76      53.531 -15.282  46.845  0.1000 1.4870
ATOM   1242 HD11 LEU    76      52.665 -16.375  47.694  0.1000 1.4870
ATOM   1243  HA  LEU    76      55.901 -17.033  48.484  0.0922 1.3870
ATOM   1244  HG  LEU    76      53.653 -18.125  46.697 -0.0361 1.4870
ATOM   1245  HB3 LEU    76      55.840 -18.105  45.814  0.0457 1.4870
ATOM   1246  HB2 LEU    76      55.968 -16.516  46.171  0.0457 1.4870
ATOM   1247  N   SER    77      56.136 -20.170  47.766 -0.4157 1.8240
ATOM   1248  CA  SER    77      55.607 -21.479  48.028 -0.0249 1.9080
ATOM   1249  CB  SER    77      56.391 -22.590  47.310  0.2117 1.9080
ATOM   1250  OG  SER    77      55.823 -23.858  47.604 -0.6546 1.7210
ATOM   1251  C   SER    77      55.662 -21.768  49.497  0.5973 1.9080
ATOM   1252  O   SER    77      54.774 -22.425  50.037 -0.5679 1.6612
ATOM   1253  H   SER    77      56.987 -19.987  47.186  0.2719 0.6000
ATOM   1254  HA  SER    77      54.641 -21.494  47.740  0.0843 1.3870
ATOM   1255  HB3 SER    77      57.329 -22.573  47.628  0.0352 1.3870
ATOM   1256  HB2 SER    77      56.345 -22.431  46.333  0.0352 1.3870
ATOM   1257  HG  SER    77      55.444 -24.253  46.769  0.4275 0.0000
ATOM   1258  N   SER    78      56.699 -21.268  50.188 -0.4157 1.8240
ATOM   1259  CA  SER    78      56.839 -21.546  51.589 -0.0249 1.9080
ATOM   1260  CB  SER    78      58.101 -20.910  52.200  0.2117 1.9080
ATOM   1261  OG  SER    78      58.026 -19.494  52.121 -0.6546 1.7210
ATOM   1262  C   SER    78      55.649 -20.980  52.296  0.5973 1.9080
ATOM   1263  O   SER    78      55.215 -21.499  53.323 -0.5679 1.6612
ATOM   1264  H   SER    78      57.349 -20.693  49.630  0.2719 0.6000
ATOM   1265  HA  SER    78      56.839 -22.539  51.717  0.0843 1.3870
ATOM   1266  HB3 SER    78      58.891 -21.223  51.690  0.0352 1.3870
ATOM   1267  HB2 SER    78      58.164 -21.180  53.151  0.0352 1.3870
ATOM   1268  HG  SER    78      58.586 -19.091  52.843  0.4275 0.0000
ATOM   1269  N   LYS    79      55.089 -19.895  51.740 -0.3479 1.8240
ATOM   1270  CA  LYS    79      53.951 -19.218  52.287 -0.2400 1.9080
ATOM   1271  CB  LYS    79      53.625 -17.916  51.540 -0.0094 1.9080
ATOM   1272  CG  LYS    79      54.766 -16.900  51.632  0.0187 1.9080
ATOM   1273  CD  LYS    79      55.152 -16.547  53.070 -0.0479 1.9080
ATOM   1274  CE  LYS    79      56.328 -15.574  53.170 -0.0143 1.9080
ATOM   1275  NZ  LYS    79      56.631 -15.288  54.590 -0.3854 1.8240
ATOM   1276  C   LYS    79      52.773 -20.130  52.203  0.7341 1.9080
ATOM   1277  O   LYS    79      51.849 -20.037  53.009 -0.5894 1.6612
ATOM   1278  HA  LYS    79      54.129 -18.996  53.250  0.1426 1.3870
ATOM   1279  HE2 LYS    79      57.122 -15.988  52.734  0.1135 1.1000
ATOM   1280  HE3 LYS    79      56.084 -14.729  52.702  0.1135 1.1000
ATOM   1281  HG2 LYS    79      55.575 -17.278  51.166  0.0103 1.4870
ATOM   1282  HG3 LYS    79      54.490 -16.057  51.157  0.0103 1.4870
ATOM   1283  HZ1 LYS    79      57.621 -15.323  54.736  0.3400 0.6000
ATOM   1284  HZ3 LYS    79      56.293 -14.377  54.829  0.3400 0.6000
ATOM   1285  HZ2 LYS    79      56.186 -15.970  55.172  0.3400 0.6000
ATOM   1286  HD3 LYS    79      55.399 -17.390  53.552  0.0621 1.4870
ATOM   1287  HD2 LYS    79      54.359 -16.131  53.521  0.0621 1.4870
ATOM   1288  H   LYS    79      55.576 -19.590  50.854  0.2747 0.6000
ATOM   1289  HB3 LYS    79      52.818 -17.517  51.949  0.0362 1.4870
ATOM   1290  HB2 LYS    79      53.477 -18.132  50.588  0.0362 1.4870
ATOM   1291  N   GLY    80      52.774 -21.054  51.225 -0.4157 1.8240
ATOM   1292  CA  GLY    80      51.641 -21.914  51.074 -0.0252 1.9080
ATOM   1293  C   GLY    80      50.981 -21.556  49.783  0.5973 1.9080
ATOM   1294  O   GLY    80      49.970 -22.151  49.413 -0.5679 1.6612
ATOM   1295  H   GLY    80      53.618 -21.068  50.645  0.2719 0.6000
ATOM   1296  HA2 GLY    80      51.935 -22.868  51.051  0.0698 1.3870
ATOM   1297  HA3 GLY    80      51.003 -21.777  51.830  0.0698 1.3870
ATOM   1298  N   VAL    81      51.531 -20.556  49.065 -0.4157 1.8240
ATOM   1299  CA  VAL    81      50.971 -20.211  47.790 -0.0875 1.9080
ATOM   1300  CB  VAL    81      50.935 -18.730  47.553  0.2985 1.9080
ATOM   1301  CG1 VAL    81      50.359 -18.465  46.152 -0.3192 1.9080
ATOM   1302  CG2 VAL    81      50.130 -18.081  48.693 -0.3192 1.9080
ATOM   1303  C   VAL    81      51.847 -20.839  46.742  0.5973 1.9080
ATOM   1304  O   VAL    81      52.977 -20.415  46.509 -0.5679 1.6612
ATOM   1305  HA  VAL    81      50.062 -20.614  47.720  0.0969 1.3870
ATOM   1306 HG11 VAL    81      51.100 -18.201  45.539  0.0791 1.4870
ATOM   1307 HG21 VAL    81      49.208 -18.459  48.691  0.0791 1.4870
ATOM   1308  HB  VAL    81      51.863 -18.382  47.538 -0.0297 1.4870
ATOM   1309 HG12 VAL    81      49.922 -19.296  45.816  0.0791 1.4870
ATOM   1310 HG13 VAL    81      49.688 -17.729  46.209  0.0791 1.4870
ATOM   1311  H   VAL    81      52.339 -20.103  49.505  0.2719 0.6000
ATOM   1312 HG23 VAL    81      50.581 -18.281  49.559  0.0791 1.4870
ATOM   1313 HG22 VAL    81      50.097 -17.096  48.543  0.0791 1.4870
ATOM   1314  N   LYS    82      51.316 -21.914  46.127 -0.3479 1.8240
ATOM   1315  CA  LYS    82      51.888 -22.787  45.134 -0.2400 1.9080
ATOM   1316  CB  LYS    82      51.207 -24.162  45.121 -0.0094 1.9080
ATOM   1317  CG  LYS    82      51.147 -24.783  46.518  0.0187 1.9080
ATOM   1318  CD  LYS    82      52.511 -24.885  47.205 -0.0479 1.9080
ATOM   1319  CE  LYS    82      52.427 -25.351  48.660 -0.0143 1.9080
ATOM   1320  NZ  LYS    82      53.781 -25.425  49.252 -0.3854 1.8240
ATOM   1321  C   LYS    82      51.879 -22.250  43.729  0.7341 1.9080
ATOM   1322  O   LYS    82      52.574 -22.787  42.870 -0.5894 1.6612
ATOM   1323  HA  LYS    82      52.861 -22.991  45.399  0.1426 1.3870
ATOM   1324  HE2 LYS    82      51.872 -24.700  49.171  0.1135 1.1000
ATOM   1325  HE3 LYS    82      52.001 -26.252  48.682  0.1135 1.1000
ATOM   1326  HG2 LYS    82      50.538 -24.225  47.095  0.0103 1.4870
ATOM   1327  HG3 LYS    82      50.754 -25.708  46.446  0.0103 1.4870
ATOM   1328  HZ1 LYS    82      54.353 -26.040  48.706  0.3400 0.6000
ATOM   1329  HZ3 LYS    82      54.193 -24.513  49.264  0.3400 0.6000
ATOM   1330  HZ2 LYS    82      53.720 -25.773  50.188  0.3400 0.6000
ATOM   1331  HD3 LYS    82      52.947 -23.984  47.187  0.0621 1.4870
ATOM   1332  HD2 LYS    82      53.077 -25.537  46.697  0.0621 1.4870
ATOM   1333  H   LYS    82      50.294 -22.084  46.491  0.2747 0.6000
ATOM   1334  HB3 LYS    82      51.729 -24.763  44.535  0.0362 1.4870
ATOM   1335  HB2 LYS    82      50.283 -24.049  44.791  0.0362 1.4870
ATOM   1336  N   ILE    83      51.111 -21.185  43.440 -0.4157 1.8240
ATOM   1337  CA  ILE    83      50.791 -20.811  42.084 -0.0597 1.9080
ATOM   1338  CB  ILE    83      50.061 -19.498  42.025  0.1303 1.9080
ATOM   1339  CG2 ILE    83      48.732 -19.663  42.782 -0.3204 1.9080
ATOM   1340  CG1 ILE    83      50.944 -18.363  42.572 -0.0430 1.9080
ATOM   1341  CD1 ILE    83      50.374 -16.967  42.320 -0.0660 1.9080
ATOM   1342  C   ILE    83      51.987 -20.712  41.170  0.5973 1.9080
ATOM   1343  O   ILE    83      51.906 -21.174  40.034 -0.5679 1.6612
ATOM   1344  HA  ILE    83      50.202 -21.556  41.713  0.0869 1.3870
ATOM   1345 HG22 ILE    83      48.206 -20.385  42.342  0.0882 1.4870
ATOM   1346 HG21 ILE    83      48.935 -19.906  43.726  0.0882 1.4870
ATOM   1347  HB  ILE    83      49.857 -19.282  41.073  0.0187 1.4870
ATOM   1348 HG12 ILE    83      51.053 -18.492  43.553  0.0236 1.4870
ATOM   1349 HG13 ILE    83      51.837 -18.423  42.134  0.0236 1.4870
ATOM   1350 HD13 ILE    83      50.336 -16.806  41.338  0.0186 1.4870
ATOM   1351  H   ILE    83      50.777 -20.667  44.282  0.2719 0.6000
ATOM   1352 HD12 ILE    83      49.458 -16.917  42.709  0.0186 1.4870
ATOM   1353 HG23 ILE    83      48.238 -18.800  42.744  0.0882 1.4870
ATOM   1354 HD11 ILE    83      50.966 -16.293  42.753  0.0186 1.4870
ATOM   1355  N   TRP    84      53.100 -20.088  41.588 -0.4157 1.8240
ATOM   1356  CA  TRP    84      54.266 -19.918  40.752 -0.0275 1.9080
ATOM   1357  CB  TRP    84      55.117 -18.700  41.128 -0.0050 1.9080
ATOM   1358  CG  TRP    84      54.408 -17.435  40.713 -0.1415 1.9080
ATOM   1359  CD2 TRP    84      54.230 -17.047  39.341  0.1243 1.9080
ATOM   1360  CD1 TRP    84      53.775 -16.491  41.467 -0.1638 1.9080
ATOM   1361  NE1 TRP    84      53.221 -15.533  40.649 -0.3418 1.8240
ATOM   1362  CE2 TRP    84      53.492 -15.865  39.337  0.1380 1.9080
ATOM   1363  CE3 TRP    84      54.644 -17.634  38.179 -0.2387 1.9080
ATOM   1364  CZ2 TRP    84      53.154 -15.249  38.166 -0.2601 1.9080
ATOM   1365  CZ3 TRP    84      54.307 -17.005  37.000 -0.1972 1.9080
ATOM   1366  CH2 TRP    84      53.576 -15.836  36.994 -0.1134 1.9080
ATOM   1367  C   TRP    84      55.137 -21.135  40.583  0.5973 1.9080
ATOM   1368  O   TRP    84      55.972 -21.163  39.682 -0.5679 1.6612
ATOM   1369  HH2 TRP    84      53.346 -15.402  36.120  0.1417 1.4590
ATOM   1370  HA  TRP    84      53.936 -19.643  39.817  0.1123 1.3870
ATOM   1371  HE1 TRP    84      52.710 -14.734  40.947  0.3412 0.6000
ATOM   1372  HE3 TRP    84      55.168 -18.478  38.166  0.1700 1.4590
ATOM   1373  HZ3 TRP    84      54.604 -17.415  36.135  0.1447 1.4590
ATOM   1374  H   TRP    84      53.039 -19.739  42.574  0.2719 0.6000
ATOM   1375  HZ2 TRP    84      52.615 -14.397  38.159  0.1572 1.4590
ATOM   1376  HD1 TRP    84      53.719 -16.491  42.462  0.2062 1.4090
ATOM   1377  HB3 TRP    84      55.962 -18.735  40.641  0.0339 1.4870
ATOM   1378  HB2 TRP    84      55.225 -18.670  42.097  0.0339 1.4870
ATOM   1379  N   ASP    85      54.996 -22.161  41.442 -0.5163 1.8240
ATOM   1380  CA  ASP    85      55.905 -23.279  41.492  0.0381 1.9080
ATOM   1381  CB  ASP    85      55.430 -24.364  42.474 -0.0303 1.9080
ATOM   1382  CG  ASP    85      55.469 -23.786  43.881  0.7994 1.9080
ATOM   1383  OD1 ASP    85      55.942 -22.628  44.032 -0.8014 1.6612
ATOM   1384  OD2 ASP    85      55.026 -24.494  44.825 -0.8014 1.6612
ATOM   1385  C   ASP    85      56.086 -23.956  40.161  0.5366 1.9080
ATOM   1386  O   ASP    85      57.211 -24.299  39.803 -0.5819 1.6612
ATOM   1387  H   ASP    85      54.160 -22.064  42.070  0.2936 0.6000
ATOM   1388  HA  ASP    85      56.815 -22.915  41.770  0.0880 1.3870
ATOM   1389  HB3 ASP    85      56.048 -25.114  42.420 -0.0122 1.4870
ATOM   1390  HB2 ASP    85      54.510 -24.594  42.250 -0.0122 1.4870
ATOM   1391  N   ALA    86      55.014 -24.161  39.376 -0.4157 1.8240
ATOM   1392  CA  ALA    86      55.151 -24.909  38.155  0.0337 1.9080
ATOM   1393  CB  ALA    86      53.826 -25.038  37.386 -0.1825 1.9080
ATOM   1394  C   ALA    86      56.135 -24.239  37.243  0.5973 1.9080
ATOM   1395  O   ALA    86      56.980 -24.901  36.645 -0.5679 1.6612
ATOM   1396  H   ALA    86      54.139 -23.749  39.724  0.2719 0.6000
ATOM   1397  HA  ALA    86      55.486 -25.836  38.374  0.0823 1.3870
ATOM   1398  HB1 ALA    86      54.006 -24.957  36.409  0.0603 1.4870
ATOM   1399  HB3 ALA    86      53.420 -25.927  37.582  0.0603 1.4870
ATOM   1400  HB2 ALA    86      53.208 -24.312  37.677  0.0603 1.4870
ATOM   1401  N   ASN    87      56.070 -22.902  37.127 -0.4157 1.8240
ATOM   1402  CA  ASN    87      56.947 -22.196  36.239  0.0143 1.9080
ATOM   1403  CB  ASN    87      56.642 -20.691  36.167 -0.2041 1.9080
ATOM   1404  CG  ASN    87      55.338 -20.534  35.396  0.7130 1.9080
ATOM   1405  C   ASN    87      58.362 -22.382  36.700  0.5973 1.9080
ATOM   1406  O   ASN    87      59.288 -22.425  35.893 -0.5679 1.6612
ATOM   1407  HA  ASN    87      56.870 -22.623  35.333  0.1048 1.3870
ATOM   1408  H   ASN    87      55.349 -22.458  37.723  0.2719 0.6000
ATOM   1409  HB3 ASN    87      57.356 -20.252  35.673  0.0797 1.4870
ATOM   1410  HB2 ASN    87      56.517 -20.355  37.071  0.0797 1.4870
ATOM   1411  OD1 ASN    87      54.284 -20.996  35.831 -0.5931 1.6612
ATOM   1412  ND2 ASN    87      55.409 -19.867  34.213 -0.9191 1.8240
ATOM   1413 HD22 ASN    87      54.593 -19.735  33.680  0.4196 0.6000
ATOM   1414 HD21 ASN    87      56.293 -19.524  33.907  0.4196 0.6000
ATOM   1415  N   GLY    88      58.562 -22.452  38.027 -0.4157 1.8240
ATOM   1416  CA  GLY    88      59.843 -22.613  38.661 -0.0252 1.9080
ATOM   1417  C   GLY    88      60.446 -23.971  38.435  0.5973 1.9080
ATOM   1418  O   GLY    88      61.668 -24.111  38.451 -0.5679 1.6612
ATOM   1419  H   GLY    88      57.655 -22.374  38.577  0.2719 0.6000
ATOM   1420  HA2 GLY    88      60.484 -21.898  38.316  0.0698 1.3870
ATOM   1421  HA3 GLY    88      59.748 -22.450  39.664  0.0698 1.3870
ATOM   1422  N   SER    89      59.603 -25.012  38.266 -0.4157 1.8240
ATOM   1423  CA  SER    89      60.046 -26.380  38.204 -0.0249 1.9080
ATOM   1424  CB  SER    89      58.923 -27.370  37.843  0.2117 1.9080
ATOM   1425  OG  SER    89      58.456 -27.121  36.525 -0.6546 1.7210
ATOM   1426  C   SER    89      61.156 -26.573  37.218  0.5973 1.9080
ATOM   1427  O   SER    89      61.306 -25.837  36.245 -0.5679 1.6612
ATOM   1428  H   SER    89      58.598 -24.720  38.185  0.2719 0.6000
ATOM   1429  HA  SER    89      60.391 -26.641  39.124  0.0843 1.3870
ATOM   1430  HB3 SER    89      58.176 -27.247  38.482  0.0352 1.3870
ATOM   1431  HB2 SER    89      59.284 -28.291  37.892  0.0352 1.3870
ATOM   1432  HG  SER    89      57.883 -26.303  36.525  0.4275 0.0000
ATOM   1433  N   ARG    90      61.973 -27.613  37.499 -0.3479 1.8240
ATOM   1434  CA  ARG    90      63.143 -27.998  36.761 -0.2637 1.9080
ATOM   1435  CB  ARG    90      63.791 -29.252  37.376 -0.0007 1.9080
ATOM   1436  CG  ARG    90      64.988 -29.825  36.612  0.0390 1.9080
ATOM   1437  CD  ARG    90      66.273 -29.009  36.751  0.0486 1.9080
ATOM   1438  NE  ARG    90      66.119 -27.778  35.929 -0.5295 1.8240
ATOM   1439  CZ  ARG    90      66.697 -26.614  36.342  0.8076 1.9080
ATOM   1440  NH1 ARG    90      67.355 -26.566  37.537 -0.8627 1.8240
ATOM   1441  NH2 ARG    90      66.616 -25.498  35.560 -0.8627 1.8240
ATOM   1442  C   ARG    90      62.767 -28.347  35.355  0.7341 1.9080
ATOM   1443  O   ARG    90      63.371 -27.853  34.404 -0.5894 1.6612
ATOM   1444  HG3 ARG    90      64.760 -29.876  35.633  0.0285 1.4870
ATOM   1445  HA  ARG    90      63.792 -27.226  36.745  0.1560 1.3870
ATOM   1446  HE  ARG    90      65.613 -27.803  35.109  0.3456 0.6000
ATOM   1447  HG2 ARG    90      65.176 -30.757  36.944  0.0285 1.4870
ATOM   1448 HH22 ARG    90      67.016 -24.669  35.874  0.4478 0.6000
ATOM   1449 HH21 ARG    90      66.148 -25.563  34.684  0.4478 0.6000
ATOM   1450  H   ARG    90      61.643 -28.146  38.369  0.2747 0.6000
ATOM   1451  HD3 ARG    90      67.015 -29.536  36.399  0.0687 1.3870
ATOM   1452  HD2 ARG    90      66.381 -28.756  37.687  0.0687 1.3870
ATOM   1453 HH12 ARG    90      67.747 -25.704  37.817  0.4478 0.6000
ATOM   1454 HH11 ARG    90      67.423 -27.383  38.084  0.4478 0.6000
ATOM   1455  HB3 ARG    90      63.093 -29.966  37.431  0.0327 1.4870
ATOM   1456  HB2 ARG    90      64.099 -29.020  38.299  0.0327 1.4870
ATOM   1457  N   ASP    91      61.732 -29.189  35.188 -0.5163 1.8240
ATOM   1458  CA  ASP    91      61.373 -29.642  33.875  0.0381 1.9080
ATOM   1459  CB  ASP    91      60.228 -30.669  33.886 -0.0303 1.9080
ATOM   1460  CG  ASP    91      60.771 -31.974  34.448  0.7994 1.9080
ATOM   1461  OD1 ASP    91      62.019 -32.088  34.583 -0.8014 1.6612
ATOM   1462  OD2 ASP    91      59.946 -32.876  34.753 -0.8014 1.6612
ATOM   1463  C   ASP    91      60.930 -28.475  33.055  0.5366 1.9080
ATOM   1464  O   ASP    91      61.299 -28.349  31.888 -0.5819 1.6612
ATOM   1465  H   ASP    91      61.252 -29.457  36.060  0.2936 0.6000
ATOM   1466  HA  ASP    91      62.203 -30.015  33.446  0.0880 1.3870
ATOM   1467  HB3 ASP    91      59.940 -30.813  32.968 -0.0122 1.4870
ATOM   1468  HB2 ASP    91      59.528 -30.336  34.474 -0.0122 1.4870
ATOM   1469  N   PHE    92      60.133 -27.579  33.658 -0.4157 1.8240
ATOM   1470  CA  PHE    92      59.606 -26.455  32.942 -0.0024 1.9080
ATOM   1471  CB  PHE    92      58.637 -25.624  33.801 -0.0343 1.9080
ATOM   1472  CG  PHE    92      58.101 -24.515  32.964  0.0118 1.9080
ATOM   1473  CD1 PHE    92      57.122 -24.760  32.030 -0.1256 1.9080
ATOM   1474  CD2 PHE    92      58.562 -23.229  33.125 -0.1256 1.9080
ATOM   1475  CE1 PHE    92      56.619 -23.740  31.256 -0.1704 1.9080
ATOM   1476  CE2 PHE    92      58.062 -22.204  32.355 -0.1704 1.9080
ATOM   1477  CZ  PHE    92      57.090 -22.460  31.418 -0.1072 1.9080
ATOM   1478  C   PHE    92      60.743 -25.578  32.524  0.5973 1.9080
ATOM   1479  O   PHE    92      60.787 -25.097  31.394 -0.5679 1.6612
ATOM   1480  HZ  PHE    92      56.723 -21.717  30.853  0.1297 1.4590
ATOM   1481  HA  PHE    92      59.181 -26.807  32.105  0.0978 1.3870
ATOM   1482  HE1 PHE    92      55.904 -23.941  30.569  0.1430 1.4590
ATOM   1483  HE2 PHE    92      58.417 -21.259  32.483  0.1430 1.4590
ATOM   1484  H   PHE    92      59.948 -27.781  34.659  0.2719 0.6000
ATOM   1485  HD2 PHE    92      59.269 -23.036  33.811  0.1330 1.4590
ATOM   1486  HD1 PHE    92      56.768 -25.687  31.909  0.1330 1.4590
ATOM   1487  HB3 PHE    92      59.144 -25.247  34.534  0.0295 1.4870
ATOM   1488  HB2 PHE    92      57.906 -26.202  34.061  0.0295 1.4870
ATOM   1489  N   LEU    93      61.704 -25.355  33.437 -0.4157 1.8240
ATOM   1490  CA  LEU    93      62.801 -24.471  33.170 -0.0518 1.9080
ATOM   1491  CB  LEU    93      63.742 -24.309  34.378 -0.1102 1.9080
ATOM   1492  CG  LEU    93      63.083 -23.637  35.597  0.3531 1.9080
ATOM   1493  CD1 LEU    93      64.075 -23.505  36.764 -0.4121 1.9080
ATOM   1494  CD2 LEU    93      62.435 -22.297  35.215 -0.4121 1.9080
ATOM   1495  C   LEU    93      63.616 -25.035  32.051  0.5973 1.9080
ATOM   1496  O   LEU    93      64.025 -24.315  31.144 -0.5679 1.6612
ATOM   1497 HD22 LEU    93      62.207 -22.308  34.244  0.1000 1.4870
ATOM   1498 HD23 LEU    93      61.606 -22.169  35.755  0.1000 1.4870
ATOM   1499 HD21 LEU    93      63.078 -21.557  35.403  0.1000 1.4870
ATOM   1500  H   LEU    93      61.570 -25.876  34.327  0.2719 0.6000
ATOM   1501 HD13 LEU    93      64.018 -22.582  37.138  0.1000 1.4870
ATOM   1502 HD12 LEU    93      63.841 -24.171  37.469  0.1000 1.4870
ATOM   1503 HD11 LEU    93      64.999 -23.678  36.429  0.1000 1.4870
ATOM   1504  HA  LEU    93      62.439 -23.577  32.889  0.0922 1.3870
ATOM   1505  HG  LEU    93      62.304 -24.191  35.890 -0.0361 1.4870
ATOM   1506  HB3 LEU    93      64.498 -23.743  34.101  0.0457 1.4870
ATOM   1507  HB2 LEU    93      64.034 -25.207  34.658  0.0457 1.4870
ATOM   1508  N   ASP    94      63.851 -26.359  32.086 -0.5163 1.8240
ATOM   1509  CA  ASP    94      64.674 -27.023  31.117  0.0381 1.9080
ATOM   1510  CB  ASP    94      64.851 -28.521  31.414 -0.0303 1.9080
ATOM   1511  CG  ASP    94      65.719 -28.651  32.657  0.7994 1.9080
ATOM   1512  OD1 ASP    94      66.280 -27.613  33.098 -0.8014 1.6612
ATOM   1513  OD2 ASP    94      65.836 -29.791  33.180 -0.8014 1.6612
ATOM   1514  C   ASP    94      64.063 -26.905  29.758  0.5366 1.9080
ATOM   1515  O   ASP    94      64.773 -26.721  28.771 -0.5819 1.6612
ATOM   1516  H   ASP    94      63.377 -26.845  32.883  0.2936 0.6000
ATOM   1517  HA  ASP    94      65.560 -26.542  31.092  0.0880 1.3870
ATOM   1518  HB3 ASP    94      65.311 -28.928  30.661 -0.0122 1.4870
ATOM   1519  HB2 ASP    94      63.974 -28.900  31.598 -0.0122 1.4870
ATOM   1520  N   SER    95      62.724 -26.992  29.662 -0.4157 1.8240
ATOM   1521  CA  SER    95      62.103 -26.960  28.369 -0.0249 1.9080
ATOM   1522  CB  SER    95      60.566 -27.039  28.432  0.2117 1.9080
ATOM   1523  OG  SER    95      60.033 -25.879  29.055 -0.6546 1.7210
ATOM   1524  C   SER    95      62.474 -25.672  27.704  0.5973 1.9080
ATOM   1525  O   SER    95      62.747 -25.634  26.505 -0.5679 1.6612
ATOM   1526  H   SER    95      62.231 -27.078  30.558  0.2719 0.6000
ATOM   1527  HA  SER    95      62.470 -27.714  27.822  0.0843 1.3870
ATOM   1528  HB3 SER    95      60.312 -27.838  28.962  0.0352 1.3870
ATOM   1529  HB2 SER    95      60.214 -27.103  27.507  0.0352 1.3870
ATOM   1530  HG  SER    95      60.464 -25.754  29.947  0.4275 0.0000
ATOM   1531  N   LEU    96      62.504 -24.582  28.488 -0.4157 1.8240
ATOM   1532  CA  LEU    96      62.831 -23.270  28.013 -0.0518 1.9080
ATOM   1533  CB  LEU    96      62.492 -22.169  29.026 -0.1102 1.9080
ATOM   1534  CG  LEU    96      60.977 -22.072  29.294  0.3531 1.9080
ATOM   1535  CD1 LEU    96      60.631 -20.884  30.205 -0.4121 1.9080
ATOM   1536  CD2 LEU    96      60.182 -22.072  27.979 -0.4121 1.9080
ATOM   1537  C   LEU    96      64.285 -23.197  27.634  0.5973 1.9080
ATOM   1538  O   LEU    96      64.660 -22.383  26.792 -0.5679 1.6612
ATOM   1539 HD22 LEU    96      59.732 -21.188  27.868  0.1000 1.4870
ATOM   1540 HD23 LEU    96      60.808 -22.230  27.218  0.1000 1.4870
ATOM   1541 HD21 LEU    96      59.498 -22.797  28.010  0.1000 1.4870
ATOM   1542  H   LEU    96      62.261 -24.793  29.493  0.2719 0.6000
ATOM   1543 HD13 LEU    96      59.726 -20.540  29.964  0.1000 1.4870
ATOM   1544 HD12 LEU    96      60.635 -21.188  31.155  0.1000 1.4870
ATOM   1545 HD11 LEU    96      61.311 -20.165  30.078  0.1000 1.4870
ATOM   1546  HA  LEU    96      62.276 -23.069  27.194  0.0922 1.3870
ATOM   1547  HG  LEU    96      60.671 -22.921  29.731 -0.0361 1.4870
ATOM   1548  HB3 LEU    96      62.780 -21.312  28.656  0.0457 1.4870
ATOM   1549  HB2 LEU    96      62.926 -22.389  29.875  0.0457 1.4870
ATOM   1550  N   GLY    97      65.155 -24.033  28.243 -0.4157 1.8240
ATOM   1551  CA  GLY    97      66.557 -23.963  27.918 -0.0252 1.9080
ATOM   1552  C   GLY    97      67.268 -23.299  29.055  0.5973 1.9080
ATOM   1553  O   GLY    97      68.427 -22.902  28.952 -0.5679 1.6612
ATOM   1554  H   GLY    97      64.732 -24.679  28.917  0.2719 0.6000
ATOM   1555  HA2 GLY    97      66.919 -24.886  27.782  0.0698 1.3870
ATOM   1556  HA3 GLY    97      66.684 -23.431  27.080  0.0698 1.3870
ATOM   1557  N   PHE    98      66.532 -23.149  30.164 -0.4157 1.8240
ATOM   1558  CA  PHE    98      66.917 -22.574  31.416 -0.0024 1.9080
ATOM   1559  CB  PHE    98      65.765 -21.971  32.232 -0.0343 1.9080
ATOM   1560  CG  PHE    98      65.392 -20.750  31.470  0.0118 1.9080
ATOM   1561  CD1 PHE    98      66.291 -19.717  31.344 -0.1256 1.9080
ATOM   1562  CD2 PHE    98      64.151 -20.623  30.900 -0.1256 1.9080
ATOM   1563  CE1 PHE    98      65.961 -18.582  30.641 -0.1704 1.9080
ATOM   1564  CE2 PHE    98      63.813 -19.491  30.197 -0.1704 1.9080
ATOM   1565  CZ  PHE    98      64.721 -18.469  30.063 -0.1072 1.9080
ATOM   1566  C   PHE    98      67.710 -23.496  32.284  0.5973 1.9080
ATOM   1567  O   PHE    98      68.042 -23.102  33.393 -0.5679 1.6612
ATOM   1568  HZ  PHE    98      64.483 -17.644  29.546  0.1297 1.4590
ATOM   1569  HA  PHE    98      67.517 -21.773  31.206  0.0978 1.3870
ATOM   1570  HE1 PHE    98      66.637 -17.834  30.555  0.1430 1.4590
ATOM   1571  HE2 PHE    98      62.888 -19.415  29.779  0.1430 1.4590
ATOM   1572  H   PHE    98      65.526 -23.540  30.010  0.2719 0.6000
ATOM   1573  HD2 PHE    98      63.480 -21.366  30.996  0.1330 1.4590
ATOM   1574  HD1 PHE    98      67.195 -19.788  31.765  0.1330 1.4590
ATOM   1575  HB3 PHE    98      66.112 -21.714  33.080  0.0295 1.4870
ATOM   1576  HB2 PHE    98      65.039 -22.585  32.209  0.0295 1.4870
ATOM   1577  N   SER    99      67.972 -24.749  31.866 -0.4157 1.8240
ATOM   1578  CA  SER    99      68.550 -25.778  32.702 -0.0249 1.9080
ATOM   1579  CB  SER    99      69.094 -26.959  31.880  0.2117 1.9080
ATOM   1580  OG  SER    99      70.189 -26.536  31.081 -0.6546 1.7210
ATOM   1581  C   SER    99      69.680 -25.287  33.566  0.5973 1.9080
ATOM   1582  O   SER    99      69.849 -25.791  34.676 -0.5679 1.6612
ATOM   1583  H   SER    99      67.711 -24.908  30.856  0.2719 0.6000
ATOM   1584  HA  SER    99      67.816 -26.132  33.315  0.0843 1.3870
ATOM   1585  HB3 SER    99      68.372 -27.294  31.290  0.0352 1.3870
ATOM   1586  HB2 SER    99      69.399 -27.666  32.503  0.0352 1.3870
ATOM   1587  HG  SER    99      70.536 -27.312  30.557  0.4275 0.0000
ATOM   1588  N   THR   100      70.484 -24.304  33.128 -0.4157 1.8240
ATOM   1589  CA  THR   100      71.563 -23.857  33.970 -0.0389 1.9080
ATOM   1590  CB  THR   100      72.415 -22.804  33.320  0.3654 1.9080
ATOM   1591  OG1 THR   100      71.641 -21.652  33.025 -0.6761 1.7210
ATOM   1592  CG2 THR   100      73.017 -23.386  32.028 -0.2438 1.9080
ATOM   1593  C   THR   100      71.001 -23.282  35.244  0.5973 1.9080
ATOM   1594  O   THR   100      71.543 -23.497  36.326 -0.5679 1.6612
ATOM   1595  HA  THR   100      72.141 -24.645  34.203  0.1007 1.3870
ATOM   1596 HG22 THR   100      72.781 -24.356  31.960  0.0642 1.4870
ATOM   1597 HG21 THR   100      72.647 -22.895  31.239  0.0642 1.4870
ATOM   1598  H   THR   100      70.262 -23.937  32.201  0.2719 0.6000
ATOM   1599  HB  THR   100      73.165 -22.523  33.966  0.0043 1.3870
ATOM   1600 HG23 THR   100      74.012 -23.283  32.050  0.0642 1.4870
ATOM   1601  HG1 THR   100      70.656 -21.864  33.067  0.4102 0.0000
ATOM   1602  N   ARG   101      69.878 -22.549  35.133 -0.3479 1.8240
ATOM   1603  CA  ARG   101      69.190 -21.854  36.187 -0.2637 1.9080
ATOM   1604  CB  ARG   101      67.968 -21.081  35.660 -0.0007 1.9080
ATOM   1605  CG  ARG   101      67.255 -20.221  36.702  0.0390 1.9080
ATOM   1606  CD  ARG   101      66.092 -19.424  36.108  0.0486 1.9080
ATOM   1607  NE  ARG   101      66.665 -18.526  35.066 -0.5295 1.8240
ATOM   1608  CZ  ARG   101      65.844 -17.885  34.185  0.8076 1.9080
ATOM   1609  NH1 ARG   101      64.492 -18.051  34.265 -0.8627 1.8240
ATOM   1610  NH2 ARG   101      66.378 -17.076  33.223 -0.8627 1.8240
ATOM   1611  C   ARG   101      68.723 -22.812  37.240  0.7341 1.9080
ATOM   1612  O   ARG   101      68.459 -23.984  36.977 -0.5894 1.6612
ATOM   1613  HG3 ARG   101      67.904 -19.571  37.095  0.0285 1.4870
ATOM   1614  HA  ARG   101      69.823 -21.186  36.608  0.1560 1.3870
ATOM   1615  HE  ARG   101      67.623 -18.397  35.014  0.3456 0.6000
ATOM   1616  HG2 ARG   101      66.890 -20.808  37.423  0.0285 1.4870
ATOM   1617 HH22 ARG   101      65.783 -16.639  32.589  0.4478 0.6000
ATOM   1618 HH21 ARG   101      67.365 -16.954  33.197  0.4478 0.6000
ATOM   1619  H   ARG   101      69.522 -22.532  34.115  0.2747 0.6000
ATOM   1620  HD3 ARG   101      65.696 -18.882  36.812  0.0687 1.3870
ATOM   1621  HD2 ARG   101      65.473 -20.044  35.687  0.0687 1.3870
ATOM   1622 HH12 ARG   101      63.927 -17.589  33.602  0.4478 0.6000
ATOM   1623 HH11 ARG   101      64.117 -18.622  34.977  0.4478 0.6000
ATOM   1624  HB3 ARG   101      67.312 -21.743  35.307  0.0327 1.4870
ATOM   1625  HB2 ARG   101      68.275 -20.482  34.924  0.0327 1.4870
ATOM   1626  N   GLU   102      68.639 -22.308  38.489 -0.5163 1.8240
ATOM   1627  CA  GLU   102      68.252 -23.100  39.621  0.0397 1.9080
ATOM   1628  CB  GLU   102      68.716 -22.491  40.954  0.0560 1.9080
ATOM   1629  CG  GLU   102      69.000 -23.533  42.035  0.0136 1.9080
ATOM   1630  CD  GLU   102      70.405 -24.058  41.763  0.8054 1.9080
ATOM   1631  OE1 GLU   102      71.064 -23.510  40.838 -0.8188 1.6612
ATOM   1632  OE2 GLU   102      70.840 -25.004  42.470 -0.8188 1.6612
ATOM   1633  C   GLU   102      66.757 -23.179  39.638  0.5366 1.9080
ATOM   1634  O   GLU   102      66.072 -22.328  39.074 -0.5819 1.6612
ATOM   1635  HG2 GLU   102      69.010 -23.094  42.884 -0.0425 1.4870
ATOM   1636  HA  GLU   102      68.642 -24.019  39.548  0.1105 1.3870
ATOM   1637  HG3 GLU   102      68.389 -24.260  41.925 -0.0425 1.4870
ATOM   1638  H   GLU   102      68.884 -21.291  38.541  0.2936 0.6000
ATOM   1639  HB3 GLU   102      67.998 -21.910  41.283 -0.0173 1.4870
ATOM   1640  HB2 GLU   102      69.550 -22.004  40.785 -0.0173 1.4870
ATOM   1641  N   GLU   103      66.209 -24.227  40.283 -0.5163 1.8240
ATOM   1642  CA  GLU   103      64.785 -24.383  40.339  0.0397 1.9080
ATOM   1643  CB  GLU   103      64.328 -25.725  40.938  0.0560 1.9080
ATOM   1644  CG  GLU   103      64.770 -25.930  42.390  0.0136 1.9080
ATOM   1645  CD  GLU   103      64.254 -27.287  42.851  0.8054 1.9080
ATOM   1646  OE1 GLU   103      63.229 -27.752  42.284 -0.8188 1.6612
ATOM   1647  OE2 GLU   103      64.877 -27.877  43.773 -0.8188 1.6612
ATOM   1648  C   GLU   103      64.230 -23.298  41.200  0.5366 1.9080
ATOM   1649  O   GLU   103      64.837 -22.906  42.196 -0.5819 1.6612
ATOM   1650  HG2 GLU   103      65.731 -25.956  42.413 -0.0425 1.4870
ATOM   1651  HA  GLU   103      64.396 -24.323  39.417  0.1105 1.3870
ATOM   1652  HG3 GLU   103      64.352 -25.255  42.933 -0.0425 1.4870
ATOM   1653  H   GLU   103      66.894 -24.871  40.710  0.2936 0.6000
ATOM   1654  HB3 GLU   103      64.727 -26.442  40.403 -0.0173 1.4870
ATOM   1655  HB2 GLU   103      63.348 -25.740  40.922 -0.0173 1.4870
ATOM   1656  N   GLY   104      63.050 -22.774  40.816 -0.4157 1.8240
ATOM   1657  CA  GLY   104      62.404 -21.763  41.600 -0.0252 1.9080
ATOM   1658  C   GLY   104      62.831 -20.417  41.115  0.5973 1.9080
ATOM   1659  O   GLY   104      62.332 -19.396  41.586 -0.5679 1.6612
ATOM   1660  H   GLY   104      62.680 -23.166  39.932  0.2719 0.6000
ATOM   1661  HA2 GLY   104      61.406 -21.853  41.517  0.0698 1.3870
ATOM   1662  HA3 GLY   104      62.654 -21.871  42.568  0.0698 1.3870
ATOM   1663  N   ASP   105      63.764 -20.375  40.148 -0.5163 1.8240
ATOM   1664  CA  ASP   105      64.235 -19.111  39.672  0.0381 1.9080
ATOM   1665  CB  ASP   105      65.719 -19.149  39.263 -0.0303 1.9080
ATOM   1666  CG  ASP   105      66.201 -17.722  39.057  0.7994 1.9080
ATOM   1667  OD1 ASP   105      65.335 -16.829  38.866 -0.8014 1.6612
ATOM   1668  OD2 ASP   105      67.442 -17.505  39.093 -0.8014 1.6612
ATOM   1669  C   ASP   105      63.423 -18.753  38.467  0.5366 1.9080
ATOM   1670  O   ASP   105      63.631 -19.275  37.374 -0.5819 1.6612
ATOM   1671  H   ASP   105      64.079 -21.294  39.813  0.2936 0.6000
ATOM   1672  HA  ASP   105      64.041 -18.429  40.377  0.0880 1.3870
ATOM   1673  HB3 ASP   105      65.789 -19.635  38.421 -0.0122 1.4870
ATOM   1674  HB2 ASP   105      66.224 -19.554  39.992 -0.0122 1.4870
ATOM   1675  N   LEU   106      62.452 -17.844  38.668 -0.4157 1.8240
ATOM   1676  CA  LEU   106      61.568 -17.364  37.647 -0.0518 1.9080
ATOM   1677  CB  LEU   106      60.407 -16.538  38.223 -0.1102 1.9080
ATOM   1678  CG  LEU   106      59.500 -17.370  39.152  0.3531 1.9080
ATOM   1679  CD1 LEU   106      58.346 -16.525  39.715 -0.4121 1.9080
ATOM   1680  CD2 LEU   106      59.019 -18.657  38.462 -0.4121 1.9080
ATOM   1681  C   LEU   106      62.330 -16.530  36.664  0.5973 1.9080
ATOM   1682  O   LEU   106      61.973 -16.461  35.490 -0.5679 1.6612
ATOM   1683 HD22 LEU   106      59.109 -18.552  37.474  0.1000 1.4870
ATOM   1684 HD23 LEU   106      59.577 -19.423  38.773  0.1000 1.4870
ATOM   1685 HD21 LEU   106      58.063 -18.818  38.699  0.1000 1.4870
ATOM   1686  H   LEU   106      62.408 -17.515  39.675  0.2719 0.6000
ATOM   1687 HD13 LEU   106      57.543 -16.640  39.134  0.1000 1.4870
ATOM   1688 HD12 LEU   106      58.139 -16.831  40.642  0.1000 1.4870
ATOM   1689 HD11 LEU   106      58.620 -15.565  39.728  0.1000 1.4870
ATOM   1690  HA  LEU   106      61.170 -18.153  37.162  0.0922 1.3870
ATOM   1691  HG  LEU   106      60.050 -17.721  39.910 -0.0361 1.4870
ATOM   1692  HB3 LEU   106      59.857 -16.224  37.479  0.0457 1.4870
ATOM   1693  HB2 LEU   106      60.785 -15.811  38.757  0.0457 1.4870
ATOM   1694  N   GLY   107      63.398 -15.845  37.110 -0.4157 1.8240
ATOM   1695  CA  GLY   107      64.101 -14.985  36.202 -0.0252 1.9080
ATOM   1696  C   GLY   107      63.550 -13.630  36.469  0.5973 1.9080
ATOM   1697  O   GLY   107      62.663 -13.502  37.312 -0.5679 1.6612
ATOM   1698  H   GLY   107      63.633 -15.996  38.093  0.2719 0.6000
ATOM   1699  HA2 GLY   107      65.070 -15.005  36.396  0.0698 1.3870
ATOM   1700  HA3 GLY   107      63.916 -15.252  35.269  0.0698 1.3870
ATOM   1701  N   PRO   108      64.070 -12.623  35.807 -0.2548 1.8240
ATOM   1702  CA  PRO   108      63.612 -11.276  36.027 -0.0266 1.9080
ATOM   1703  CD  PRO   108      64.625 -12.791  34.475  0.0192 1.9080
ATOM   1704  CB  PRO   108      64.288 -10.433  34.951 -0.0070 1.9080
ATOM   1705  CG  PRO   108      64.431 -11.429  33.784  0.0189 1.9080
ATOM   1706  C   PRO   108      62.124 -11.257  35.881  0.5896 1.9080
ATOM   1707  O   PRO   108      61.625 -11.346  34.764 -0.5748 1.6612
ATOM   1708  HG2 PRO   108      63.607 -11.428  33.235  0.0213 1.4870
ATOM   1709  HA  PRO   108      63.895 -10.938  36.926  0.0641 1.3870
ATOM   1710  HD3 PRO   108      65.603 -13.026  34.510  0.0391 1.3870
ATOM   1711  HD2 PRO   108      64.143 -13.510  33.964  0.0391 1.3870
ATOM   1712  HG3 PRO   108      65.223 -11.196  33.237  0.0213 1.4870
ATOM   1713  HB3 PRO   108      65.183 -10.122  35.238  0.0253 1.4870
ATOM   1714  HB2 PRO   108      63.719  -9.671  34.673  0.0253 1.4870
ATOM   1715  N   VAL   109      61.398 -11.082  36.995 -0.4157 1.8240
ATOM   1716  CA  VAL   109      59.967 -11.109  36.951 -0.0875 1.9080
ATOM   1717  CB  VAL   109      59.352 -12.271  37.680  0.2985 1.9080
ATOM   1718  CG1 VAL   109      59.696 -13.565  36.926 -0.3192 1.9080
ATOM   1719  CG2 VAL   109      59.853 -12.260  39.134 -0.3192 1.9080
ATOM   1720  C   VAL   109      59.497  -9.851  37.603  0.5973 1.9080
ATOM   1721  O   VAL   109      60.235  -8.871  37.687 -0.5679 1.6612
ATOM   1722  HA  VAL   109      59.677 -11.099  35.998  0.0969 1.3870
ATOM   1723 HG11 VAL   109      60.069 -14.229  37.570  0.0791 1.4870
ATOM   1724 HG21 VAL   109      59.545 -13.093  39.587  0.0791 1.4870
ATOM   1725  HB  VAL   109      58.365 -12.187  37.646 -0.0297 1.4870
ATOM   1726 HG12 VAL   109      58.867 -13.929  36.507  0.0791 1.4870
ATOM   1727 HG13 VAL   109      60.371 -13.362  36.220  0.0791 1.4870
ATOM   1728  H   VAL   109      61.961 -10.932  37.852  0.2719 0.6000
ATOM   1729 HG23 VAL   109      60.849 -12.220  39.131  0.0791 1.4870
ATOM   1730 HG22 VAL   109      59.480 -11.460  39.597  0.0791 1.4870
ATOM   1731  N   TYR   110      58.240  -9.853  38.083 -0.4157 1.8240
ATOM   1732  CA  TYR   110      57.627  -8.670  38.614 -0.0014 1.9080
ATOM   1733  CB  TYR   110      56.213  -8.922  39.165 -0.0152 1.9080
ATOM   1734  CG  TYR   110      55.312  -9.282  38.036 -0.0011 1.9080
ATOM   1735  CD1 TYR   110      54.793  -8.301  37.224 -0.1906 1.9080
ATOM   1736  CD2 TYR   110      54.975 -10.595  37.795 -0.1906 1.9080
ATOM   1737  CE1 TYR   110      53.954  -8.623  36.183 -0.2341 1.9080
ATOM   1738  CE2 TYR   110      54.137 -10.922  36.755 -0.2341 1.9080
ATOM   1739  CZ  TYR   110      53.626  -9.936  35.947  0.3226 1.9080
ATOM   1740  OH  TYR   110      52.766 -10.267  34.878 -0.5579 1.7210
ATOM   1741  C   TYR   110      58.427  -8.130  39.755  0.5973 1.9080
ATOM   1742  O   TYR   110      58.692  -6.930  39.811 -0.5679 1.6612
ATOM   1743  HA  TYR   110      57.596  -7.970  37.885  0.0876 1.3870
ATOM   1744  HE1 TYR   110      53.581  -7.897  35.593  0.1656 1.4590
ATOM   1745  HE2 TYR   110      53.897 -11.885  36.585  0.1656 1.4590
ATOM   1746  H   TYR   110      57.772 -10.784  38.028  0.2719 0.6000
ATOM   1747  HD2 TYR   110      55.343 -11.317  38.380  0.1699 1.4590
ATOM   1748  HD1 TYR   110      55.026  -7.339  37.390  0.1699 1.4590
ATOM   1749  HB3 TYR   110      55.898  -8.093  39.579  0.0295 1.4870
ATOM   1750  HB2 TYR   110      56.262  -9.670  39.793  0.0295 1.4870
ATOM   1751  HH  TYR   110      51.978 -10.743  35.250  0.3992 0.0000
ATOM   1752  N   GLY   111      58.856  -8.996  40.689 -0.4157 1.8240
ATOM   1753  CA  GLY   111      59.546  -8.476  41.831 -0.0252 1.9080
ATOM   1754  C   GLY   111      60.786  -7.778  41.372  0.5973 1.9080
ATOM   1755  O   GLY   111      61.113  -6.697  41.861 -0.5679 1.6612
ATOM   1756  H   GLY   111      58.651  -9.976  40.506  0.2719 0.6000
ATOM   1757  HA2 GLY   111      58.955  -7.829  42.323  0.0698 1.3870
ATOM   1758  HA3 GLY   111      59.790  -9.225  42.454  0.0698 1.3870
ATOM   1759  N   PHE   112      61.518  -8.390  40.424 -0.4157 1.8240
ATOM   1760  CA  PHE   112      62.756  -7.828  39.960 -0.0024 1.9080
ATOM   1761  CB  PHE   112      63.479  -8.801  39.007 -0.0343 1.9080
ATOM   1762  CG  PHE   112      64.762  -8.201  38.540  0.0118 1.9080
ATOM   1763  CD1 PHE   112      65.873  -8.205  39.349 -0.1256 1.9080
ATOM   1764  CD2 PHE   112      64.856  -7.653  37.281 -0.1256 1.9080
ATOM   1765  CE1 PHE   112      67.058  -7.658  38.915 -0.1704 1.9080
ATOM   1766  CE2 PHE   112      66.038  -7.105  36.841 -0.1704 1.9080
ATOM   1767  CZ  PHE   112      67.141  -7.105  37.660 -0.1072 1.9080
ATOM   1768  C   PHE   112      62.527  -6.538  39.236  0.5973 1.9080
ATOM   1769  O   PHE   112      63.151  -5.525  39.551 -0.5679 1.6612
ATOM   1770  HZ  PHE   112      68.005  -6.704  37.346  0.1297 1.4590
ATOM   1771  HA  PHE   112      63.311  -7.615  40.778  0.0978 1.3870
ATOM   1772  HE1 PHE   112      67.864  -7.665  39.526  0.1430 1.4590
ATOM   1773  HE2 PHE   112      66.089  -6.700  35.909  0.1430 1.4590
ATOM   1774  H   PHE   112      61.107  -9.277  40.078  0.2719 0.6000
ATOM   1775  HD2 PHE   112      64.054  -7.654  36.678  0.1330 1.4590
ATOM   1776  HD1 PHE   112      65.825  -8.609  40.262  0.1330 1.4590
ATOM   1777  HB3 PHE   112      62.900  -8.942  38.237  0.0295 1.4870
ATOM   1778  HB2 PHE   112      63.676  -9.611  39.509  0.0295 1.4870
ATOM   1779  N   GLN   113      61.594  -6.531  38.265 -0.4157 1.8240
ATOM   1780  CA  GLN   113      61.381  -5.378  37.434 -0.0031 1.9080
ATOM   1781  CB  GLN   113      60.353  -5.637  36.322 -0.0036 1.9080
ATOM   1782  CG  GLN   113      60.774  -6.746  35.357 -0.0645 1.9080
ATOM   1783  CD  GLN   113      62.045  -6.304  34.645  0.6951 1.9080
ATOM   1784  OE1 GLN   113      62.796  -7.118  34.109 -0.6086 1.6612
ATOM   1785  NE2 GLN   113      62.294  -4.967  34.639 -0.9407 1.8240
ATOM   1786  C   GLN   113      60.886  -4.222  38.239  0.5973 1.9080
ATOM   1787  O   GLN   113      61.339  -3.094  38.055 -0.5679 1.6612
ATOM   1788  HG2 GLN   113      60.965  -7.559  35.871  0.0352 1.4870
ATOM   1789  HA  GLN   113      62.269  -5.120  37.023  0.0850 1.3870
ATOM   1790  HG3 GLN   113      60.065  -6.875  34.692  0.0352 1.4870
ATOM   1791  H   GLN   113      61.062  -7.421  38.185  0.2719 0.6000
ATOM   1792 HE22 GLN   113      62.080  -4.031  34.873  0.4251 0.6000
ATOM   1793 HE21 GLN   113      63.108  -5.206  34.123  0.4251 0.6000
ATOM   1794  HB3 GLN   113      60.232  -4.798  35.795  0.0171 1.4870
ATOM   1795  HB2 GLN   113      59.488  -5.903  36.741  0.0171 1.4870
ATOM   1796  N   TRP   114      59.945  -4.458  39.166 -0.4157 1.8240
ATOM   1797  CA  TRP   114      59.393  -3.336  39.863 -0.0275 1.9080
ATOM   1798  CB  TRP   114      58.261  -3.737  40.825 -0.0050 1.9080
ATOM   1799  CG  TRP   114      57.010  -4.166  40.094 -0.1415 1.9080
ATOM   1800  CD2 TRP   114      55.794  -4.597  40.728  0.1243 1.9080
ATOM   1801  CD1 TRP   114      56.783  -4.218  38.750 -0.1638 1.9080
ATOM   1802  NE1 TRP   114      55.501  -4.646  38.504 -0.3418 1.8240
ATOM   1803  CE2 TRP   114      54.880  -4.883  39.712  0.1380 1.9080
ATOM   1804  CE3 TRP   114      55.463  -4.736  42.045 -0.2387 1.9080
ATOM   1805  CZ2 TRP   114      53.617  -5.317  40.000 -0.2601 1.9080
ATOM   1806  CZ3 TRP   114      54.189  -5.177  42.331 -0.1972 1.9080
ATOM   1807  CH2 TRP   114      53.284  -5.462  41.329 -0.1134 1.9080
ATOM   1808  C   TRP   114      60.462  -2.621  40.628  0.5973 1.9080
ATOM   1809  O   TRP   114      60.615  -1.407  40.491 -0.5679 1.6612
ATOM   1810  HH2 TRP   114      52.365  -5.782  41.570  0.1417 1.4590
ATOM   1811  HA  TRP   114      59.021  -2.694  39.178  0.1123 1.3870
ATOM   1812  HE1 TRP   114      55.085  -4.767  37.609  0.3412 0.6000
ATOM   1813  HE3 TRP   114      56.101  -4.534  42.779  0.1700 1.4590
ATOM   1814  HZ3 TRP   114      53.924  -5.289  43.291  0.1447 1.4590
ATOM   1815  H   TRP   114      59.694  -5.433  39.302  0.2719 0.6000
ATOM   1816  HZ2 TRP   114      52.955  -5.522  39.270  0.1572 1.4590
ATOM   1817  HD1 TRP   114      57.449  -3.980  38.045  0.2062 1.4090
ATOM   1818  HB3 TRP   114      58.023  -2.960  41.382  0.0339 1.4870
ATOM   1819  HB2 TRP   114      58.559  -4.503  41.369  0.0339 1.4870
ATOM   1820  N   ARG   115      61.198  -3.341  41.495 -0.3479 1.8240
ATOM   1821  CA  ARG   115      62.210  -2.704  42.288 -0.2637 1.9080
ATOM   1822  CB  ARG   115      62.601  -3.555  43.507 -0.0007 1.9080
ATOM   1823  CG  ARG   115      61.387  -3.965  44.345  0.0390 1.9080
ATOM   1824  CD  ARG   115      60.312  -2.880  44.454  0.0486 1.9080
ATOM   1825  NE  ARG   115      60.832  -1.803  45.341 -0.5295 1.8240
ATOM   1826  CZ  ARG   115      60.539  -1.822  46.675  0.8076 1.9080
ATOM   1827  NH1 ARG   115      59.757  -2.815  47.189 -0.8627 1.8240
ATOM   1828  NH2 ARG   115      61.024  -0.843  47.495 -0.8627 1.8240
ATOM   1829  C   ARG   115      63.476  -2.382  41.532  0.7341 1.9080
ATOM   1830  O   ARG   115      64.027  -1.294  41.662 -0.5894 1.6612
ATOM   1831  HG3 ARG   115      61.690  -4.192  45.276  0.0285 1.4870
ATOM   1832  HA  ARG   115      61.832  -1.831  42.669  0.1560 1.3870
ATOM   1833  HE  ARG   115      61.374  -1.094  44.976  0.3456 0.6000
ATOM   1834  HG2 ARG   115      60.963  -4.779  43.936  0.0285 1.4870
ATOM   1835 HH22 ARG   115      60.793  -0.859  48.438  0.4478 0.6000
ATOM   1836 HH21 ARG   115      61.605  -0.137  47.101  0.4478 0.6000
ATOM   1837  H   ARG   115      60.966  -4.345  41.523  0.2747 0.6000
ATOM   1838  HD3 ARG   115      59.516  -3.273  44.862  0.0687 1.3870
ATOM   1839  HD2 ARG   115      60.152  -2.511  43.565  0.0687 1.3870
ATOM   1840 HH12 ARG   115      59.549  -2.790  48.153  0.4478 0.6000
ATOM   1841 HH11 ARG   115      59.424  -3.526  46.592  0.4478 0.6000
ATOM   1842  HB3 ARG   115      63.201  -3.021  44.079  0.0327 1.4870
ATOM   1843  HB2 ARG   115      63.042  -4.377  43.184  0.0327 1.4870
ATOM   1844  N   HIS   116      64.003  -3.374  40.791 -0.4157 1.8240
ATOM   1845  CA  HIS   116      65.283  -3.361  40.127  0.0188 1.9080
ATOM   1846  CG  HIS   116      66.220  -4.819  41.816 -0.0266 1.9080
ATOM   1847  CB  HIS   116      66.026  -4.678  40.338 -0.0462 1.9080
ATOM   1848  C   HIS   116      65.398  -2.898  38.701  0.5973 1.9080
ATOM   1849  O   HIS   116      66.530  -2.795  38.236 -0.5679 1.6612
ATOM   1850  H   HIS   116      63.345  -4.220  40.739  0.2719 0.6000
ATOM   1851  HA  HIS   116      65.931  -2.769  40.705  0.0881 1.3870
ATOM   1852  HB3 HIS   116      66.901  -4.631  39.908  0.0402 1.4870
ATOM   1853  HB2 HIS   116      65.475  -5.418  40.020  0.0402 1.4870
ATOM   1854  CD2 HIS   116      65.589  -5.617  42.718  0.1292 1.9080
ATOM   1855  HD1 HIS   116      67.701  -3.356  42.210  0.3649 0.6000
ATOM   1856  HE1 HIS   116      67.468  -3.976  44.600  0.1392 1.3590
ATOM   1857  CE1 HIS   116      66.940  -4.400  43.845  0.2057 1.9080
ATOM   1858  ND1 HIS   116      67.090  -4.039  42.546 -0.3811 1.8240
ATOM   1859  NE2 HIS   116      66.040  -5.354  43.999 -0.5727 1.8240
ATOM   1860  HD2 HIS   116      64.885  -6.311  42.487  0.1147 1.4090
ATOM   1861  N   PHE   117      64.284  -2.683  37.967 -0.4157 1.8240
ATOM   1862  CA  PHE   117      64.202  -2.421  36.542 -0.0024 1.9080
ATOM   1863  CB  PHE   117      63.029  -1.490  36.183 -0.0343 1.9080
ATOM   1864  CG  PHE   117      62.841  -1.494  34.705  0.0118 1.9080
ATOM   1865  CD1 PHE   117      63.542  -0.628  33.897 -0.1256 1.9080
ATOM   1866  CD2 PHE   117      61.958  -2.377  34.125 -0.1256 1.9080
ATOM   1867  CE1 PHE   117      63.361  -0.640  32.534 -0.1704 1.9080
ATOM   1868  CE2 PHE   117      61.772  -2.393  32.763 -0.1704 1.9080
ATOM   1869  CZ  PHE   117      62.474  -1.523  31.965 -0.1072 1.9080
ATOM   1870  C   PHE   117      65.448  -1.809  35.965  0.5973 1.9080
ATOM   1871  O   PHE   117      65.913  -0.759  36.403 -0.5679 1.6612
ATOM   1872  HZ  PHE   117      62.343  -1.529  30.970  0.1297 1.4590
ATOM   1873  HA  PHE   117      64.074  -3.324  36.086  0.0978 1.3870
ATOM   1874  HE1 PHE   117      63.883   0.005  31.955  0.1430 1.4590
ATOM   1875  HE2 PHE   117      61.113  -3.050  32.353  0.1430 1.4590
ATOM   1876  H   PHE   117      63.399  -2.727  38.581  0.2719 0.6000
ATOM   1877  HD2 PHE   117      61.445  -3.017  34.704  0.1330 1.4590
ATOM   1878  HD1 PHE   117      64.191   0.016  34.301  0.1330 1.4590
ATOM   1879  HB3 PHE   117      63.268  -0.594  36.467  0.0295 1.4870
ATOM   1880  HB2 PHE   117      62.231  -1.848  36.602  0.0295 1.4870
ATOM   1881  N   GLY   118      66.025  -2.501  34.954 -0.4157 1.8240
ATOM   1882  CA  GLY   118      67.187  -2.046  34.241 -0.0252 1.9080
ATOM   1883  C   GLY   118      68.422  -2.716  34.759  0.5973 1.9080
ATOM   1884  O   GLY   118      69.466  -2.679  34.108 -0.5679 1.6612
ATOM   1885  H   GLY   118      65.531  -3.407  34.747  0.2719 0.6000
ATOM   1886  HA2 GLY   118      67.081  -2.246  33.256  0.0698 1.3870
ATOM   1887  HA3 GLY   118      67.277  -1.044  34.342  0.0698 1.3870
ATOM   1888  N   ALA   119      68.350  -3.356  35.940 -0.4157 1.8240
ATOM   1889  CA  ALA   119      69.524  -3.982  36.481  0.0337 1.9080
ATOM   1890  CB  ALA   119      69.421  -4.279  37.987 -0.1825 1.9080
ATOM   1891  C   ALA   119      69.757  -5.282  35.778  0.5973 1.9080
ATOM   1892  O   ALA   119      68.834  -5.889  35.237 -0.5679 1.6612
ATOM   1893  H   ALA   119      67.424  -3.347  36.381  0.2719 0.6000
ATOM   1894  HA  ALA   119      70.316  -3.381  36.330  0.0823 1.3870
ATOM   1895  HB1 ALA   119      68.946  -5.146  38.117  0.0603 1.4870
ATOM   1896  HB3 ALA   119      70.339  -4.335  38.372  0.0603 1.4870
ATOM   1897  HB2 ALA   119      68.912  -3.545  38.430  0.0603 1.4870
ATOM   1898  N   GLU   120      71.030  -5.729  35.754 -0.5163 1.8240
ATOM   1899  CA  GLU   120      71.366  -6.988  35.153  0.0397 1.9080
ATOM   1900  CB  GLU   120      72.868  -7.123  34.830  0.0560 1.9080
ATOM   1901  CG  GLU   120      73.796  -6.867  36.020  0.0136 1.9080
ATOM   1902  CD  GLU   120      75.211  -6.708  35.475  0.8054 1.9080
ATOM   1903  OE1 GLU   120      75.657  -7.600  34.707 -0.8188 1.6612
ATOM   1904  OE2 GLU   120      75.861  -5.683  35.815 -0.8188 1.6612
ATOM   1905  C   GLU   120      70.939  -8.050  36.119  0.5366 1.9080
ATOM   1906  O   GLU   120      71.100  -7.902  37.330 -0.5819 1.6612
ATOM   1907  HG2 GLU   120      73.543  -6.036  36.429 -0.0425 1.4870
ATOM   1908  HA  GLU   120      70.883  -7.098  34.290  0.1105 1.3870
ATOM   1909  HG3 GLU   120      73.785  -7.642  36.587 -0.0425 1.4870
ATOM   1910  H   GLU   120      71.711  -5.086  36.201  0.2936 0.6000
ATOM   1911  HB3 GLU   120      73.084  -6.460  34.137 -0.0173 1.4870
ATOM   1912  HB2 GLU   120      73.024  -8.045  34.525 -0.0173 1.4870
ATOM   1913  N   TYR   121      70.373  -9.158  35.601 -0.4157 1.8240
ATOM   1914  CA  TYR   121      69.791 -10.146  36.466 -0.0014 1.9080
ATOM   1915  CB  TYR   121      68.382 -10.523  35.974 -0.0152 1.9080
ATOM   1916  CG  TYR   121      67.783 -11.548  36.864 -0.0011 1.9080
ATOM   1917  CD1 TYR   121      67.150 -11.172  38.025 -0.1906 1.9080
ATOM   1918  CD2 TYR   121      67.841 -12.880  36.528 -0.1906 1.9080
ATOM   1919  CE1 TYR   121      66.589 -12.118  38.848 -0.2341 1.9080
ATOM   1920  CE2 TYR   121      67.283 -13.830  37.347 -0.2341 1.9080
ATOM   1921  CZ  TYR   121      66.657 -13.447  38.509  0.3226 1.9080
ATOM   1922  OH  TYR   121      66.080 -14.414  39.357 -0.5579 1.7210
ATOM   1923  C   TYR   121      70.618 -11.397  36.473  0.5973 1.9080
ATOM   1924  O   TYR   121      70.542 -12.193  35.538 -0.5679 1.6612
ATOM   1925  HA  TYR   121      69.766  -9.775  37.406  0.0876 1.3870
ATOM   1926  HE1 TYR   121      66.127 -11.838  39.699  0.1656 1.4590
ATOM   1927  HE2 TYR   121      67.331 -14.803  37.100  0.1656 1.4590
ATOM   1928  H   TYR   121      70.403  -9.213  34.573  0.2719 0.6000
ATOM   1929  HD2 TYR   121      68.292 -13.159  35.681  0.1699 1.4590
ATOM   1930  HD1 TYR   121      67.097 -10.203  38.275  0.1699 1.4590
ATOM   1931  HB3 TYR   121      68.469 -10.891  35.065  0.0295 1.4870
ATOM   1932  HB2 TYR   121      67.829  -9.709  35.993  0.0295 1.4870
ATOM   1933  HH  TYR   121      66.518 -15.287  39.177  0.3992 0.0000
ATOM   1934  N   ARG   122      71.468 -11.586  37.513 -0.3479 1.8240
ATOM   1935  CA  ARG   122      72.237 -12.800  37.584 -0.2637 1.9080
ATOM   1936  CB  ARG   122      73.365 -12.772  38.632 -0.0007 1.9080
ATOM   1937  CG  ARG   122      74.385 -11.647  38.449  0.0390 1.9080
ATOM   1938  CD  ARG   122      73.987 -10.345  39.144  0.0486 1.9080
ATOM   1939  NE  ARG   122      74.271 -10.545  40.594 -0.5295 1.8240
ATOM   1940  CZ  ARG   122      74.333  -9.483  41.450  0.8076 1.9080
ATOM   1941  NH1 ARG   122      74.111  -8.218  40.988 -0.8627 1.8240
ATOM   1942  NH2 ARG   122      74.619  -9.689  42.769 -0.8627 1.8240
ATOM   1943  C   ARG   122      71.380 -13.981  37.944  0.7341 1.9080
ATOM   1944  O   ARG   122      71.273 -14.937  37.178 -0.5894 1.6612
ATOM   1945  HG3 ARG   122      74.492 -11.454  37.470  0.0285 1.4870
ATOM   1946  HA  ARG   122      72.665 -12.971  36.680  0.1560 1.3870
ATOM   1947  HE  ARG   122      74.414 -11.444  40.935  0.3456 0.6000
ATOM   1948  HG2 ARG   122      75.269 -11.939  38.822  0.0285 1.4870
ATOM   1949 HH22 ARG   122      74.679  -8.923  43.365  0.4478 0.6000
ATOM   1950 HH21 ARG   122      74.758 -10.622  43.086  0.4478 0.6000
ATOM   1951  H   ARG   122      71.495 -10.820  38.190  0.2747 0.6000
ATOM   1952  HD3 ARG   122      73.035 -10.208  39.024  0.0687 1.3870
ATOM   1953  HD2 ARG   122      74.547  -9.629  38.808  0.0687 1.3870
ATOM   1954 HH12 ARG   122      74.182  -7.471  41.628  0.4478 0.6000
ATOM   1955 HH11 ARG   122      73.887  -8.084  40.037  0.4478 0.6000
ATOM   1956  HB3 ARG   122      73.853 -13.640  38.584  0.0327 1.4870
ATOM   1957  HB2 ARG   122      72.949 -12.666  39.532  0.0327 1.4870
ATOM   1958  N   ASP   123      70.713 -13.926  39.121 -0.5163 1.8240
ATOM   1959  CA  ASP   123      69.911 -15.031  39.571  0.0381 1.9080
ATOM   1960  CB  ASP   123      70.720 -16.256  40.062 -0.0303 1.9080
ATOM   1961  CG  ASP   123      71.585 -15.918  41.271  0.7994 1.9080
ATOM   1962  OD1 ASP   123      71.047 -15.386  42.276 -0.8014 1.6612
ATOM   1963  OD2 ASP   123      72.813 -16.194  41.199 -0.8014 1.6612
ATOM   1964  C   ASP   123      69.003 -14.545  40.662  0.5366 1.9080
ATOM   1965  O   ASP   123      69.094 -13.398  41.097 -0.5819 1.6612
ATOM   1966  H   ASP   123      70.841 -13.038  39.636  0.2936 0.6000
ATOM   1967  HA  ASP   123      69.332 -15.316  38.804  0.0880 1.3870
ATOM   1968  HB3 ASP   123      71.303 -16.548  39.322 -0.0122 1.4870
ATOM   1969  HB2 ASP   123      70.076 -16.960  40.316 -0.0122 1.4870
ATOM   1970  N   MET   124      68.097 -15.424  41.132 -0.4157 1.8240
ATOM   1971  CA  MET   124      67.118 -15.073  42.121 -0.0237 1.9080
ATOM   1972  CB  MET   124      66.133 -16.224  42.402  0.0342 1.9080
ATOM   1973  CG  MET   124      66.795 -17.520  42.877  0.0018 1.9080
ATOM   1974  SD  MET   124      65.624 -18.872  43.204 -0.2737 2.0000
ATOM   1975  CE  MET   124      66.886 -20.078  43.704 -0.0536 1.9080
ATOM   1976  C   MET   124      67.771 -14.664  43.407  0.5973 1.9080
ATOM   1977  O   MET   124      67.333 -13.713  44.055 -0.5679 1.6612
ATOM   1978  HG2 MET   124      67.487 -17.806  42.171  0.0440 1.3870
ATOM   1979  HE1 MET   124      67.351 -20.416  42.890  0.0684 1.3870
ATOM   1980  HE2 MET   124      67.540 -19.630  44.309  0.0684 1.3870
ATOM   1981  HE3 MET   124      66.442 -20.833  44.180  0.0684 1.3870
ATOM   1982  HB2 MET   124      65.478 -15.926  43.108  0.0241 1.4870
ATOM   1983  HG3 MET   124      67.347 -17.310  43.720  0.0440 1.3870
ATOM   1984  H   MET   124      68.183 -16.376  40.705  0.2719 0.6000
ATOM   1985  HA  MET   124      66.582 -14.287  41.775  0.0880 1.3870
ATOM   1986  HB3 MET   124      65.618 -16.423  41.559  0.0241 1.4870
ATOM   1987  N   GLU   125      68.838 -15.377  43.809 -0.5163 1.8240
ATOM   1988  CA  GLU   125      69.522 -15.175  45.057  0.0397 1.9080
ATOM   1989  CB  GLU   125      70.462 -16.347  45.374  0.0560 1.9080
ATOM   1990  CG  GLU   125      69.672 -17.636  45.624  0.0136 1.9080
ATOM   1991  CD  GLU   125      70.632 -18.815  45.657  0.8054 1.9080
ATOM   1992  OE1 GLU   125      71.666 -18.723  46.370 -0.8188 1.6612
ATOM   1993  OE2 GLU   125      70.341 -19.825  44.962 -0.8188 1.6612
ATOM   1994  C   GLU   125      70.287 -13.878  45.113  0.5366 1.9080
ATOM   1995  O   GLU   125      70.390 -13.269  46.177 -0.5819 1.6612
ATOM   1996  HG2 GLU   125      69.252 -17.570  46.493 -0.0425 1.4870
ATOM   1997  HA  GLU   125      68.850 -15.203  45.825  0.1105 1.3870
ATOM   1998  HG3 GLU   125      69.064 -17.768  44.883 -0.0425 1.4870
ATOM   1999  H   GLU   125      69.126 -16.111  43.104  0.2936 0.6000
ATOM   2000  HB3 GLU   125      70.942 -16.134  46.189 -0.0173 1.4870
ATOM   2001  HB2 GLU   125      71.028 -16.495  44.599 -0.0173 1.4870
ATOM   2002  N   SER   126      70.827 -13.404  43.974 -0.4157 1.8240
ATOM   2003  CA  SER   126      71.708 -12.265  43.949 -0.0249 1.9080
ATOM   2004  CB  SER   126      72.051 -11.801  42.524  0.2117 1.9080
ATOM   2005  OG  SER   126      72.729 -12.838  41.828 -0.6546 1.7210
ATOM   2006  C   SER   126      71.117 -11.087  44.669  0.5973 1.9080
ATOM   2007  O   SER   126      69.902 -10.963  44.811 -0.5679 1.6612
ATOM   2008  H   SER   126      70.544 -13.942  43.123  0.2719 0.6000
ATOM   2009  HA  SER   126      72.569 -12.522  44.419  0.0843 1.3870
ATOM   2010  HB3 SER   126      72.642 -11.009  42.582  0.0352 1.3870
ATOM   2011  HB2 SER   126      71.210 -11.586  42.048  0.0352 1.3870
ATOM   2012  HG  SER   126      72.238 -13.698  41.955  0.4275 0.0000
ATOM   2013  N   ASP   127      72.013 -10.199  45.167 -0.5163 1.8240
ATOM   2014  CA  ASP   127      71.653  -9.007  45.891  0.0381 1.9080
ATOM   2015  CB  ASP   127      72.617  -8.688  47.052 -0.0303 1.9080
ATOM   2016  CG  ASP   127      72.127  -7.462  47.823  0.7994 1.9080
ATOM   2017  OD1 ASP   127      71.995  -6.368  47.214 -0.8014 1.6612
ATOM   2018  OD2 ASP   127      71.875  -7.612  49.048 -0.8014 1.6612
ATOM   2019  C   ASP   127      71.701  -7.853  44.936  0.5366 1.9080
ATOM   2020  O   ASP   127      72.768  -7.346  44.595 -0.5819 1.6612
ATOM   2021  H   ASP   127      73.011 -10.477  44.966  0.2936 0.6000
ATOM   2022  HA  ASP   127      70.704  -9.111  46.189  0.0880 1.3870
ATOM   2023  HB3 ASP   127      73.498  -8.492  46.671 -0.0122 1.4870
ATOM   2024  HB2 ASP   127      72.629  -9.459  47.658 -0.0122 1.4870
ATOM   2025  N   TYR   128      70.513  -7.438  44.467 -0.4157 1.8240
ATOM   2026  CA  TYR   128      70.315  -6.360  43.544 -0.0014 1.9080
ATOM   2027  CB  TYR   128      68.972  -6.445  42.813 -0.0152 1.9080
ATOM   2028  CG  TYR   128      69.114  -7.697  42.023 -0.0011 1.9080
ATOM   2029  CD1 TYR   128      69.797  -7.686  40.828 -0.1906 1.9080
ATOM   2030  CD2 TYR   128      68.605  -8.883  42.493 -0.1906 1.9080
ATOM   2031  CE1 TYR   128      69.949  -8.841  40.100 -0.2341 1.9080
ATOM   2032  CE2 TYR   128      68.753 -10.042  41.769 -0.2341 1.9080
ATOM   2033  CZ  TYR   128      69.424 -10.020  40.569  0.3226 1.9080
ATOM   2034  OH  TYR   128      69.578 -11.207  39.825 -0.5579 1.7210
ATOM   2035  C   TYR   128      70.484  -5.010  44.154  0.5973 1.9080
ATOM   2036  O   TYR   128      70.900  -4.091  43.449 -0.5679 1.6612
ATOM   2037  HA  TYR   128      70.998  -6.458  42.787  0.0876 1.3870
ATOM   2038  HE1 TYR   128      70.446  -8.824  39.224  0.1656 1.4590
ATOM   2039  HE2 TYR   128      68.371 -10.906  42.115  0.1656 1.4590
ATOM   2040  H   TYR   128      69.704  -8.011  44.864  0.2719 0.6000
ATOM   2041  HD2 TYR   128      68.124  -8.906  43.369  0.1699 1.4590
ATOM   2042  HD1 TYR   128      70.187  -6.829  40.484  0.1699 1.4590
ATOM   2043  HB3 TYR   128      68.905  -5.699  42.220  0.0295 1.4870
ATOM   2044  HB2 TYR   128      68.282  -6.553  43.464  0.0295 1.4870
ATOM   2045  HH  TYR   128      69.333 -11.973  40.407  0.3992 0.0000
ATOM   2046  N   SER   129      70.165  -4.882  45.464 -0.4157 1.8240
ATOM   2047  CA  SER   129      70.063  -3.660  46.228 -0.0249 1.9080
ATOM   2048  CB  SER   129      70.420  -3.841  47.714  0.2117 1.9080
ATOM   2049  OG  SER   129      69.541  -4.775  48.321 -0.6546 1.7210
ATOM   2050  C   SER   129      70.955  -2.585  45.694  0.5973 1.9080
ATOM   2051  O   SER   129      72.159  -2.768  45.524 -0.5679 1.6612
ATOM   2052  H   SER   129      69.982  -5.846  45.913  0.2719 0.6000
ATOM   2053  HA  SER   129      69.102  -3.335  46.170  0.0843 1.3870
ATOM   2054  HB3 SER   129      70.330  -2.965  48.170  0.0352 1.3870
ATOM   2055  HB2 SER   129      71.350  -4.179  47.778  0.0352 1.3870
ATOM   2056  HG  SER   129      70.045  -5.607  48.547  0.4275 0.0000
ATOM   2057  N   GLY   130      70.332  -1.431  45.381 -0.4157 1.8240
ATOM   2058  CA  GLY   130      71.026  -0.281  44.883 -0.0252 1.9080
ATOM   2059  C   GLY   130      71.198  -0.408  43.405  0.5973 1.9080
ATOM   2060  O   GLY   130      71.876   0.410  42.785 -0.5679 1.6612
ATOM   2061  H   GLY   130      69.295  -1.467  45.540  0.2719 0.6000
ATOM   2062  HA2 GLY   130      70.502   0.552  45.094  0.0698 1.3870
ATOM   2063  HA3 GLY   130      71.927  -0.208  45.325  0.0698 1.3870
ATOM   2064  N   GLN   131      70.585  -1.434  42.787 -0.4157 1.8240
ATOM   2065  CA  GLN   131      70.775  -1.582  41.375 -0.0031 1.9080
ATOM   2066  CB  GLN   131      71.337  -2.958  40.984 -0.0036 1.9080
ATOM   2067  CG  GLN   131      72.756  -3.202  41.501 -0.0645 1.9080
ATOM   2068  CD  GLN   131      73.160  -4.615  41.110  0.6951 1.9080
ATOM   2069  C   GLN   131      69.458  -1.429  40.688  0.5973 1.9080
ATOM   2070  O   GLN   131      68.423  -1.876  41.182 -0.5679 1.6612
ATOM   2071  HG2 GLN   131      73.364  -2.567  41.070  0.0352 1.4870
ATOM   2072  HA  GLN   131      71.382  -0.846  41.059  0.0850 1.3870
ATOM   2073  HG3 GLN   131      72.754  -3.129  42.477  0.0352 1.4870
ATOM   2074  H   GLN   131      70.024  -2.035  43.385  0.2719 0.6000
ATOM   2075  HB3 GLN   131      71.355  -3.026  39.988  0.0171 1.4870
ATOM   2076  HB2 GLN   131      70.744  -3.665  41.362  0.0171 1.4870
ATOM   2077 HE22 GLN   131      74.909  -4.354  39.667  0.4251 0.6000
ATOM   2078  OE1 GLN   131      72.565  -5.589  41.568 -0.6086 1.6612
ATOM   2079  NE2 GLN   131      74.198  -4.734  40.239 -0.9407 1.8240
ATOM   2080 HE21 GLN   131      74.049  -5.709  40.321  0.4251 0.6000
ATOM   2081  N   GLY   132      69.470  -0.756  39.522 -0.4157 1.8240
ATOM   2082  CA  GLY   132      68.277  -0.625  38.735 -0.0252 1.9080
ATOM   2083  C   GLY   132      67.440   0.473  39.298  0.5973 1.9080
ATOM   2084  O   GLY   132      67.813   1.126  40.270 -0.5679 1.6612
ATOM   2085  H   GLY   132      70.393  -0.362  39.268  0.2719 0.6000
ATOM   2086  HA2 GLY   132      68.520  -0.415  37.782  0.0698 1.3870
ATOM   2087  HA3 GLY   132      67.763  -1.489  38.751  0.0698 1.3870
ATOM   2088  N   VAL   133      66.259   0.690  38.687 -0.4157 1.8240
ATOM   2089  CA  VAL   133      65.376   1.728  39.120 -0.0875 1.9080
ATOM   2090  CB  VAL   133      64.682   2.426  37.987  0.2985 1.9080
ATOM   2091  CG1 VAL   133      63.677   3.431  38.575 -0.3192 1.9080
ATOM   2092  CG2 VAL   133      65.742   3.061  37.073 -0.3192 1.9080
ATOM   2093  C   VAL   133      64.306   1.122  39.965  0.5973 1.9080
ATOM   2094  O   VAL   133      63.685   0.127  39.589 -0.5679 1.6612
ATOM   2095  HA  VAL   133      65.896   2.376  39.684  0.0969 1.3870
ATOM   2096 HG11 VAL   133      64.170   4.100  39.127  0.0791 1.4870
ATOM   2097 HG21 VAL   133      66.273   2.335  36.642  0.0791 1.4870
ATOM   2098  HB  VAL   133      64.145   1.766  37.481 -0.0297 1.4870
ATOM   2099 HG12 VAL   133      63.202   3.891  37.829  0.0791 1.4870
ATOM   2100 HG13 VAL   133      63.021   2.941  39.144  0.0791 1.4870
ATOM   2101  H   VAL   133      66.070   0.043  37.896  0.2719 0.6000
ATOM   2102 HG23 VAL   133      65.282   3.608  36.377  0.0791 1.4870
ATOM   2103 HG22 VAL   133      66.338   3.640  37.624  0.0791 1.4870
ATOM   2104  N   ASP   134      64.069   1.724  41.146 -0.5163 1.8240
ATOM   2105  CA  ASP   134      63.040   1.245  42.021  0.0381 1.9080
ATOM   2106  CB  ASP   134      63.335   1.554  43.501 -0.0303 1.9080
ATOM   2107  CG  ASP   134      62.295   0.877  44.381  0.7994 1.9080
ATOM   2108  OD1 ASP   134      61.225   0.480  43.845 -0.8014 1.6612
ATOM   2109  OD2 ASP   134      62.559   0.748  45.606 -0.8014 1.6612
ATOM   2110  C   ASP   134      61.808   1.993  41.630  0.5366 1.9080
ATOM   2111  O   ASP   134      61.519   3.068  42.156 -0.5819 1.6612
ATOM   2112  H   ASP   134      64.684   2.533  41.341  0.2936 0.6000
ATOM   2113  HA  ASP   134      62.888   0.287  41.811  0.0880 1.3870
ATOM   2114  HB3 ASP   134      63.278   2.523  43.626 -0.0122 1.4870
ATOM   2115  HB2 ASP   134      64.219   1.192  43.716 -0.0122 1.4870
ATOM   2116  N   GLN   135      61.051   1.425  40.675 -0.4157 1.8240
ATOM   2117  CA  GLN   135      59.883   2.053  40.137 -0.0031 1.9080
ATOM   2118  CB  GLN   135      59.271   1.247  38.978 -0.0036 1.9080
ATOM   2119  CG  GLN   135      60.232   1.069  37.802 -0.0645 1.9080
ATOM   2120  CD  GLN   135      59.519   0.259  36.729  0.6951 1.9080
ATOM   2121  C   GLN   135      58.839   2.178  41.202  0.5973 1.9080
ATOM   2122  O   GLN   135      58.156   3.198  41.290 -0.5679 1.6612
ATOM   2123  HG2 GLN   135      60.455   1.951  37.438  0.0352 1.4870
ATOM   2124  HA  GLN   135      60.133   2.981  39.834  0.0850 1.3870
ATOM   2125  HG3 GLN   135      61.018   0.571  38.107  0.0352 1.4870
ATOM   2126  H   GLN   135      61.404   0.485  40.371  0.2719 0.6000
ATOM   2127  HB3 GLN   135      58.462   1.726  38.648  0.0171 1.4870
ATOM   2128  HB2 GLN   135      59.021   0.344  39.314  0.0171 1.4870
ATOM   2129 HE22 GLN   135      60.300  -1.872  36.976  0.4251 0.6000
ATOM   2130  OE1 GLN   135      58.715   0.793  35.968 -0.6086 1.6612
ATOM   2131  NE2 GLN   135      59.819  -1.066  36.664 -0.9407 1.8240
ATOM   2132 HE21 GLN   135      59.178  -1.092  35.911  0.4251 0.6000
ATOM   2133  N   LEU   136      58.698   1.147  42.053 -0.4157 1.8240
ATOM   2134  CA  LEU   136      57.644   1.144  43.028 -0.0518 1.9080
ATOM   2135  CB  LEU   136      57.651  -0.132  43.888 -0.1102 1.9080
ATOM   2136  CG  LEU   136      56.538  -0.178  44.950  0.3531 1.9080
ATOM   2137  CD1 LEU   136      55.142  -0.157  44.305 -0.4121 1.9080
ATOM   2138  CD2 LEU   136      56.733  -1.367  45.905 -0.4121 1.9080
ATOM   2139  C   LEU   136      57.781   2.305  43.961  0.5973 1.9080
ATOM   2140  O   LEU   136      56.821   3.041  44.183 -0.5679 1.6612
ATOM   2141 HD22 LEU   136      57.337  -2.035  45.476  0.1000 1.4870
ATOM   2142 HD23 LEU   136      57.140  -1.040  46.755  0.1000 1.4870
ATOM   2143 HD21 LEU   136      55.847  -1.785  46.093  0.1000 1.4870
ATOM   2144  H   LEU   136      59.396   0.395  41.934  0.2719 0.6000
ATOM   2145 HD13 LEU   136      55.201   0.288  43.414  0.1000 1.4870
ATOM   2146 HD12 LEU   136      54.819  -1.095  44.195  0.1000 1.4870
ATOM   2147 HD11 LEU   136      54.517   0.349  44.896  0.1000 1.4870
ATOM   2148  HA  LEU   136      56.757   1.216  42.548  0.0922 1.3870
ATOM   2149  HG  LEU   136      56.632   0.615  45.553 -0.0361 1.4870
ATOM   2150  HB3 LEU   136      58.513  -0.176  44.361  0.0457 1.4870
ATOM   2151  HB2 LEU   136      57.519  -0.903  43.289  0.0457 1.4870
ATOM   2152  N   GLN   137      58.986   2.521  44.518 -0.4157 1.8240
ATOM   2153  CA  GLN   137      59.140   3.579  45.473 -0.0031 1.9080
ATOM   2154  CB  GLN   137      60.527   3.601  46.138 -0.0036 1.9080
ATOM   2155  CG  GLN   137      60.670   4.711  47.181 -0.0645 1.9080
ATOM   2156  CD  GLN   137      59.680   4.424  48.303  0.6951 1.9080
ATOM   2157  C   GLN   137      58.939   4.890  44.786  0.5973 1.9080
ATOM   2158  O   GLN   137      58.326   5.802  45.339 -0.5679 1.6612
ATOM   2159  HG2 GLN   137      61.577   4.689  47.546  0.0352 1.4870
ATOM   2160  HA  GLN   137      58.426   3.478  46.173  0.0850 1.3870
ATOM   2161  HG3 GLN   137      60.441   5.567  46.767  0.0352 1.4870
ATOM   2162  H   GLN   137      59.728   1.888  44.204  0.2719 0.6000
ATOM   2163  HB3 GLN   137      61.217   3.747  45.434  0.0171 1.4870
ATOM   2164  HB2 GLN   137      60.678   2.728  46.592  0.0171 1.4870
ATOM   2165 HE22 GLN   137      58.670   6.427  48.725  0.4251 0.6000
ATOM   2166  OE1 GLN   137      59.557   3.291  48.767 -0.6086 1.6612
ATOM   2167  NE2 GLN   137      58.942   5.477  48.745 -0.9407 1.8240
ATOM   2168 HE21 GLN   137      58.539   4.826  49.374  0.4251 0.6000
ATOM   2169  N   ARG   138      59.443   5.012  43.546 -0.3479 1.8240
ATOM   2170  CA  ARG   138      59.350   6.250  42.829 -0.2637 1.9080
ATOM   2171  CB  ARG   138      60.018   6.194  41.445 -0.0007 1.9080
ATOM   2172  CG  ARG   138      61.543   6.094  41.509  0.0390 1.9080
ATOM   2173  CD  ARG   138      62.211   6.040  40.133  0.0486 1.9080
ATOM   2174  NE  ARG   138      63.681   5.947  40.353 -0.5295 1.8240
ATOM   2175  CZ  ARG   138      64.429   7.086  40.443  0.8076 1.9080
ATOM   2176  NH1 ARG   138      63.828   8.307  40.331 -0.8627 1.8240
ATOM   2177  NH2 ARG   138      65.776   7.004  40.645 -0.8627 1.8240
ATOM   2178  C   ARG   138      57.909   6.581  42.623  0.7341 1.9080
ATOM   2179  O   ARG   138      57.507   7.734  42.762 -0.5894 1.6612
ATOM   2180  HG3 ARG   138      61.799   5.262  42.008  0.0285 1.4870
ATOM   2181  HA  ARG   138      59.781   6.978  43.371  0.1560 1.3870
ATOM   2182  HE  ARG   138      64.105   5.084  40.432  0.3456 0.6000
ATOM   2183  HG2 ARG   138      61.907   6.891  41.997  0.0285 1.4870
ATOM   2184 HH22 ARG   138      66.299   7.822  40.689  0.4478 0.6000
ATOM   2185 HH21 ARG   138      66.189   6.103  40.744  0.4478 0.6000
ATOM   2186  H   ARG   138      59.887   4.149  43.181  0.2747 0.6000
ATOM   2187  HD3 ARG   138      62.012   6.868  39.659  0.0687 1.3870
ATOM   2188  HD2 ARG   138      61.907   5.238  39.671  0.0687 1.3870
ATOM   2189 HH12 ARG   138      64.399   9.110  40.382  0.4478 0.6000
ATOM   2190 HH11 ARG   138      62.852   8.355  40.205  0.4478 0.6000
ATOM   2191  HB3 ARG   138      59.785   7.023  40.954  0.0327 1.4870
ATOM   2192  HB2 ARG   138      59.678   5.394  40.968  0.0327 1.4870
ATOM   2193  N   VAL   139      57.087   5.569  42.294 -0.4157 1.8240
ATOM   2194  CA  VAL   139      55.698   5.822  42.049 -0.0875 1.9080
ATOM   2195  CB  VAL   139      54.937   4.576  41.702  0.2985 1.9080
ATOM   2196  CG1 VAL   139      53.444   4.929  41.602 -0.3192 1.9080
ATOM   2197  CG2 VAL   139      55.528   3.983  40.411 -0.3192 1.9080
ATOM   2198  C   VAL   139      55.099   6.374  43.301  0.5973 1.9080
ATOM   2199  O   VAL   139      54.353   7.351  43.265 -0.5679 1.6612
ATOM   2200  HA  VAL   139      55.622   6.515  41.329  0.0969 1.3870
ATOM   2201 HG11 VAL   139      53.350   5.913  41.466  0.0791 1.4870
ATOM   2202 HG21 VAL   139      56.182   3.271  40.654  0.0791 1.4870
ATOM   2203  HB  VAL   139      55.017   3.930  42.448 -0.0297 1.4870
ATOM   2204 HG12 VAL   139      53.044   4.441  40.830  0.0791 1.4870
ATOM   2205 HG13 VAL   139      52.987   4.659  42.447  0.0791 1.4870
ATOM   2206  H   VAL   139      57.542   4.646  42.241  0.2719 0.6000
ATOM   2207 HG23 VAL   139      54.788   3.597  39.866  0.0791 1.4870
ATOM   2208 HG22 VAL   139      55.985   4.709  39.903  0.0791 1.4870
ATOM   2209  N   ILE   140      55.437   5.768  44.453 -0.4157 1.8240
ATOM   2210  CA  ILE   140      54.876   6.185  45.704 -0.0597 1.9080
ATOM   2211  CB  ILE   140      55.346   5.342  46.853  0.1303 1.9080
ATOM   2212  CG2 ILE   140      54.849   5.990  48.157 -0.3204 1.9080
ATOM   2213  CG1 ILE   140      54.885   3.885  46.667 -0.0430 1.9080
ATOM   2214  CD1 ILE   140      55.560   2.901  47.620 -0.0660 1.9080
ATOM   2215  C   ILE   140      55.290   7.596  45.981  0.5973 1.9080
ATOM   2216  O   ILE   140      54.470   8.421  46.381 -0.5679 1.6612
ATOM   2217  HA  ILE   140      53.880   6.191  45.584  0.0869 1.3870
ATOM   2218 HG22 ILE   140      54.285   5.329  48.642  0.0882 1.4870
ATOM   2219 HG21 ILE   140      55.641   6.241  48.706  0.0882 1.4870
ATOM   2220  HB  ILE   140      56.342   5.336  46.868  0.0187 1.4870
ATOM   2221 HG12 ILE   140      53.900   3.846  46.809  0.0236 1.4870
ATOM   2222 HG13 ILE   140      55.090   3.611  45.731  0.0236 1.4870
ATOM   2223 HD13 ILE   140      55.487   1.982  47.242  0.0186 1.4870
ATOM   2224  H   ILE   140      56.122   4.996  44.340  0.2719 0.6000
ATOM   2225 HD12 ILE   140      56.519   3.153  47.720  0.0186 1.4870
ATOM   2226 HG23 ILE   140      54.316   6.798  47.924  0.0882 1.4870
ATOM   2227 HD11 ILE   140      55.104   2.942  48.505  0.0186 1.4870
ATOM   2228  N   ASP   141      56.577   7.916  45.759 -0.5163 1.8240
ATOM   2229  CA  ASP   141      57.070   9.228  46.064  0.0381 1.9080
ATOM   2230  CB  ASP   141      58.574   9.389  45.783 -0.0303 1.9080
ATOM   2231  CG  ASP   141      59.348   8.594  46.824  0.7994 1.9080
ATOM   2232  OD1 ASP   141      58.704   8.083  47.779 -0.8014 1.6612
ATOM   2233  OD2 ASP   141      60.595   8.487  46.677 -0.8014 1.6612
ATOM   2234  C   ASP   141      56.360  10.240  45.222  0.5366 1.9080
ATOM   2235  O   ASP   141      55.967  11.296  45.715 -0.5819 1.6612
ATOM   2236  H   ASP   141      57.145   7.147  45.363  0.2936 0.6000
ATOM   2237  HA  ASP   141      56.841   9.422  47.025  0.0880 1.3870
ATOM   2238  HB3 ASP   141      58.800  10.333  45.870 -0.0122 1.4870
ATOM   2239  HB2 ASP   141      58.759   9.021  44.899 -0.0122 1.4870
ATOM   2240  N   THR   142      56.169   9.937  43.925 -0.4157 1.8240
ATOM   2241  CA  THR   142      55.563  10.873  43.021 -0.0389 1.9080
ATOM   2242  CB  THR   142      55.537  10.378  41.605  0.3654 1.9080
ATOM   2243  OG1 THR   142      56.857  10.107  41.156 -0.6761 1.7210
ATOM   2244  CG2 THR   142      54.891  11.458  40.721 -0.2438 1.9080
ATOM   2245  C   THR   142      54.150  11.130  43.429  0.5973 1.9080
ATOM   2246  O   THR   142      53.693  12.271  43.413 -0.5679 1.6612
ATOM   2247  HA  THR   142      56.076  11.741  43.062  0.1007 1.3870
ATOM   2248 HG22 THR   142      54.258  11.026  40.078  0.0642 1.4870
ATOM   2249 HG21 THR   142      54.392  12.105  41.298  0.0642 1.4870
ATOM   2250  H   THR   142      56.496   8.988  43.660  0.2719 0.6000
ATOM   2251  HB  THR   142      55.002   9.501  41.557  0.0043 1.3870
ATOM   2252 HG23 THR   142      55.604  11.943  40.214  0.0642 1.4870
ATOM   2253  HG1 THR   142      57.237   9.304  41.632  0.4102 0.0000
ATOM   2254  N   ILE   143      53.416  10.077  43.831 -0.4157 1.8240
ATOM   2255  CA  ILE   143      52.033  10.272  44.151 -0.0597 1.9080
ATOM   2256  CB  ILE   143      51.350   9.006  44.583  0.1303 1.9080
ATOM   2257  CG2 ILE   143      49.959   9.372  45.127 -0.3204 1.9080
ATOM   2258  CG1 ILE   143      51.319   7.998  43.420 -0.0430 1.9080
ATOM   2259  CD1 ILE   143      50.900   6.590  43.838 -0.0660 1.9080
ATOM   2260  C   ILE   143      51.947  11.249  45.274  0.5973 1.9080
ATOM   2261  O   ILE   143      51.116  12.155  45.257 -0.5679 1.6612
ATOM   2262  HA  ILE   143      51.613  10.705  43.352  0.0869 1.3870
ATOM   2263 HG22 ILE   143      49.458   8.530  45.304  0.0882 1.4870
ATOM   2264 HG21 ILE   143      50.076   9.891  45.969  0.0882 1.4870
ATOM   2265  HB  ILE   143      51.873   8.589  45.321  0.0187 1.4870
ATOM   2266 HG12 ILE   143      50.682   8.331  42.731  0.0236 1.4870
ATOM   2267 HG13 ILE   143      52.232   7.952  43.023  0.0236 1.4870
ATOM   2268 HD13 ILE   143      51.602   6.206  44.431  0.0186 1.4870
ATOM   2269  H   ILE   143      53.921   9.188  43.878  0.2719 0.6000
ATOM   2270 HD12 ILE   143      50.033   6.641  44.327  0.0186 1.4870
ATOM   2271 HG23 ILE   143      49.487   9.921  44.443  0.0882 1.4870
ATOM   2272 HD11 ILE   143      50.798   6.027  43.022  0.0186 1.4870
ATOM   2273  N   LYS   144      52.810  11.091  46.289 -0.3479 1.8240
ATOM   2274  CA  LYS   144      52.748  11.971  47.416 -0.2400 1.9080
ATOM   2275  CB  LYS   144      53.723  11.540  48.525 -0.0094 1.9080
ATOM   2276  CG  LYS   144      53.393  10.150  49.077  0.0187 1.9080
ATOM   2277  CD  LYS   144      54.518   9.515  49.896 -0.0479 1.9080
ATOM   2278  CE  LYS   144      54.367   9.704  51.407 -0.0143 1.9080
ATOM   2279  NZ  LYS   144      55.403   8.923  52.120 -0.3854 1.8240
ATOM   2280  C   LYS   144      53.081  13.379  47.006  0.7341 1.9080
ATOM   2281  O   LYS   144      52.345  14.307  47.338 -0.5894 1.6612
ATOM   2282  HA  LYS   144      51.813  11.957  47.800  0.1426 1.3870
ATOM   2283  HE2 LYS   144      54.471  10.671  51.619  0.1135 1.1000
ATOM   2284  HE3 LYS   144      53.462   9.389  51.679  0.1135 1.1000
ATOM   2285  HG2 LYS   144      52.571  10.221  49.661  0.0103 1.4870
ATOM   2286  HG3 LYS   144      53.173   9.538  48.304  0.0103 1.4870
ATOM   2287  HZ1 LYS   144      55.992   9.543  52.640  0.3400 0.6000
ATOM   2288  HZ3 LYS   144      54.964   8.278  52.748  0.3400 0.6000
ATOM   2289  HZ2 LYS   144      55.957   8.417  51.458  0.3400 0.6000
ATOM   2290  HD3 LYS   144      55.390   9.922  49.614  0.0621 1.4870
ATOM   2291  HD2 LYS   144      54.539   8.531  49.702  0.0621 1.4870
ATOM   2292  H   LYS   144      53.477  10.317  46.173  0.2747 0.6000
ATOM   2293  HB3 LYS   144      53.659  12.193  49.265  0.0362 1.4870
ATOM   2294  HB2 LYS   144      54.635  11.515  48.145  0.0362 1.4870
ATOM   2295  N   THR   145      54.217  13.579  46.301 -0.4157 1.8240
ATOM   2296  CA  THR   145      54.649  14.904  45.935 -0.0389 1.9080
ATOM   2297  CB  THR   145      56.092  14.940  45.529  0.3654 1.9080
ATOM   2298  OG1 THR   145      56.303  14.131  44.382 -0.6761 1.7210
ATOM   2299  CG2 THR   145      56.937  14.424  46.707 -0.2438 1.9080
ATOM   2300  C   THR   145      53.849  15.546  44.835  0.5973 1.9080
ATOM   2301  O   THR   145      53.328  16.646  45.015 -0.5679 1.6612
ATOM   2302  HA  THR   145      54.589  15.503  46.767  0.1007 1.3870
ATOM   2303 HG22 THR   145      56.469  13.653  47.138  0.0642 1.4870
ATOM   2304 HG21 THR   145      57.830  14.127  46.369  0.0642 1.4870
ATOM   2305  H   THR   145      54.724  12.707  46.062  0.2719 0.6000
ATOM   2306  HB  THR   145      56.357  15.904  45.287  0.0043 1.3870
ATOM   2307 HG23 THR   145      57.058  15.159  47.375  0.0642 1.4870
ATOM   2308  HG1 THR   145      56.222  13.154  44.615  0.4102 0.0000
ATOM   2309  N   ASN   146      53.713  14.879  43.666 -0.4157 1.8240
ATOM   2310  CA  ASN   146      53.048  15.507  42.552  0.0143 1.9080
ATOM   2311  CB  ASN   146      54.034  15.792  41.404 -0.2041 1.9080
ATOM   2312  CG  ASN   146      53.401  16.731  40.390  0.7130 1.9080
ATOM   2313  C   ASN   146      52.015  14.555  42.028  0.5973 1.9080
ATOM   2314  O   ASN   146      52.285  13.744  41.142 -0.5679 1.6612
ATOM   2315  HA  ASN   146      52.565  16.309  42.905  0.1048 1.3870
ATOM   2316  H   ASN   146      54.113  13.934  43.663  0.2719 0.6000
ATOM   2317  HB3 ASN   146      54.248  14.940  40.960  0.0797 1.4870
ATOM   2318  HB2 ASN   146      54.834  16.223  41.782  0.0797 1.4870
ATOM   2319  OD1 ASN   146      53.810  16.764  39.230 -0.5931 1.6612
ATOM   2320  ND2 ASN   146      52.389  17.523  40.833 -0.9191 1.8240
ATOM   2321 HD22 ASN   146      51.945  18.142  40.214  0.4196 0.6000
ATOM   2322 HD21 ASN   146      52.114  17.459  41.791  0.4196 0.6000
ATOM   2323  N   PRO   147      50.826  14.657  42.544 -0.2548 1.8240
ATOM   2324  CA  PRO   147      49.721  13.805  42.195 -0.0266 1.9080
ATOM   2325  CD  PRO   147      50.540  15.526  43.670  0.0192 1.9080
ATOM   2326  CB  PRO   147      48.634  14.104  43.229 -0.0070 1.9080
ATOM   2327  CG  PRO   147      49.010  15.487  43.793  0.0189 1.9080
ATOM   2328  C   PRO   147      49.245  13.981  40.786  0.5896 1.9080
ATOM   2329  O   PRO   147      48.667  13.046  40.236 -0.5748 1.6612
ATOM   2330  HG2 PRO   147      48.594  16.199  43.246  0.0213 1.4870
ATOM   2331  HA  PRO   147      49.952  12.823  42.379  0.0641 1.3870
ATOM   2332  HD3 PRO   147      50.965  15.188  44.514  0.0391 1.3870
ATOM   2333  HD2 PRO   147      50.851  16.463  43.500  0.0391 1.3870
ATOM   2334  HG3 PRO   147      48.730  15.552  44.740  0.0213 1.4870
ATOM   2335  HB3 PRO   147      48.633  13.429  43.963  0.0253 1.4870
ATOM   2336  HB2 PRO   147      47.731  14.146  42.806  0.0253 1.4870
ATOM   2337  N   ASP   148      49.451  15.173  40.203 -0.5163 1.8240
ATOM   2338  CA  ASP   148      48.987  15.502  38.885  0.0381 1.9080
ATOM   2339  CB  ASP   148      49.146  16.995  38.554 -0.0303 1.9080
ATOM   2340  CG  ASP   148      48.116  17.760  39.375  0.7994 1.9080
ATOM   2341  OD1 ASP   148      47.082  17.142  39.745 -0.8014 1.6612
ATOM   2342  OD2 ASP   148      48.347  18.969  39.642 -0.8014 1.6612
ATOM   2343  C   ASP   148      49.738  14.719  37.852  0.5366 1.9080
ATOM   2344  O   ASP   148      49.213  14.456  36.772 -0.5819 1.6612
ATOM   2345  H   ASP   148      49.989  15.843  40.814  0.2936 0.6000
ATOM   2346  HA  ASP   148      48.017  15.224  38.827  0.0880 1.3870
ATOM   2347  HB3 ASP   148      48.956  17.119  37.610 -0.0122 1.4870
ATOM   2348  HB2 ASP   148      50.036  17.273  38.824 -0.0122 1.4870
ATOM   2349  N   ASP   149      50.992  14.338  38.161 -0.5163 1.8240
ATOM   2350  CA  ASP   149      51.877  13.694  37.227  0.0381 1.9080
ATOM   2351  CB  ASP   149      53.134  13.156  37.941 -0.0303 1.9080
ATOM   2352  CG  ASP   149      54.227  12.840  36.932  0.7994 1.9080
ATOM   2353  OD1 ASP   149      53.942  12.096  35.959 -0.8014 1.6612
ATOM   2354  OD2 ASP   149      55.371  13.329  37.133 -0.8014 1.6612
ATOM   2355  C   ASP   149      51.176  12.556  36.531  0.5366 1.9080
ATOM   2356  O   ASP   149      50.762  11.578  37.151 -0.5819 1.6612
ATOM   2357  H   ASP   149      51.257  14.560  39.155  0.2936 0.6000
ATOM   2358  HA  ASP   149      52.118  14.372  36.520  0.0880 1.3870
ATOM   2359  HB3 ASP   149      52.884  12.331  38.413 -0.0122 1.4870
ATOM   2360  HB2 ASP   149      53.455  13.854  38.554 -0.0122 1.4870
ATOM   2361  N   ARG   150      51.010  12.707  35.197 -0.3479 1.8240
ATOM   2362  CA  ARG   150      50.382  11.794  34.273 -0.2637 1.9080
ATOM   2363  CB  ARG   150      50.025  12.478  32.942 -0.0007 1.9080
ATOM   2364  CG  ARG   150      48.886  13.487  33.118  0.0390 1.9080
ATOM   2365  CD  ARG   150      48.466  14.224  31.844  0.0486 1.9080
ATOM   2366  NE  ARG   150      49.524  15.226  31.530 -0.5295 1.8240
ATOM   2367  CZ  ARG   150      49.178  16.438  31.005  0.8076 1.9080
ATOM   2368  NH1 ARG   150      47.865  16.736  30.781 -0.8627 1.8240
ATOM   2369  NH2 ARG   150      50.143  17.358  30.714 -0.8627 1.8240
ATOM   2370  C   ARG   150      51.258  10.605  34.011  0.7341 1.9080
ATOM   2371  O   ARG   150      50.779   9.524  33.664 -0.5894 1.6612
ATOM   2372  HG3 ARG   150      49.163  14.181  33.797  0.0285 1.4870
ATOM   2373  HA  ARG   150      49.508  11.477  34.671  0.1560 1.3870
ATOM   2374  HE  ARG   150      50.451  15.018  31.697  0.3456 0.6000
ATOM   2375  HG2 ARG   150      48.073  13.008  33.479  0.0285 1.4870
ATOM   2376 HH22 ARG   150      49.884  18.209  30.324  0.4478 0.6000
ATOM   2377 HH21 ARG   150      51.092  17.131  30.912  0.4478 0.6000
ATOM   2378  H   ARG   150      51.425  13.650  34.864  0.2747 0.6000
ATOM   2379  HD3 ARG   150      47.628  14.691  32.018  0.0687 1.3870
ATOM   2380  HD2 ARG   150      48.413  13.579  31.115  0.0687 1.3870
ATOM   2381 HH12 ARG   150      47.650  17.612  30.383  0.4478 0.6000
ATOM   2382 HH11 ARG   150      47.172  16.076  31.020  0.4478 0.6000
ATOM   2383  HB3 ARG   150      49.727  11.788  32.309  0.0327 1.4870
ATOM   2384  HB2 ARG   150      50.817  12.963  32.620  0.0327 1.4870
ATOM   2385  N   ARG   151      52.578  10.815  34.138 -0.3479 1.8240
ATOM   2386  CA  ARG   151      53.644   9.905  33.834 -0.2637 1.9080
ATOM   2387  CB  ARG   151      54.998  10.625  33.796 -0.0007 1.9080
ATOM   2388  CG  ARG   151      54.985  11.694  32.701  0.0390 1.9080
ATOM   2389  CD  ARG   151      56.251  12.542  32.597  0.0486 1.9080
ATOM   2390  NE  ARG   151      56.025  13.507  31.483 -0.5295 1.8240
ATOM   2391  CZ  ARG   151      56.741  14.666  31.423  0.8076 1.9080
ATOM   2392  NH1 ARG   151      57.685  14.932  32.372 -0.8627 1.8240
ATOM   2393  NH2 ARG   151      56.512  15.560  30.417 -0.8627 1.8240
ATOM   2394  C   ARG   151      53.730   8.711  34.734  0.7341 1.9080
ATOM   2395  O   ARG   151      54.254   7.696  34.282 -0.5894 1.6612
ATOM   2396  HG3 ARG   151      54.207  12.320  32.862  0.0285 1.4870
ATOM   2397  HA  ARG   151      53.528   9.577  32.866  0.1560 1.3870
ATOM   2398  HE  ARG   151      55.368  13.310  30.801  0.3456 0.6000
ATOM   2399  HG2 ARG   151      54.838  11.247  31.806  0.0285 1.4870
ATOM   2400 HH22 ARG   151      57.016  16.390  30.397  0.4478 0.6000
ATOM   2401 HH21 ARG   151      55.831  15.335  29.726  0.4478 0.6000
ATOM   2402  H   ARG   151      52.776  11.810  34.520  0.2747 0.6000
ATOM   2403  HD3 ARG   151      56.996  11.962  32.367  0.0687 1.3870
ATOM   2404  HD2 ARG   151      56.365  13.036  33.425  0.0687 1.3870
ATOM   2405 HH12 ARG   151      58.174  15.788  32.312  0.4478 0.6000
ATOM   2406 HH11 ARG   151      57.855  14.272  33.084  0.4478 0.6000
ATOM   2407  HB3 ARG   151      55.691   9.973  33.578  0.0327 1.4870
ATOM   2408  HB2 ARG   151      55.139  11.069  34.654  0.0327 1.4870
ATOM   2409  N   ILE   152      53.262   8.792  36.005 -0.4157 1.8240
ATOM   2410  CA  ILE   152      53.404   7.717  36.961 -0.0597 1.9080
ATOM   2411  CB  ILE   152      52.509   7.899  38.155  0.1303 1.9080
ATOM   2412  CG2 ILE   152      52.681   6.684  39.083 -0.3204 1.9080
ATOM   2413  CG1 ILE   152      52.798   9.243  38.842 -0.0430 1.9080
ATOM   2414  CD1 ILE   152      51.712   9.663  39.833 -0.0660 1.9080
ATOM   2415  C   ILE   152      53.016   6.417  36.326  0.5973 1.9080
ATOM   2416  O   ILE   152      51.843   6.149  36.069 -0.5679 1.6612
ATOM   2417  HA  ILE   152      54.383   7.659  37.177  0.0869 1.3870
ATOM   2418 HG22 ILE   152      52.854   7.014  40.006  0.0882 1.4870
ATOM   2419 HG21 ILE   152      51.844   6.146  39.057  0.0882 1.4870
ATOM   2420  HB  ILE   152      51.560   7.920  37.849  0.0187 1.4870
ATOM   2421 HG12 ILE   152      53.663   9.171  39.327  0.0236 1.4870
ATOM   2422 HG13 ILE   152      52.872   9.944  38.139  0.0236 1.4870
ATOM   2423 HD13 ILE   152      51.686  10.658  39.881  0.0186 1.4870
ATOM   2424  H   ILE   152      52.794   9.702  36.215  0.2719 0.6000
ATOM   2425 HD12 ILE   152      50.834   9.314  39.518  0.0186 1.4870
ATOM   2426 HG23 ILE   152      53.451   6.144  38.757  0.0882 1.4870
ATOM   2427 HD11 ILE   152      51.928   9.284  40.729  0.0186 1.4870
ATOM   2428  N   ILE   153      54.040   5.579  36.052 -0.4157 1.8240
ATOM   2429  CA  ILE   153      53.839   4.299  35.443 -0.0597 1.9080
ATOM   2430  CB  ILE   153      54.027   4.299  33.949  0.1303 1.9080
ATOM   2431  CG2 ILE   153      54.051   2.840  33.467 -0.3204 1.9080
ATOM   2432  CG1 ILE   153      52.954   5.157  33.260 -0.0430 1.9080
ATOM   2433  CD1 ILE   153      53.219   5.381  31.770 -0.0660 1.9080
ATOM   2434  C   ILE   153      54.852   3.356  36.003  0.5973 1.9080
ATOM   2435  O   ILE   153      55.979   3.742  36.306 -0.5679 1.6612
ATOM   2436  HA  ILE   153      52.941   3.976  35.743  0.0869 1.3870
ATOM   2437 HG22 ILE   153      53.293   2.354  33.892  0.0882 1.4870
ATOM   2438 HG21 ILE   153      53.956   2.833  32.476  0.0882 1.4870
ATOM   2439  HB  ILE   153      54.915   4.704  33.734  0.0187 1.4870
ATOM   2440 HG12 ILE   153      52.074   4.707  33.363  0.0236 1.4870
ATOM   2441 HG13 ILE   153      52.925   6.044  33.711  0.0236 1.4870
ATOM   2442 HD13 ILE   153      52.354   5.340  31.278  0.0186 1.4870
ATOM   2443  H   ILE   153      54.972   5.961  36.328  0.2719 0.6000
ATOM   2444 HD12 ILE   153      53.639   6.276  31.648  0.0186 1.4870
ATOM   2445 HG23 ILE   153      54.919   2.432  33.735  0.0882 1.4870
ATOM   2446 HD11 ILE   153      53.833   4.669  31.441  0.0186 1.4870
ATOM   2447  N   MET   154      54.458   2.081  36.168 -0.4157 1.8240
ATOM   2448  CA  MET   154      55.380   1.079  36.614 -0.0237 1.9080
ATOM   2449  CB  MET   154      54.952   0.433  37.943  0.0342 1.9080
ATOM   2450  CG  MET   154      55.938  -0.590  38.506  0.0018 1.9080
ATOM   2451  SD  MET   154      55.682  -0.958  40.269 -0.2737 2.0000
ATOM   2452  CE  MET   154      54.007  -1.632  40.071 -0.0536 1.9080
ATOM   2453  C   MET   154      55.371   0.049  35.525  0.5973 1.9080
ATOM   2454  O   MET   154      54.304  -0.417  35.127 -0.5679 1.6612
ATOM   2455  HG2 MET   154      55.868  -1.449  37.946  0.0440 1.3870
ATOM   2456  HE1 MET   154      53.437  -0.953  39.614  0.0684 1.3870
ATOM   2457  HE2 MET   154      54.056  -2.462  39.521  0.0684 1.3870
ATOM   2458  HE3 MET   154      53.634  -1.841  40.972  0.0684 1.3870
ATOM   2459  HB2 MET   154      54.823   1.161  38.632  0.0241 1.4870
ATOM   2460  HG3 MET   154      56.892  -0.243  38.347  0.0440 1.3870
ATOM   2461  H   MET   154      53.461   1.912  35.947  0.2719 0.6000
ATOM   2462  HA  MET   154      56.284   1.475  36.663  0.0880 1.3870
ATOM   2463  HB3 MET   154      54.062  -0.026  37.809  0.0241 1.4870
ATOM   2464  N   CYS   155      56.553  -0.329  34.994 -0.4157 1.8240
ATOM   2465  CA  CYS   155      56.514  -1.212  33.860  0.0213 1.9080
ATOM   2466  CB  CYS   155      57.077  -0.553  32.588 -0.1231 1.9080
ATOM   2467  SG  CYS   155      56.888  -1.585  31.104 -0.3119 2.0000
ATOM   2468  C   CYS   155      57.306  -2.460  34.109  0.5973 1.9080
ATOM   2469  O   CYS   155      58.513  -2.418  34.344 -0.5679 1.6612
ATOM   2470  H   CYS   155      57.378   0.043  35.441  0.2719 0.6000
ATOM   2471  HA  CYS   155      55.550  -1.475  33.692  0.1124 1.3870
ATOM   2472  HB3 CYS   155      58.044  -0.387  32.730  0.1112 1.3870
ATOM   2473  HB2 CYS   155      56.590   0.297  32.440  0.1112 1.3870
ATOM   2474  HG  CYS   155      57.686  -2.178  31.013  0.1933 0.6000
ATOM   2475  N   ALA   156      56.599  -3.610  34.123 -0.4157 1.8240
ATOM   2476  CA  ALA   156      57.173  -4.922  34.237  0.0337 1.9080
ATOM   2477  CB  ALA   156      56.123  -6.001  34.549 -0.1825 1.9080
ATOM   2478  C   ALA   156      57.863  -5.327  32.964  0.5973 1.9080
ATOM   2479  O   ALA   156      58.943  -5.914  32.994 -0.5679 1.6612
ATOM   2480  H   ALA   156      55.555  -3.441  34.039  0.2719 0.6000
ATOM   2481  HA  ALA   156      57.853  -4.920  34.988  0.0823 1.3870
ATOM   2482  HB1 ALA   156      55.219  -5.580  34.572  0.0603 1.4870
ATOM   2483  HB3 ALA   156      56.153  -6.700  33.839  0.0603 1.4870
ATOM   2484  HB2 ALA   156      56.328  -6.410  35.435  0.0603 1.4870
ATOM   2485  N   TRP   157      57.245  -5.016  31.804 -0.4157 1.8240
ATOM   2486  CA  TRP   157      57.724  -5.490  30.532 -0.0275 1.9080
ATOM   2487  CB  TRP   157      56.738  -5.171  29.391 -0.0050 1.9080
ATOM   2488  CG  TRP   157      57.063  -5.778  28.048 -0.1415 1.9080
ATOM   2489  CD2 TRP   157      56.624  -7.082  27.637  0.1243 1.9080
ATOM   2490  CD1 TRP   157      57.766  -5.259  27.000 -0.1638 1.9080
ATOM   2491  NE1 TRP   157      57.791  -6.159  25.960 -0.3418 1.8240
ATOM   2492  CE2 TRP   157      57.092  -7.286  26.340  0.1380 1.9080
ATOM   2493  CE3 TRP   157      55.888  -8.032  28.287 -0.2387 1.9080
ATOM   2494  CZ2 TRP   157      56.830  -8.447  25.670 -0.2601 1.9080
ATOM   2495  CZ3 TRP   157      55.629  -9.202  27.611 -0.1972 1.9080
ATOM   2496  CH2 TRP   157      56.090  -9.407  26.327 -0.1134 1.9080
ATOM   2497  C   TRP   157      59.042  -4.851  30.224  0.5973 1.9080
ATOM   2498  O   TRP   157      59.174  -3.628  30.224 -0.5679 1.6612
ATOM   2499  HH2 TRP   157      55.885 -10.269  25.860  0.1417 1.4590
ATOM   2500  HA  TRP   157      57.870  -6.482  30.606  0.1123 1.3870
ATOM   2501  HE1 TRP   157      58.236  -6.026  25.081  0.3412 0.6000
ATOM   2502  HE3 TRP   157      55.547  -7.899  29.212  0.1700 1.4590
ATOM   2503  HZ3 TRP   157      55.093  -9.914  28.069  0.1447 1.4590
ATOM   2504  H   TRP   157      56.406  -4.411  31.927  0.2719 0.6000
ATOM   2505  HZ2 TRP   157      57.163  -8.597  24.731  0.1572 1.4590
ATOM   2506  HD1 TRP   157      58.199  -4.361  26.986  0.2062 1.4090
ATOM   2507  HB3 TRP   157      56.706  -4.179  29.264  0.0339 1.4870
ATOM   2508  HB2 TRP   157      55.831  -5.503  29.651  0.0339 1.4870
ATOM   2509  N   ASN   158      60.068  -5.689  29.965 -0.4157 1.8240
ATOM   2510  CA  ASN   158      61.370  -5.197  29.611  0.0143 1.9080
ATOM   2511  CB  ASN   158      62.408  -5.428  30.725 -0.2041 1.9080
ATOM   2512  CG  ASN   158      63.649  -4.589  30.453  0.7130 1.9080
ATOM   2513  C   ASN   158      61.796  -5.992  28.415  0.5973 1.9080
ATOM   2514  O   ASN   158      61.965  -7.209  28.493 -0.5679 1.6612
ATOM   2515  HA  ASN   158      61.266  -4.254  29.320  0.1048 1.3870
ATOM   2516  H   ASN   158      59.820  -6.695  30.047  0.2719 0.6000
ATOM   2517  HB3 ASN   158      62.660  -6.378  30.723  0.0797 1.4870
ATOM   2518  HB2 ASN   158      62.015  -5.146  31.580  0.0797 1.4870
ATOM   2519  OD1 ASN   158      64.089  -4.435  29.315 -0.5931 1.6612
ATOM   2520  ND2 ASN   158      64.238  -4.025  31.543 -0.9191 1.8240
ATOM   2521 HD22 ASN   158      65.043  -3.467  31.422  0.4196 0.6000
ATOM   2522 HD21 ASN   158      63.846  -4.187  32.441  0.4196 0.6000
ATOM   2523  N   PRO   159      61.978  -5.339  27.301 -0.2548 1.8240
ATOM   2524  CA  PRO   159      62.336  -6.051  26.106 -0.0266 1.9080
ATOM   2525  CD  PRO   159      61.254  -4.112  27.011  0.0192 1.9080
ATOM   2526  CB  PRO   159      62.236  -5.028  24.977 -0.0070 1.9080
ATOM   2527  CG  PRO   159      61.153  -4.051  25.476  0.0189 1.9080
ATOM   2528  C   PRO   159      63.661  -6.731  26.215  0.5896 1.9080
ATOM   2529  O   PRO   159      63.833  -7.800  25.632 -0.5748 1.6612
ATOM   2530  HG2 PRO   159      61.346  -3.135  25.147  0.0213 1.4870
ATOM   2531  HA  PRO   159      61.605  -6.718  25.850  0.0641 1.3870
ATOM   2532  HD3 PRO   159      60.333  -4.123  27.419  0.0391 1.3870
ATOM   2533  HD2 PRO   159      61.745  -3.305  27.358  0.0391 1.3870
ATOM   2534  HG3 PRO   159      60.259  -4.353  25.170  0.0213 1.4870
ATOM   2535  HB3 PRO   159      61.943  -5.449  24.127  0.0253 1.4870
ATOM   2536  HB2 PRO   159      63.093  -4.542  24.848  0.0253 1.4870
ATOM   2537  N   ARG   160      64.611  -6.123  26.943 -0.3479 1.8240
ATOM   2538  CA  ARG   160      65.930  -6.670  27.068 -0.2637 1.9080
ATOM   2539  CB  ARG   160      66.864  -5.724  27.840 -0.0007 1.9080
ATOM   2540  CG  ARG   160      68.291  -6.245  28.012  0.0390 1.9080
ATOM   2541  CD  ARG   160      69.120  -5.391  28.971  0.0486 1.9080
ATOM   2542  NE  ARG   160      68.452  -5.455  30.302 -0.5295 1.8240
ATOM   2543  CZ  ARG   160      68.964  -4.766  31.363  0.8076 1.9080
ATOM   2544  NH1 ARG   160      70.088  -4.008  31.207 -0.8627 1.8240
ATOM   2545  NH2 ARG   160      68.349  -4.833  32.581 -0.8627 1.8240
ATOM   2546  C   ARG   160      65.879  -7.964  27.828  0.7341 1.9080
ATOM   2547  O   ARG   160      66.517  -8.943  27.445 -0.5894 1.6612
ATOM   2548  HG3 ARG   160      68.751  -6.247  27.124  0.0285 1.4870
ATOM   2549  HA  ARG   160      66.304  -6.847  26.148  0.1560 1.3870
ATOM   2550  HE  ARG   160      67.652  -5.988  30.414  0.3456 0.6000
ATOM   2551  HG2 ARG   160      68.262  -7.177  28.374  0.0285 1.4870
ATOM   2552 HH22 ARG   160      68.734  -4.352  33.332  0.4478 0.6000
ATOM   2553 HH21 ARG   160      67.518  -5.374  32.665  0.4478 0.6000
ATOM   2554  H   ARG   160      64.296  -5.238  27.393  0.2747 0.6000
ATOM   2555  HD3 ARG   160      69.110  -4.471  28.655  0.0687 1.3870
ATOM   2556  HD2 ARG   160      70.009  -5.778  29.044  0.0687 1.3870
ATOM   2557 HH12 ARG   160      70.444  -3.537  31.998  0.4478 0.6000
ATOM   2558 HH11 ARG   160      70.511  -3.949  30.318  0.4478 0.6000
ATOM   2559  HB3 ARG   160      66.479  -5.579  28.747  0.0327 1.4870
ATOM   2560  HB2 ARG   160      66.910  -4.861  27.345  0.0327 1.4870
ATOM   2561  N   ASP   161      65.110  -7.976  28.935 -0.5163 1.8240
ATOM   2562  CA  ASP   161      64.996  -9.056  29.880  0.0381 1.9080
ATOM   2563  CB  ASP   161      64.420  -8.606  31.230 -0.0303 1.9080
ATOM   2564  CG  ASP   161      65.502  -7.778  31.910  0.7994 1.9080
ATOM   2565  OD1 ASP   161      66.627  -7.707  31.346 -0.8014 1.6612
ATOM   2566  OD2 ASP   161      65.223  -7.208  32.998 -0.8014 1.6612
ATOM   2567  C   ASP   161      64.190 -10.216  29.391  0.5366 1.9080
ATOM   2568  O   ASP   161      64.357 -11.326  29.894 -0.5819 1.6612
ATOM   2569  H   ASP   161      64.566  -7.059  29.048  0.2936 0.6000
ATOM   2570  HA  ASP   161      65.944  -9.399  30.059  0.0880 1.3870
ATOM   2571  HB3 ASP   161      64.242  -9.393  31.763 -0.0122 1.4870
ATOM   2572  HB2 ASP   161      63.651  -8.043  31.060 -0.0122 1.4870
ATOM   2573  N   LEU   162      63.310 -10.011  28.396 -0.4157 1.8240
ATOM   2574  CA  LEU   162      62.366 -11.026  28.011 -0.0518 1.9080
ATOM   2575  CB  LEU   162      61.609 -10.646  26.728 -0.1102 1.9080
ATOM   2576  CG  LEU   162      60.749  -9.379  26.878  0.3531 1.9080
ATOM   2577  CD1 LEU   162      60.013  -9.047  25.569 -0.4121 1.9080
ATOM   2578  CD2 LEU   162      59.800  -9.493  28.082 -0.4121 1.9080
ATOM   2579  C   LEU   162      63.007 -12.366  27.754  0.5973 1.9080
ATOM   2580  O   LEU   162      62.471 -13.331  28.299 -0.5679 1.6612
ATOM   2581 HD22 LEU   162      58.919  -9.842  27.772  0.1000 1.4870
ATOM   2582 HD23 LEU   162      60.195 -10.118  28.752  0.1000 1.4870
ATOM   2583 HD21 LEU   162      59.681  -8.591  28.491  0.1000 1.4870
ATOM   2584  H   LEU   162      63.382  -9.076  27.951  0.2719 0.6000
ATOM   2585 HD13 LEU   162      59.966  -8.056  25.463  0.1000 1.4870
ATOM   2586 HD12 LEU   162      60.512  -9.446  24.803  0.1000 1.4870
ATOM   2587 HD11 LEU   162      59.091  -9.427  25.607  0.1000 1.4870
ATOM   2588  HA  LEU   162      61.683 -11.136  28.760  0.0922 1.3870
ATOM   2589  HG  LEU   162      61.341  -8.612  27.124 -0.0361 1.4870
ATOM   2590  HB3 LEU   162      61.007 -11.387  26.499  0.0457 1.4870
ATOM   2591  HB2 LEU   162      62.272 -10.471  26.024  0.0457 1.4870
ATOM   2592  N   PRO   163      64.077 -12.555  27.010 -0.2548 1.8240
ATOM   2593  CA  PRO   163      64.586 -13.884  26.772 -0.0266 1.9080
ATOM   2594  CD  PRO   163      65.085 -11.540  26.732  0.0192 1.9080
ATOM   2595  CB  PRO   163      65.876 -13.696  25.977 -0.0070 1.9080
ATOM   2596  CG  PRO   163      66.377 -12.317  26.440  0.0189 1.9080
ATOM   2597  C   PRO   163      64.842 -14.646  28.047  0.5896 1.9080
ATOM   2598  O   PRO   163      64.686 -15.866  28.045 -0.5748 1.6612
ATOM   2599  HG2 PRO   163      66.923 -12.413  27.259  0.0213 1.4870
ATOM   2600  HA  PRO   163      63.960 -14.407  26.161  0.0641 1.3870
ATOM   2601  HD3 PRO   163      64.828 -10.978  25.936  0.0391 1.3870
ATOM   2602  HD2 PRO   163      65.216 -10.929  27.521  0.0391 1.3870
ATOM   2603  HG3 PRO   163      66.892 -11.884  25.715  0.0213 1.4870
ATOM   2604  HB3 PRO   163      65.704 -13.682  25.000  0.0253 1.4870
ATOM   2605  HB2 PRO   163      66.548 -14.392  26.203  0.0253 1.4870
ATOM   2606  N   LEU   164      65.269 -13.959  29.121 -0.4157 1.8240
ATOM   2607  CA  LEU   164      65.564 -14.571  30.390 -0.0518 1.9080
ATOM   2608  CB  LEU   164      66.354 -13.647  31.329 -0.1102 1.9080
ATOM   2609  CG  LEU   164      67.776 -13.351  30.818  0.3531 1.9080
ATOM   2610  CD1 LEU   164      68.559 -12.473  31.807 -0.4121 1.9080
ATOM   2611  CD2 LEU   164      68.514 -14.651  30.458 -0.4121 1.9080
ATOM   2612  C   LEU   164      64.327 -15.017  31.115  0.5973 1.9080
ATOM   2613  O   LEU   164      64.342 -16.033  31.806 -0.5679 1.6612
ATOM   2614 HD22 LEU   164      69.096 -14.488  29.664  0.1000 1.4870
ATOM   2615 HD23 LEU   164      69.073 -14.935  31.234  0.1000 1.4870
ATOM   2616 HD21 LEU   164      67.844 -15.359  30.246  0.1000 1.4870
ATOM   2617  H   LEU   164      65.366 -12.927  28.939  0.2719 0.6000
ATOM   2618 HD13 LEU   164      69.400 -12.943  32.067  0.1000 1.4870
ATOM   2619 HD12 LEU   164      68.779 -11.604  31.369  0.1000 1.4870
ATOM   2620 HD11 LEU   164      67.998 -12.311  32.616  0.1000 1.4870
ATOM   2621  HA  LEU   164      66.154 -15.384  30.228  0.0922 1.3870
ATOM   2622  HG  LEU   164      67.712 -12.877  29.939 -0.0361 1.4870
ATOM   2623  HB3 LEU   164      66.439 -14.094  32.197  0.0457 1.4870
ATOM   2624  HB2 LEU   164      65.878 -12.791  31.387  0.0457 1.4870
ATOM   2625  N   MET   165      63.220 -14.261  30.991 -0.4157 1.8240
ATOM   2626  CA  MET   165      62.044 -14.530  31.771 -0.0237 1.9080
ATOM   2627  CB  MET   165      60.942 -13.486  31.539  0.0342 1.9080
ATOM   2628  CG  MET   165      61.373 -12.071  31.933  0.0018 1.9080
ATOM   2629  SD  MET   165      60.209 -10.767  31.444 -0.2737 2.0000
ATOM   2630  CE  MET   165      61.184  -9.395  32.126 -0.0536 1.9080
ATOM   2631  C   MET   165      61.476 -15.874  31.439  0.5973 1.9080
ATOM   2632  O   MET   165      61.385 -16.262  30.275 -0.5679 1.6612
ATOM   2633  HG2 MET   165      61.527 -12.055  32.953  0.0440 1.3870
ATOM   2634  HE1 MET   165      60.562  -8.691  32.460  0.0684 1.3870
ATOM   2635  HE2 MET   165      61.745  -9.738  32.875  0.0684 1.3870
ATOM   2636  HE3 MET   165      61.766  -9.023  31.407  0.0684 1.3870
ATOM   2637  HB2 MET   165      60.695 -13.482  30.568  0.0241 1.4870
ATOM   2638  HG3 MET   165      62.305 -11.894  31.528  0.0440 1.3870
ATOM   2639  H   MET   165      63.306 -13.494  30.298  0.2719 0.6000
ATOM   2640  HA  MET   165      62.304 -14.527  32.749  0.0880 1.3870
ATOM   2641  HB3 MET   165      60.138 -13.734  32.083  0.0241 1.4870
ATOM   2642  N   ALA   166      61.090 -16.626  32.492 -0.4157 1.8240
ATOM   2643  CA  ALA   166      60.474 -17.908  32.311  0.0337 1.9080
ATOM   2644  CB  ALA   166      60.156 -18.610  33.644 -0.1825 1.9080
ATOM   2645  C   ALA   166      59.183 -17.645  31.617  0.5973 1.9080
ATOM   2646  O   ALA   166      58.822 -18.332  30.660 -0.5679 1.6612
ATOM   2647  H   ALA   166      61.283 -16.187  33.414  0.2719 0.6000
ATOM   2648  HA  ALA   166      61.052 -18.471  31.730  0.0823 1.3870
ATOM   2649  HB1 ALA   166      60.941 -19.160  33.917  0.0603 1.4870
ATOM   2650  HB3 ALA   166      59.967 -17.920  34.338  0.0603 1.4870
ATOM   2651  HB2 ALA   166      59.358 -19.195  33.521  0.0603 1.4870
ATOM   2652  N   LEU   167      58.460 -16.614  32.089 -0.4157 1.8240
ATOM   2653  CA  LEU   167      57.211 -16.244  31.497 -0.0518 1.9080
ATOM   2654  CB  LEU   167      56.009 -16.626  32.377 -0.1102 1.9080
ATOM   2655  CG  LEU   167      54.640 -16.253  31.779  0.3531 1.9080
ATOM   2656  CD1 LEU   167      54.382 -16.999  30.460 -0.4121 1.9080
ATOM   2657  CD2 LEU   167      53.513 -16.458  32.807 -0.4121 1.9080
ATOM   2658  C   LEU   167      57.231 -14.756  31.360  0.5973 1.9080
ATOM   2659  O   LEU   167      57.580 -14.043  32.301 -0.5679 1.6612
ATOM   2660 HD22 LEU   167      52.847 -17.102  32.437  0.1000 1.4870
ATOM   2661 HD23 LEU   167      53.903 -16.821  33.650  0.1000 1.4870
ATOM   2662 HD21 LEU   167      53.073 -15.582  32.987  0.1000 1.4870
ATOM   2663  H   LEU   167      58.894 -16.133  32.903  0.2719 0.6000
ATOM   2664 HD13 LEU   167      53.710 -16.493  29.924  0.1000 1.4870
ATOM   2665 HD12 LEU   167      55.237 -17.068  29.951  0.1000 1.4870
ATOM   2666 HD11 LEU   167      54.034 -17.912  30.663  0.1000 1.4870
ATOM   2667  HA  LEU   167      57.145 -16.651  30.591  0.0922 1.3870
ATOM   2668  HG  LEU   167      54.619 -15.268  31.608 -0.0361 1.4870
ATOM   2669  HB3 LEU   167      56.096 -16.149  33.236  0.0457 1.4870
ATOM   2670  HB2 LEU   167      56.020 -17.605  32.499  0.0457 1.4870
ATOM   2671  N   PRO   168      56.871 -14.250  30.215 -0.2548 1.8240
ATOM   2672  CA  PRO   168      56.858 -12.823  30.072 -0.0266 1.9080
ATOM   2673  CD  PRO   168      57.195 -14.917  28.965  0.0192 1.9080
ATOM   2674  CB  PRO   168      56.723 -12.560  28.576 -0.0070 1.9080
ATOM   2675  CG  PRO   168      57.404 -13.788  27.940  0.0189 1.9080
ATOM   2676  C   PRO   168      55.740 -12.312  30.915  0.5896 1.9080
ATOM   2677  O   PRO   168      54.806 -13.071  31.166 -0.5748 1.6612
ATOM   2678  HG2 PRO   168      56.965 -14.009  27.078  0.0213 1.4870
ATOM   2679  HA  PRO   168      57.731 -12.421  30.338  0.0641 1.3870
ATOM   2680  HD3 PRO   168      58.034 -15.469  29.049  0.0391 1.3870
ATOM   2681  HD2 PRO   168      56.448 -15.522  28.667  0.0391 1.3870
ATOM   2682  HG3 PRO   168      58.370 -13.607  27.808  0.0213 1.4870
ATOM   2683  HB3 PRO   168      57.201 -11.734  28.305  0.0253 1.4870
ATOM   2684  HB2 PRO   168      55.771 -12.522  28.296  0.0253 1.4870
ATOM   2685  N   PRO   169      55.805 -11.098  31.375 -0.2548 1.8240
ATOM   2686  CA  PRO   169      54.755 -10.640  32.234 -0.0266 1.9080
ATOM   2687  CD  PRO   169      57.080 -10.485  31.708  0.0192 1.9080
ATOM   2688  CB  PRO   169      55.272  -9.361  32.885 -0.0070 1.9080
ATOM   2689  CG  PRO   169      56.797  -9.571  32.913  0.0189 1.9080
ATOM   2690  C   PRO   169      53.453 -10.490  31.530  0.5896 1.9080
ATOM   2691  O   PRO   169      53.406  -9.874  30.467 -0.5748 1.6612
ATOM   2692  HG2 PRO   169      57.261  -8.700  32.811  0.0213 1.4870
ATOM   2693  HA  PRO   169      54.661 -11.254  33.048  0.0641 1.3870
ATOM   2694  HD3 PRO   169      57.769 -11.179  31.953  0.0391 1.3870
ATOM   2695  HD2 PRO   169      57.439  -9.943  30.939  0.0391 1.3870
ATOM   2696  HG3 PRO   169      57.062 -10.014  33.760  0.0213 1.4870
ATOM   2697  HB3 PRO   169      54.930  -9.258  33.811  0.0253 1.4870
ATOM   2698  HB2 PRO   169      55.053  -8.560  32.340  0.0253 1.4870
ATOM   2699  N   CYS   170      52.384 -11.052  32.121 -0.4157 1.8240
ATOM   2700  CA  CYS   170      51.069 -10.907  31.581  0.0213 1.9080
ATOM   2701  CB  CYS   170      50.024 -11.758  32.320 -0.1231 1.9080
ATOM   2702  SG  CYS   170      50.317 -13.541  32.121 -0.3119 2.0000
ATOM   2703  C   CYS   170      50.705  -9.472  31.759  0.5973 1.9080
ATOM   2704  O   CYS   170      50.055  -8.869  30.907 -0.5679 1.6612
ATOM   2705  H   CYS   170      52.614 -11.585  32.985  0.2719 0.6000
ATOM   2706  HA  CYS   170      51.096 -11.110  30.608  0.1124 1.3870
ATOM   2707  HB3 CYS   170      49.134 -11.548  31.947  0.1112 1.3870
ATOM   2708  HB2 CYS   170      50.073 -11.542  33.282  0.1112 1.3870
ATOM   2709  HG  CYS   170      49.641 -14.046  32.655  0.1933 0.6000
ATOM   2710  N   HIS   171      51.138  -8.887  32.893 -0.4157 1.8240
ATOM   2711  CA  HIS   171      50.798  -7.530  33.195  0.0188 1.9080
ATOM   2712  CG  HIS   171      49.681  -8.371  35.266 -0.0266 1.9080
ATOM   2713  CB  HIS   171      50.590  -7.321  34.700 -0.0462 1.9080
ATOM   2714  C   HIS   171      51.945  -6.679  32.762  0.5973 1.9080
ATOM   2715  O   HIS   171      52.936  -6.541  33.477 -0.5679 1.6612
ATOM   2716  H   HIS   171      51.717  -9.502  33.492  0.2719 0.6000
ATOM   2717  HA  HIS   171      49.989  -7.273  32.668  0.0881 1.3870
ATOM   2718  HB3 HIS   171      50.176  -6.430  34.850  0.0402 1.4870
ATOM   2719  HB2 HIS   171      51.468  -7.380  35.162  0.0402 1.4870
ATOM   2720  CD2 HIS   171      49.970  -9.438  36.061  0.1292 1.9080
ATOM   2721  HD1 HIS   171      47.785  -7.823  34.495  0.3649 0.6000
ATOM   2722  HE1 HIS   171      46.892  -9.812  35.676  0.1392 1.3590
ATOM   2723  CE1 HIS   171      47.866  -9.532  35.686  0.2057 1.9080
ATOM   2724  ND1 HIS   171      48.326  -8.436  35.029 -0.3811 1.8240
ATOM   2725  NE2 HIS   171      48.828 -10.171  36.327 -0.5727 1.8240
ATOM   2726  HD2 HIS   171      50.895  -9.665  36.412  0.1147 1.4090
ATOM   2727  N   ALA   172      51.829  -6.078  31.564 -0.4157 1.8240
ATOM   2728  CA  ALA   172      52.909  -5.302  31.036  0.0337 1.9080
ATOM   2729  CB  ALA   172      52.622  -4.775  29.620 -0.1825 1.9080
ATOM   2730  C   ALA   172      53.171  -4.114  31.911  0.5973 1.9080
ATOM   2731  O   ALA   172      54.316  -3.866  32.285 -0.5679 1.6612
ATOM   2732  H   ALA   172      50.922  -6.232  31.095  0.2719 0.6000
ATOM   2733  HA  ALA   172      53.742  -5.873  31.003  0.0823 1.3870
ATOM   2734  HB1 ALA   172      53.285  -5.165  28.986  0.0603 1.4870
ATOM   2735  HB3 ALA   172      51.700  -5.044  29.353  0.0603 1.4870
ATOM   2736  HB2 ALA   172      52.698  -3.781  29.620  0.0603 1.4870
ATOM   2737  N   LEU   173      52.120  -3.353  32.285 -0.4157 1.8240
ATOM   2738  CA  LEU   173      52.386  -2.185  33.077 -0.0518 1.9080
ATOM   2739  CB  LEU   173      53.003  -1.024  32.269 -0.1102 1.9080
ATOM   2740  CG  LEU   173      52.182  -0.554  31.047  0.3531 1.9080
ATOM   2741  CD1 LEU   173      50.882   0.170  31.440 -0.4121 1.9080
ATOM   2742  CD2 LEU   173      53.050   0.287  30.098 -0.4121 1.9080
ATOM   2743  C   LEU   173      51.119  -1.692  33.699  0.5973 1.9080
ATOM   2744  O   LEU   173      50.023  -2.098  33.315 -0.5679 1.6612
ATOM   2745 HD22 LEU   173      53.359  -0.286  29.342  0.1000 1.4870
ATOM   2746 HD23 LEU   173      52.508   1.047  29.745  0.1000 1.4870
ATOM   2747 HD21 LEU   173      53.838   0.638  30.599  0.1000 1.4870
ATOM   2748  H   LEU   173      51.212  -3.674  31.971  0.2719 0.6000
ATOM   2749 HD13 LEU   173      50.589  -0.151  32.338  0.1000 1.4870
ATOM   2750 HD12 LEU   173      51.052   1.153  31.470  0.1000 1.4870
ATOM   2751 HD11 LEU   173      50.179  -0.031  30.762  0.1000 1.4870
ATOM   2752  HA  LEU   173      53.034  -2.430  33.809  0.0922 1.3870
ATOM   2753  HG  LEU   173      51.953  -1.357  30.485 -0.0361 1.4870
ATOM   2754  HB3 LEU   173      53.885  -1.322  31.934  0.0457 1.4870
ATOM   2755  HB2 LEU   173      53.096  -0.247  32.877  0.0457 1.4870
ATOM   2756  N   CYS   174      51.258  -0.801  34.706 -0.4157 1.8240
ATOM   2757  CA  CYS   174      50.125  -0.196  35.344  0.0213 1.9080
ATOM   2758  CB  CYS   174      49.846  -0.745  36.751 -0.1231 1.9080
ATOM   2759  SG  CYS   174      51.230  -0.460  37.893 -0.3119 2.0000
ATOM   2760  C   CYS   174      50.426   1.265  35.489  0.5973 1.9080
ATOM   2761  O   CYS   174      51.589   1.665  35.553 -0.5679 1.6612
ATOM   2762  H   CYS   174      52.250  -0.609  34.958  0.2719 0.6000
ATOM   2763  HA  CYS   174      49.329  -0.298  34.751  0.1124 1.3870
ATOM   2764  HB3 CYS   174      49.700  -1.720  36.680  0.1112 1.3870
ATOM   2765  HB2 CYS   174      49.048  -0.286  37.111  0.1112 1.3870
ATOM   2766  HG  CYS   174      52.085  -0.449  37.377  0.1933 0.6000
ATOM   2767  N   GLN   175      49.373   2.108  35.524 -0.4157 1.8240
ATOM   2768  CA  GLN   175      49.581   3.519  35.675 -0.0031 1.9080
ATOM   2769  CB  GLN   175      49.160   4.340  34.445 -0.0036 1.9080
ATOM   2770  CG  GLN   175      49.398   5.842  34.602 -0.0645 1.9080
ATOM   2771  CD  GLN   175      48.948   6.526  33.323  0.6951 1.9080
ATOM   2772  OE1 GLN   175      48.522   5.885  32.366 -0.6086 1.6612
ATOM   2773  NE2 GLN   175      49.045   7.880  33.300 -0.9407 1.8240
ATOM   2774  C   GLN   175      48.737   3.972  36.821  0.5973 1.9080
ATOM   2775  O   GLN   175      47.692   3.386  37.100 -0.5679 1.6612
ATOM   2776  HG2 GLN   175      48.856   6.172  35.348  0.0352 1.4870
ATOM   2777  HA  GLN   175      50.539   3.673  35.911  0.0850 1.3870
ATOM   2778  HG3 GLN   175      50.357   5.999  34.729  0.0352 1.4870
ATOM   2779  H   GLN   175      48.455   1.648  35.435  0.2719 0.6000
ATOM   2780 HE22 GLN   175      49.278   8.754  33.703  0.4251 0.6000
ATOM   2781 HE21 GLN   175      48.674   7.809  32.382  0.4251 0.6000
ATOM   2782  HB3 GLN   175      48.185   4.196  34.283  0.0171 1.4870
ATOM   2783  HB2 GLN   175      49.683   4.024  33.656  0.0171 1.4870
ATOM   2784  N   PHE   176      49.184   5.028  37.531 -0.4157 1.8240
ATOM   2785  CA  PHE   176      48.431   5.515  38.652 -0.0024 1.9080
ATOM   2786  CB  PHE   176      49.243   5.604  39.956 -0.0343 1.9080
ATOM   2787  CG  PHE   176      49.534   4.209  40.397  0.0118 1.9080
ATOM   2788  CD1 PHE   176      48.603   3.500  41.121 -0.1256 1.9080
ATOM   2789  CD2 PHE   176      50.733   3.609  40.088 -0.1256 1.9080
ATOM   2790  CE1 PHE   176      48.863   2.214  41.532 -0.1704 1.9080
ATOM   2791  CE2 PHE   176      50.998   2.322  40.496 -0.1704 1.9080
ATOM   2792  CZ  PHE   176      50.063   1.621  41.219 -0.1072 1.9080
ATOM   2793  C   PHE   176      47.943   6.891  38.319  0.5973 1.9080
ATOM   2794  O   PHE   176      48.603   7.645  37.606 -0.5679 1.6612
ATOM   2795  HZ  PHE   176      50.251   0.683  41.517  0.1297 1.4590
ATOM   2796  HA  PHE   176      47.625   4.930  38.746  0.0978 1.3870
ATOM   2797  HE1 PHE   176      48.167   1.710  42.066  0.1430 1.4590
ATOM   2798  HE2 PHE   176      51.891   1.894  40.260  0.1430 1.4590
ATOM   2799  H   PHE   176      50.075   5.422  37.197  0.2719 0.6000
ATOM   2800  HD2 PHE   176      51.420   4.114  39.560  0.1330 1.4590
ATOM   2801  HD1 PHE   176      47.725   3.921  41.352  0.1330 1.4590
ATOM   2802  HB3 PHE   176      48.689   6.031  40.618  0.0295 1.4870
ATOM   2803  HB2 PHE   176      50.074   6.047  39.754  0.0295 1.4870
ATOM   2804  N   TYR   177      46.742   7.233  38.828 -0.4157 1.8240
ATOM   2805  CA  TYR   177      46.100   8.487  38.551 -0.0014 1.9080
ATOM   2806  CB  TYR   177      44.897   8.253  37.618 -0.0152 1.9080
ATOM   2807  CG  TYR   177      44.158   9.505  37.299 -0.0011 1.9080
ATOM   2808  CD1 TYR   177      44.614  10.375  36.336 -0.1906 1.9080
ATOM   2809  CD2 TYR   177      42.979   9.785  37.951 -0.1906 1.9080
ATOM   2810  CE1 TYR   177      43.910  11.519  36.042 -0.2341 1.9080
ATOM   2811  CE2 TYR   177      42.272  10.926  37.660 -0.2341 1.9080
ATOM   2812  CZ  TYR   177      42.739  11.796  36.706  0.3226 1.9080
ATOM   2813  OH  TYR   177      42.013  12.968  36.405 -0.5579 1.7210
ATOM   2814  C   TYR   177      45.601   9.035  39.855  0.5973 1.9080
ATOM   2815  O   TYR   177      45.201   8.275  40.736 -0.5679 1.6612
ATOM   2816  HA  TYR   177      46.777   9.120  38.179  0.0876 1.3870
ATOM   2817  HE1 TYR   177      44.252  12.155  35.338  0.1656 1.4590
ATOM   2818  HE2 TYR   177      41.413  11.126  38.145  0.1656 1.4590
ATOM   2819  H   TYR   177      46.329   6.489  39.444  0.2719 0.6000
ATOM   2820  HD2 TYR   177      42.633   9.151  38.643  0.1699 1.4590
ATOM   2821  HD1 TYR   177      45.464  10.177  35.845  0.1699 1.4590
ATOM   2822  HB3 TYR   177      44.281   7.619  38.074  0.0295 1.4870
ATOM   2823  HB2 TYR   177      45.242   7.854  36.775  0.0295 1.4870
ATOM   2824  HH  TYR   177      42.066  13.123  35.426  0.3992 0.0000
ATOM   2825  N   VAL   178      45.632  10.375  40.028 -0.4157 1.8240
ATOM   2826  CA  VAL   178      45.159  10.919  41.271 -0.0875 1.9080
ATOM   2827  CB  VAL   178      46.266  11.341  42.193  0.2985 1.9080
ATOM   2828  CG1 VAL   178      45.646  12.017  43.426 -0.3192 1.9080
ATOM   2829  CG2 VAL   178      47.129  10.111  42.518 -0.3192 1.9080
ATOM   2830  C   VAL   178      44.340  12.142  41.005  0.5973 1.9080
ATOM   2831  O   VAL   178      44.720  13.000  40.210 -0.5679 1.6612
ATOM   2832  HA  VAL   178      44.570  10.233  41.714  0.0969 1.3870
ATOM   2833 HG11 VAL   178      46.369  12.230  44.080  0.0791 1.4870
ATOM   2834 HG21 VAL   178      46.981   9.419  41.816  0.0791 1.4870
ATOM   2835  HB  VAL   178      46.812  12.035  41.745 -0.0297 1.4870
ATOM   2836 HG12 VAL   178      45.188  12.857  43.143  0.0791 1.4870
ATOM   2837 HG13 VAL   178      44.986  11.396  43.842  0.0791 1.4870
ATOM   2838  H   VAL   178      45.998  10.907  39.241  0.2719 0.6000
ATOM   2839 HG23 VAL   178      48.088  10.385  42.532  0.0791 1.4870
ATOM   2840 HG22 VAL   178      46.861   9.756  43.411  0.0791 1.4870
ATOM   2841  N   VAL   179      43.170  12.241  41.671 -0.4157 1.8240
ATOM   2842  CA  VAL   179      42.351  13.414  41.557 -0.0875 1.9080
ATOM   2843  CB  VAL   179      41.614  13.512  40.252  0.2985 1.9080
ATOM   2844  CG1 VAL   179      40.604  12.356  40.168 -0.3192 1.9080
ATOM   2845  CG2 VAL   179      40.980  14.910  40.151 -0.3192 1.9080
ATOM   2846  C   VAL   179      41.330  13.336  42.649  0.5973 1.9080
ATOM   2847  O   VAL   179      40.952  12.240  43.062 -0.5679 1.6612
ATOM   2848  HA  VAL   179      42.920  14.216  41.715  0.0969 1.3870
ATOM   2849 HG11 VAL   179      41.092  11.510  39.967  0.0791 1.4870
ATOM   2850 HG21 VAL   179      40.376  15.047  40.933  0.0791 1.4870
ATOM   2851  HB  VAL   179      42.254  13.372  39.509 -0.0297 1.4870
ATOM   2852 HG12 VAL   179      40.129  12.274  41.041  0.0791 1.4870
ATOM   2853 HG13 VAL   179      39.948  12.548  39.442  0.0791 1.4870
ATOM   2854  H   VAL   179      42.941  11.412  42.247  0.2719 0.6000
ATOM   2855 HG23 VAL   179      41.706  15.594  40.155  0.0791 1.4870
ATOM   2856 HG22 VAL   179      40.460  14.967  39.302  0.0791 1.4870
ATOM   2857  N   ASN   180      40.873  14.510  43.144 -0.4157 1.8240
ATOM   2858  CA  ASN   180      39.848  14.615  44.152  0.0143 1.9080
ATOM   2859  CB  ASN   180      38.427  14.405  43.605 -0.2041 1.9080
ATOM   2860  CG  ASN   180      38.065  15.648  42.814  0.7130 1.9080
ATOM   2861  C   ASN   180      40.079  13.625  45.243  0.5973 1.9080
ATOM   2862  O   ASN   180      39.226  12.768  45.469 -0.5679 1.6612
ATOM   2863  HA  ASN   180      39.922  15.538  44.557  0.1048 1.3870
ATOM   2864  H   ASN   180      41.349  15.346  42.711  0.2719 0.6000
ATOM   2865  HB3 ASN   180      37.816  14.317  44.357  0.0797 1.4870
ATOM   2866  HB2 ASN   180      38.435  13.638  43.006  0.0797 1.4870
ATOM   2867  OD1 ASN   180      38.459  16.754  43.181 -0.5931 1.6612
ATOM   2868  ND2 ASN   180      37.301  15.472  41.703 -0.9191 1.8240
ATOM   2869 HD22 ASN   180      37.046  16.246  41.156  0.4196 0.6000
ATOM   2870 HD21 ASN   180      37.010  14.547  41.463  0.4196 0.6000
ATOM   2871  N   SER   181      41.223  13.775  45.948 -0.4157 1.8240
ATOM   2872  CA  SER   181      41.737  12.915  46.981 -0.0249 1.9080
ATOM   2873  CB  SER   181      41.298  13.345  48.396  0.2117 1.9080
ATOM   2874  OG  SER   181      41.827  12.461  49.374 -0.6546 1.7210
ATOM   2875  C   SER   181      41.258  11.521  46.759  0.5973 1.9080
ATOM   2876  O   SER   181      40.390  11.031  47.479 -0.5679 1.6612
ATOM   2877  H   SER   181      41.751  14.666  45.638  0.2719 0.6000
ATOM   2878  HA  SER   181      42.743  12.920  46.922  0.0843 1.3870
ATOM   2879  HB3 SER   181      40.307  13.323  48.439  0.0352 1.3870
ATOM   2880  HB2 SER   181      41.637  14.261  48.567  0.0352 1.3870
ATOM   2881  HG  SER   181      42.219  12.992  50.123  0.4275 0.0000
ATOM   2882  N   GLU   182      41.836  10.856  45.736 -0.5163 1.8240
ATOM   2883  CA  GLU   182      41.514   9.499  45.410  0.0397 1.9080
ATOM   2884  CB  GLU   182      40.163   9.333  44.684  0.0560 1.9080
ATOM   2885  CG  GLU   182      38.961   9.676  45.573  0.0136 1.9080
ATOM   2886  CD  GLU   182      37.682   9.427  44.791  0.8054 1.9080
ATOM   2887  OE1 GLU   182      37.775   9.260  43.545 -0.8188 1.6612
ATOM   2888  OE2 GLU   182      36.596   9.400  45.430 -0.8188 1.6612
ATOM   2889  C   GLU   182      42.609   9.008  44.512  0.5366 1.9080
ATOM   2890  O   GLU   182      43.195   9.784  43.759 -0.5819 1.6612
ATOM   2891  HG2 GLU   182      38.968   9.079  46.332 -0.0425 1.4870
ATOM   2892  HA  GLU   182      41.476   8.944  46.235  0.1105 1.3870
ATOM   2893  HG3 GLU   182      39.001  10.617  45.787 -0.0425 1.4870
ATOM   2894  H   GLU   182      42.537  11.435  45.213  0.2936 0.6000
ATOM   2895  HB3 GLU   182      40.079   8.396  44.422 -0.0173 1.4870
ATOM   2896  HB2 GLU   182      40.156   9.950  43.926 -0.0173 1.4870
ATOM   2897  N   LEU   183      42.929   7.700  44.578 -0.4157 1.8240
ATOM   2898  CA  LEU   183      44.002   7.175  43.778 -0.0518 1.9080
ATOM   2899  CB  LEU   183      45.082   6.485  44.630 -0.1102 1.9080
ATOM   2900  CG  LEU   183      46.270   5.951  43.812  0.3531 1.9080
ATOM   2901  CD1 LEU   183      47.012   7.104  43.118 -0.4121 1.9080
ATOM   2902  CD2 LEU   183      47.205   5.080  44.670 -0.4121 1.9080
ATOM   2903  C   LEU   183      43.417   6.136  42.871  0.5973 1.9080
ATOM   2904  O   LEU   183      42.665   5.273  43.314 -0.5679 1.6612
ATOM   2905 HD22 LEU   183      46.731   4.819  45.508  0.1000 1.4870
ATOM   2906 HD23 LEU   183      47.455   4.264  44.154  0.1000 1.4870
ATOM   2907 HD21 LEU   183      48.024   5.603  44.894  0.1000 1.4870
ATOM   2908  H   LEU   183      42.351   7.150  45.229  0.2719 0.6000
ATOM   2909 HD13 LEU   183      46.353   7.664  42.620  0.1000 1.4870
ATOM   2910 HD12 LEU   183      47.474   7.658  43.808  0.1000 1.4870
ATOM   2911 HD11 LEU   183      47.683   6.726  42.483  0.1000 1.4870
ATOM   2912  HA  LEU   183      44.384   7.911  43.223  0.0922 1.3870
ATOM   2913  HG  LEU   183      45.930   5.318  43.121 -0.0361 1.4870
ATOM   2914  HB3 LEU   183      44.667   5.718  45.085  0.0457 1.4870
ATOM   2915  HB2 LEU   183      45.436   7.148  45.267  0.0457 1.4870
ATOM   2916  N   SER   184      43.747   6.176  41.565 -0.4157 1.8240
ATOM   2917  CA  SER   184      43.194   5.190  40.678 -0.0249 1.9080
ATOM   2918  CB  SER   184      42.315   5.783  39.563  0.2117 1.9080
ATOM   2919  OG  SER   184      41.161   6.395  40.122 -0.6546 1.7210
ATOM   2920  C   SER   184      44.334   4.492  40.016  0.5973 1.9080
ATOM   2921  O   SER   184      45.434   5.038  39.925 -0.5679 1.6612
ATOM   2922  H   SER   184      44.384   6.928  41.300  0.2719 0.6000
ATOM   2923  HA  SER   184      42.688   4.524  41.224  0.0843 1.3870
ATOM   2924  HB3 SER   184      42.034   5.051  38.958  0.0352 1.3870
ATOM   2925  HB2 SER   184      42.840   6.465  39.074  0.0352 1.3870
ATOM   2926  HG  SER   184      41.433   7.202  40.643  0.4275 0.0000
ATOM   2927  N   CYS   185      44.106   3.242  39.562 -0.4157 1.8240
ATOM   2928  CA  CYS   185      45.162   2.517  38.918  0.0213 1.9080
ATOM   2929  CB  CYS   185      45.777   1.424  39.812 -0.1231 1.9080
ATOM   2930  SG  CYS   185      47.119   0.508  38.998 -0.3119 2.0000
ATOM   2931  C   CYS   185      44.596   1.832  37.714  0.5973 1.9080
ATOM   2932  O   CYS   185      43.450   1.382  37.721 -0.5679 1.6612
ATOM   2933  H   CYS   185      43.153   2.895  39.721  0.2719 0.6000
ATOM   2934  HA  CYS   185      45.860   3.168  38.615  0.1124 1.3870
ATOM   2935  HB3 CYS   185      45.061   0.781  40.049  0.1112 1.3870
ATOM   2936  HB2 CYS   185      46.144   1.859  40.622  0.1112 1.3870
ATOM   2937  HG  CYS   185      46.977   0.526  38.010  0.1933 0.6000
ATOM   2938  N   GLN   186      45.393   1.752  36.629 -0.4157 1.8240
ATOM   2939  CA  GLN   186      44.950   1.055  35.458 -0.0031 1.9080
ATOM   2940  CB  GLN   186      44.808   1.943  34.208 -0.0036 1.9080
ATOM   2941  CG  GLN   186      44.329   1.164  32.982 -0.0645 1.9080
ATOM   2942  CD  GLN   186      44.056   2.148  31.854  0.6951 1.9080
ATOM   2943  C   GLN   186      45.981   0.016  35.164  0.5973 1.9080
ATOM   2944  O   GLN   186      47.180   0.266  35.275 -0.5679 1.6612
ATOM   2945  HG2 GLN   186      45.039   0.547  32.701  0.0352 1.4870
ATOM   2946  HA  GLN   186      44.092   0.594  35.671  0.0850 1.3870
ATOM   2947  HG3 GLN   186      43.494   0.698  33.208  0.0352 1.4870
ATOM   2948  H   GLN   186      46.304   2.222  36.733  0.2719 0.6000
ATOM   2949  HB3 GLN   186      45.696   2.340  33.996  0.0171 1.4870
ATOM   2950  HB2 GLN   186      44.145   2.659  34.399  0.0171 1.4870
ATOM   2951 HE22 GLN   186      43.258   0.864  30.141  0.4251 0.6000
ATOM   2952  OE1 GLN   186      44.265   3.353  31.992 -0.6086 1.6612
ATOM   2953  NE2 GLN   186      43.568   1.618  30.701 -0.9407 1.8240
ATOM   2954 HE21 GLN   186      43.578   2.552  30.365  0.4251 0.6000
ATOM   2955  N   LEU   187      45.529  -1.197  34.796 -0.4157 1.8240
ATOM   2956  CA  LEU   187      46.434  -2.271  34.512 -0.0518 1.9080
ATOM   2957  CB  LEU   187      46.094  -3.553  35.289 -0.1102 1.9080
ATOM   2958  CG  LEU   187      46.962  -4.764  34.906  0.3531 1.9080
ATOM   2959  CD1 LEU   187      48.439  -4.532  35.259 -0.4121 1.9080
ATOM   2960  CD2 LEU   187      46.392  -6.064  35.495 -0.4121 1.9080
ATOM   2961  C   LEU   187      46.322  -2.607  33.061  0.5973 1.9080
ATOM   2962  O   LEU   187      45.228  -2.628  32.499 -0.5679 1.6612
ATOM   2963 HD22 LEU   187      45.397  -6.000  35.527  0.1000 1.4870
ATOM   2964 HD23 LEU   187      46.663  -6.831  34.918  0.1000 1.4870
ATOM   2965 HD21 LEU   187      46.752  -6.191  36.417  0.1000 1.4870
ATOM   2966  H   LEU   187      44.495  -1.265  34.743  0.2719 0.6000
ATOM   2967 HD13 LEU   187      48.648  -3.560  35.173  0.1000 1.4870
ATOM   2968 HD12 LEU   187      48.602  -4.831  36.197  0.1000 1.4870
ATOM   2969 HD11 LEU   187      49.012  -5.057  34.633  0.1000 1.4870
ATOM   2970  HA  LEU   187      47.370  -1.968  34.704  0.0922 1.3870
ATOM   2971  HG  LEU   187      46.882  -4.922  33.921 -0.0361 1.4870
ATOM   2972  HB3 LEU   187      45.158  -3.787  35.096  0.0457 1.4870
ATOM   2973  HB2 LEU   187      46.241  -3.376  36.247  0.0457 1.4870
ATOM   2974  N   TYR   188      47.473  -2.861  32.408 -0.4157 1.8240
ATOM   2975  CA  TYR   188      47.431  -3.267  31.035 -0.0014 1.9080
ATOM   2976  CB  TYR   188      48.358  -2.436  30.122 -0.0152 1.9080
ATOM   2977  CG  TYR   188      48.158  -2.899  28.720 -0.0011 1.9080
ATOM   2978  CD1 TYR   188      48.829  -3.997  28.222 -0.1906 1.9080
ATOM   2979  CD2 TYR   188      47.286  -2.220  27.902 -0.1906 1.9080
ATOM   2980  CE1 TYR   188      48.628  -4.411  26.923 -0.2341 1.9080
ATOM   2981  CE2 TYR   188      47.081  -2.629  26.606 -0.2341 1.9080
ATOM   2982  CZ  TYR   188      47.750  -3.724  26.115  0.3226 1.9080
ATOM   2983  OH  TYR   188      47.529  -4.133  24.781 -0.5579 1.7210
ATOM   2984  C   TYR   188      47.905  -4.687  31.031  0.5973 1.9080
ATOM   2985  O   TYR   188      49.089  -4.963  31.216 -0.5679 1.6612
ATOM   2986  HA  TYR   188      46.491  -3.246  30.721  0.0876 1.3870
ATOM   2987  HE1 TYR   188      49.119  -5.212  26.567  0.1656 1.4590
ATOM   2988  HE2 TYR   188      46.440  -2.126  26.014  0.1656 1.4590
ATOM   2989  H   TYR   188      48.323  -2.738  32.969  0.2719 0.6000
ATOM   2990  HD2 TYR   188      46.795  -1.422  28.252  0.1699 1.4590
ATOM   2991  HD1 TYR   188      49.468  -4.499  28.807  0.1699 1.4590
ATOM   2992  HB3 TYR   188      49.278  -2.609  30.392  0.0295 1.4870
ATOM   2993  HB2 TYR   188      48.093  -1.502  30.197  0.0295 1.4870
ATOM   2994  HH  TYR   188      47.843  -5.070  24.689  0.3992 0.0000
ATOM   2995  N   GLN   189      46.976  -5.640  30.833 -0.4157 1.8240
ATOM   2996  CA  GLN   189      47.364  -7.019  30.853 -0.0031 1.9080
ATOM   2997  CB  GLN   189      46.407  -7.883  31.692 -0.0036 1.9080
ATOM   2998  CG  GLN   189      46.840  -9.341  31.850 -0.0645 1.9080
ATOM   2999  CD  GLN   189      45.843 -10.017  32.782  0.6951 1.9080
ATOM   3000  C   GLN   189      47.327  -7.487  29.434  0.5973 1.9080
ATOM   3001  O   GLN   189      46.270  -7.522  28.809 -0.5679 1.6612
ATOM   3002  HG2 GLN   189      46.805  -9.779  30.977  0.0352 1.4870
ATOM   3003  HA  GLN   189      48.303  -7.078  31.177  0.0850 1.3870
ATOM   3004  HG3 GLN   189      47.726  -9.366  32.261  0.0352 1.4870
ATOM   3005  H   GLN   189      46.024  -5.290  30.677  0.2719 0.6000
ATOM   3006  HB3 GLN   189      45.503  -7.874  31.257  0.0171 1.4870
ATOM   3007  HB2 GLN   189      46.333  -7.481  32.607  0.0171 1.4870
ATOM   3008 HE22 GLN   189      46.494 -12.202  32.868  0.4251 0.6000
ATOM   3009  OE1 GLN   189      44.935  -9.373  33.305 -0.6086 1.6612
ATOM   3010  NE2 GLN   189      46.014 -11.348  33.001 -0.9407 1.8240
ATOM   3011 HE21 GLN   189      45.216 -11.274  33.581  0.4251 0.6000
ATOM   3012  N   ARG   190      48.504  -7.855  28.890 -0.3479 1.8240
ATOM   3013  CA  ARG   190      48.605  -8.244  27.512 -0.2637 1.9080
ATOM   3014  CB  ARG   190      50.051  -8.513  27.063 -0.0007 1.9080
ATOM   3015  CG  ARG   190      50.750  -9.631  27.840  0.0390 1.9080
ATOM   3016  CD  ARG   190      52.160  -9.940  27.330  0.0486 1.9080
ATOM   3017  NE  ARG   190      52.710 -11.038  28.175 -0.5295 1.8240
ATOM   3018  CZ  ARG   190      52.396 -12.337  27.892  0.8076 1.9080
ATOM   3019  NH1 ARG   190      51.560 -12.627  26.853 -0.8627 1.8240
ATOM   3020  NH2 ARG   190      52.914 -13.344  28.656 -0.8627 1.8240
ATOM   3021  C   ARG   190      47.821  -9.492  27.268  0.7341 1.9080
ATOM   3022  O   ARG   190      47.105  -9.591  26.272 -0.5894 1.6612
ATOM   3023  HG3 ARG   190      50.207 -10.471  27.770  0.0285 1.4870
ATOM   3024  HA  ARG   190      48.234  -7.504  26.933  0.1560 1.3870
ATOM   3025  HE  ARG   190      53.286 -10.832  28.921  0.3456 0.6000
ATOM   3026  HG2 ARG   190      50.822  -9.368  28.805  0.0285 1.4870
ATOM   3027 HH22 ARG   190      52.668 -14.263  28.456  0.4478 0.6000
ATOM   3028 HH21 ARG   190      53.532 -13.108  29.399  0.4478 0.6000
ATOM   3029  H   ARG   190      49.302  -7.827  29.555  0.2747 0.6000
ATOM   3030  HD3 ARG   190      52.712  -9.145  27.443  0.0687 1.3870
ATOM   3031  HD2 ARG   190      52.097 -10.249  26.409  0.0687 1.3870
ATOM   3032 HH12 ARG   190      51.338 -13.573  26.687  0.4478 0.6000
ATOM   3033 HH11 ARG   190      51.204 -11.892  26.300  0.4478 0.6000
ATOM   3034  HB3 ARG   190      50.576  -7.678  27.189  0.0327 1.4870
ATOM   3035  HB2 ARG   190      50.035  -8.770  26.103  0.0327 1.4870
ATOM   3036  N   SER   191      47.930 -10.483  28.170 -0.4157 1.8240
ATOM   3037  CA  SER   191      47.228 -11.717  27.967 -0.0249 1.9080
ATOM   3038  CB  SER   191      48.181 -12.912  27.787  0.2117 1.9080
ATOM   3039  OG  SER   191      47.446 -14.111  27.594 -0.6546 1.7210
ATOM   3040  C   SER   191      46.422 -11.964  29.197  0.5973 1.9080
ATOM   3041  O   SER   191      46.839 -11.607  30.298 -0.5679 1.6612
ATOM   3042  H   SER   191      48.537 -10.269  28.973  0.2719 0.6000
ATOM   3043  HA  SER   191      46.604 -11.603  27.197  0.0843 1.3870
ATOM   3044  HB3 SER   191      48.737 -12.999  28.604  0.0352 1.3870
ATOM   3045  HB2 SER   191      48.750 -12.747  26.991  0.0352 1.3870
ATOM   3046  HG  SER   191      48.077 -14.884  27.552  0.4275 0.0000
ATOM   3047  N   GLY   192      45.231 -12.576  29.054 -0.4157 1.8240
ATOM   3048  CA  GLY   192      44.466 -12.790  30.243 -0.0252 1.9080
ATOM   3049  C   GLY   192      43.755 -14.098  30.158  0.5973 1.9080
ATOM   3050  O   GLY   192      42.962 -14.343  29.249 -0.5679 1.6612
ATOM   3051  H   GLY   192      44.975 -12.835  28.113  0.2719 0.6000
ATOM   3052  HA2 GLY   192      45.075 -12.786  31.047  0.0698 1.3870
ATOM   3053  HA3 GLY   192      43.795 -12.045  30.357  0.0698 1.3870
ATOM   3054  N   ASP   193      44.027 -14.971  31.144 -0.5163 1.8240
ATOM   3055  CA  ASP   193      43.328 -16.214  31.256  0.0381 1.9080
ATOM   3056  CB  ASP   193      44.130 -17.275  32.034 -0.0303 1.9080
ATOM   3057  CG  ASP   193      43.354 -18.584  32.078  0.7994 1.9080
ATOM   3058  OD1 ASP   193      42.126 -18.566  31.797 -0.8014 1.6612
ATOM   3059  OD2 ASP   193      43.988 -19.626  32.395 -0.8014 1.6612
ATOM   3060  C   ASP   193      42.139 -15.835  32.069  0.5366 1.9080
ATOM   3061  O   ASP   193      42.231 -15.657  33.283 -0.5819 1.6612
ATOM   3062  H   ASP   193      44.776 -14.653  31.793  0.2936 0.6000
ATOM   3063  HA  ASP   193      43.009 -16.461  30.360  0.0880 1.3870
ATOM   3064  HB3 ASP   193      44.258 -16.948  32.949 -0.0122 1.4870
ATOM   3065  HB2 ASP   193      44.977 -17.422  31.562 -0.0122 1.4870
ATOM   3066  N   MET   194      40.980 -15.693  31.407 -0.4157 1.8240
ATOM   3067  CA  MET   194      39.834 -15.166  32.080 -0.0237 1.9080
ATOM   3068  CB  MET   194      38.622 -15.006  31.148  0.0342 1.9080
ATOM   3069  CG  MET   194      38.880 -14.014  30.010  0.0018 1.9080
ATOM   3070  SD  MET   194      39.251 -12.318  30.553 -0.2737 2.0000
ATOM   3071  CE  MET   194      37.529 -11.850  30.888 -0.0536 1.9080
ATOM   3072  C   MET   194      39.439 -16.052  33.214  0.5973 1.9080
ATOM   3073  O   MET   194      39.114 -15.560  34.293 -0.5679 1.6612
ATOM   3074  HG2 MET   194      39.650 -14.384  29.430  0.0440 1.3870
ATOM   3075  HE1 MET   194      37.445 -10.859  30.824  0.0684 1.3870
ATOM   3076  HE2 MET   194      36.938 -12.287  30.214  0.0684 1.3870
ATOM   3077  HE3 MET   194      37.284 -12.154  31.805  0.0684 1.3870
ATOM   3078  HB2 MET   194      38.399 -15.895  30.747  0.0241 1.4870
ATOM   3079  HG3 MET   194      38.059 -14.021  29.385  0.0440 1.3870
ATOM   3080  H   MET   194      41.009 -15.988  30.421  0.2719 0.6000
ATOM   3081  HA  MET   194      40.072 -14.257  32.455  0.0880 1.3870
ATOM   3082  HB3 MET   194      37.841 -14.678  31.682  0.0241 1.4870
ATOM   3083  N   GLY   195      39.431 -17.382  33.017 -0.4157 1.8240
ATOM   3084  CA  GLY   195      38.963 -18.180  34.110 -0.0252 1.9080
ATOM   3085  C   GLY   195      39.887 -18.134  35.296  0.5973 1.9080
ATOM   3086  O   GLY   195      39.460 -17.777  36.393 -0.5679 1.6612
ATOM   3087  H   GLY   195      39.753 -17.705  32.123  0.2719 0.6000
ATOM   3088  HA2 GLY   195      38.038 -17.862  34.394  0.0698 1.3870
ATOM   3089  HA3 GLY   195      38.856 -19.147  33.807  0.0698 1.3870
ATOM   3090  N   LEU   196      41.168 -18.539  35.121 -0.4157 1.8240
ATOM   3091  CA  LEU   196      42.080 -18.587  36.237 -0.0518 1.9080
ATOM   3092  CB  LEU   196      43.306 -19.478  35.962 -0.1102 1.9080
ATOM   3093  CG  LEU   196      44.419 -19.363  37.016  0.3531 1.9080
ATOM   3094  CD1 LEU   196      45.605 -20.281  36.680 -0.4121 1.9080
ATOM   3095  CD2 LEU   196      44.859 -17.899  37.174 -0.4121 1.9080
ATOM   3096  C   LEU   196      42.635 -17.271  36.702  0.5973 1.9080
ATOM   3097  O   LEU   196      42.369 -16.823  37.816 -0.5679 1.6612
ATOM   3098 HD22 LEU   196      44.371 -17.491  37.943  0.1000 1.4870
ATOM   3099 HD23 LEU   196      45.842 -17.869  37.345  0.1000 1.4870
ATOM   3100 HD21 LEU   196      44.647 -17.400  36.337  0.1000 1.4870
ATOM   3101  H   LEU   196      41.404 -18.795  34.152  0.2719 0.6000
ATOM   3102 HD13 LEU   196      45.956 -20.044  35.777  0.1000 1.4870
ATOM   3103 HD12 LEU   196      46.320 -20.156  37.365  0.1000 1.4870
ATOM   3104 HD11 LEU   196      45.295 -21.230  36.684  0.1000 1.4870
ATOM   3105  HA  LEU   196      41.591 -19.029  37.032  0.0922 1.3870
ATOM   3106  HG  LEU   196      44.049 -19.620  37.909 -0.0361 1.4870
ATOM   3107  HB3 LEU   196      43.688 -19.208  35.095  0.0457 1.4870
ATOM   3108  HB2 LEU   196      43.002 -20.417  35.953  0.0457 1.4870
ATOM   3109  N   GLY   197      43.414 -16.614  35.819 -0.4157 1.8240
ATOM   3110  CA  GLY   197      44.215 -15.467  36.163 -0.0252 1.9080
ATOM   3111  C   GLY   197      43.453 -14.211  36.447  0.5973 1.9080
ATOM   3112  O   GLY   197      43.767 -13.495  37.396 -0.5679 1.6612
ATOM   3113  H   GLY   197      43.376 -17.026  34.851  0.2719 0.6000
ATOM   3114  HA2 GLY   197      44.800 -15.701  36.980  0.0698 1.3870
ATOM   3115  HA3 GLY   197      44.889 -15.290  35.403  0.0698 1.3870
ATOM   3116  N   VAL   198      42.431 -13.905  35.631 -0.4157 1.8240
ATOM   3117  CA  VAL   198      41.812 -12.613  35.698 -0.0875 1.9080
ATOM   3118  CB  VAL   198      40.731 -12.431  34.671  0.2985 1.9080
ATOM   3119  CG1 VAL   198      40.062 -11.065  34.898 -0.3192 1.9080
ATOM   3120  CG2 VAL   198      41.353 -12.598  33.274 -0.3192 1.9080
ATOM   3121  C   VAL   198      41.226 -12.327  37.044  0.5973 1.9080
ATOM   3122  O   VAL   198      41.480 -11.254  37.589 -0.5679 1.6612
ATOM   3123  HA  VAL   198      42.523 -11.910  35.506  0.0969 1.3870
ATOM   3124 HG11 VAL   198      40.043 -10.564  34.036  0.0791 1.4870
ATOM   3125 HG21 VAL   198      41.975 -13.377  33.290  0.0791 1.4870
ATOM   3126  HB  VAL   198      40.026 -13.110  34.821 -0.0297 1.4870
ATOM   3127 HG12 VAL   198      39.132 -11.208  35.227  0.0791 1.4870
ATOM   3128 HG13 VAL   198      40.586 -10.554  35.575  0.0791 1.4870
ATOM   3129  H   VAL   198      42.156 -14.662  34.986  0.2719 0.6000
ATOM   3130 HG23 VAL   198      40.623 -12.755  32.613  0.0791 1.4870
ATOM   3131 HG22 VAL   198      41.852 -11.766  33.042  0.0791 1.4870
ATOM   3132  N   PRO   199      40.465 -13.201  37.634 -0.2548 1.8240
ATOM   3133  CA  PRO   199      39.883 -12.853  38.897 -0.0266 1.9080
ATOM   3134  CD  PRO   199      39.658 -14.167  36.905  0.0192 1.9080
ATOM   3135  CB  PRO   199      38.888 -13.966  39.209 -0.0070 1.9080
ATOM   3136  CG  PRO   199      38.448 -14.451  37.813  0.0189 1.9080
ATOM   3137  C   PRO   199      40.935 -12.638  39.932  0.5896 1.9080
ATOM   3138  O   PRO   199      40.769 -11.773  40.790 -0.5748 1.6612
ATOM   3139  HG2 PRO   199      38.249 -15.423  37.840  0.0213 1.4870
ATOM   3140  HA  PRO   199      39.286 -12.037  38.809  0.0641 1.3870
ATOM   3141  HD3 PRO   199      39.349 -13.796  36.021  0.0391 1.3870
ATOM   3142  HD2 PRO   199      40.169 -15.016  36.732  0.0391 1.3870
ATOM   3143  HG3 PRO   199      37.654 -13.938  37.513  0.0213 1.4870
ATOM   3144  HB3 PRO   199      38.101 -13.625  39.709  0.0253 1.4870
ATOM   3145  HB2 PRO   199      39.318 -14.713  39.703  0.0253 1.4870
ATOM   3146  N   PHE   200      42.022 -13.422  39.866 -0.4157 1.8240
ATOM   3147  CA  PHE   200      43.096 -13.335  40.808 -0.0024 1.9080
ATOM   3148  CB  PHE   200      44.136 -14.442  40.547 -0.0343 1.9080
ATOM   3149  CG  PHE   200      45.056 -14.578  41.711  0.0118 1.9080
ATOM   3150  CD1 PHE   200      44.717 -15.400  42.762 -0.1256 1.9080
ATOM   3151  CD2 PHE   200      46.255 -13.906  41.751 -0.1256 1.9080
ATOM   3152  CE1 PHE   200      45.556 -15.544  43.841 -0.1704 1.9080
ATOM   3153  CE2 PHE   200      47.099 -14.047  42.828 -0.1704 1.9080
ATOM   3154  CZ  PHE   200      46.751 -14.866  43.876 -0.1072 1.9080
ATOM   3155  C   PHE   200      43.767 -12.013  40.603  0.5973 1.9080
ATOM   3156  O   PHE   200      44.054 -11.286  41.554 -0.5679 1.6612
ATOM   3157  HZ  PHE   200      47.363 -14.971  44.663  0.1297 1.4590
ATOM   3158  HA  PHE   200      42.692 -13.321  41.722  0.0978 1.3870
ATOM   3159  HE1 PHE   200      45.288 -16.149  44.606  0.1430 1.4590
ATOM   3160  HE2 PHE   200      47.982 -13.540  42.844  0.1430 1.4590
ATOM   3161  H   PHE   200      42.001 -14.095  39.062  0.2719 0.6000
ATOM   3162  HD2 PHE   200      46.517 -13.309  40.989  0.1330 1.4590
ATOM   3163  HD1 PHE   200      43.851 -15.901  42.743  0.1330 1.4590
ATOM   3164  HB3 PHE   200      44.655 -14.178  39.765  0.0295 1.4870
ATOM   3165  HB2 PHE   200      43.650 -15.280  40.430  0.0295 1.4870
ATOM   3166  N   ASN   201      44.003 -11.665  39.323 -0.4157 1.8240
ATOM   3167  CA  ASN   201      44.723 -10.482  38.949  0.0143 1.9080
ATOM   3168  CB  ASN   201      44.918 -10.371  37.427 -0.2041 1.9080
ATOM   3169  CG  ASN   201      45.822 -11.512  36.982  0.7130 1.9080
ATOM   3170  C   ASN   201      43.979  -9.262  39.389  0.5973 1.9080
ATOM   3171  O   ASN   201      44.578  -8.322  39.908 -0.5679 1.6612
ATOM   3172  HA  ASN   201      45.602 -10.494  39.444  0.1048 1.3870
ATOM   3173  H   ASN   201      43.605 -12.350  38.631  0.2719 0.6000
ATOM   3174  HB3 ASN   201      45.359  -9.522  37.231  0.0797 1.4870
ATOM   3175  HB2 ASN   201      44.049 -10.468  36.994  0.0797 1.4870
ATOM   3176  OD1 ASN   201      45.745 -11.973  35.843 -0.5931 1.6612
ATOM   3177  ND2 ASN   201      46.700 -11.989  37.904 -0.9191 1.8240
ATOM   3178 HD22 ASN   201      47.309 -12.722  37.663  0.4196 0.6000
ATOM   3179 HD21 ASN   201      46.709 -11.583  38.815  0.4196 0.6000
ATOM   3180  N   ILE   202      42.646  -9.249  39.213 -0.4157 1.8240
ATOM   3181  CA  ILE   202      41.895  -8.070  39.533 -0.0597 1.9080
ATOM   3182  CB  ILE   202      40.427  -8.215  39.257  0.1303 1.9080
ATOM   3183  CG2 ILE   202      39.712  -6.976  39.822 -0.3204 1.9080
ATOM   3184  CG1 ILE   202      40.185  -8.431  37.753 -0.0430 1.9080
ATOM   3185  CD1 ILE   202      38.754  -8.849  37.417 -0.0660 1.9080
ATOM   3186  C   ILE   202      42.063  -7.783  40.987  0.5973 1.9080
ATOM   3187  O   ILE   202      42.253  -6.632  41.379 -0.5679 1.6612
ATOM   3188  HA  ILE   202      42.322  -7.315  39.033  0.0869 1.3870
ATOM   3189 HG22 ILE   202      39.216  -7.245  40.642  0.0882 1.4870
ATOM   3190 HG21 ILE   202      40.398  -6.288  40.040  0.0882 1.4870
ATOM   3191  HB  ILE   202      40.084  -9.023  39.730  0.0187 1.4870
ATOM   3192 HG12 ILE   202      40.392  -7.583  37.275  0.0236 1.4870
ATOM   3193 HG13 ILE   202      40.805  -9.144  37.436  0.0236 1.4870
ATOM   3194 HD13 ILE   202      38.781  -9.607  36.770  0.0186 1.4870
ATOM   3195  H   ILE   202      42.251 -10.125  38.846  0.2719 0.6000
ATOM   3196 HD12 ILE   202      38.295  -9.133  38.254  0.0186 1.4870
ATOM   3197 HG23 ILE   202      39.082  -6.633  39.132  0.0882 1.4870
ATOM   3198 HD11 ILE   202      38.277  -8.073  37.013  0.0186 1.4870
ATOM   3199  N   ALA   203      41.998  -8.828  41.827 -0.4157 1.8240
ATOM   3200  CA  ALA   203      42.123  -8.643  43.242  0.0337 1.9080
ATOM   3201  CB  ALA   203      41.947  -9.950  44.031 -0.1825 1.9080
ATOM   3202  C   ALA   203      43.489  -8.113  43.548  0.5973 1.9080
ATOM   3203  O   ALA   203      43.647  -7.236  44.396 -0.5679 1.6612
ATOM   3204  H   ALA   203      41.854  -9.742  41.360  0.2719 0.6000
ATOM   3205  HA  ALA   203      41.437  -7.975  43.550  0.0823 1.3870
ATOM   3206  HB1 ALA   203      41.547 -10.641  43.433  0.0603 1.4870
ATOM   3207  HB3 ALA   203      42.838 -10.258  44.356  0.0603 1.4870
ATOM   3208  HB2 ALA   203      41.343  -9.784  44.807  0.0603 1.4870
ATOM   3209  N   SER   204      44.517  -8.627  42.848 -0.4157 1.8240
ATOM   3210  CA  SER   204      45.874  -8.266  43.139 -0.0249 1.9080
ATOM   3211  CB  SER   204      46.881  -8.946  42.195  0.2117 1.9080
ATOM   3212  OG  SER   204      48.205  -8.556  42.528 -0.6546 1.7210
ATOM   3213  C   SER   204      46.068  -6.787  43.013  0.5973 1.9080
ATOM   3214  O   SER   204      46.553  -6.140  43.939 -0.5679 1.6612
ATOM   3215  H   SER   204      44.230  -9.290  42.101  0.2719 0.6000
ATOM   3216  HA  SER   204      46.075  -8.530  44.094  0.0843 1.3870
ATOM   3217  HB3 SER   204      46.683  -8.665  41.266  0.0352 1.3870
ATOM   3218  HB2 SER   204      46.796  -9.928  42.294  0.0352 1.3870
ATOM   3219  HG  SER   204      48.670  -8.225  41.708  0.4275 0.0000
ATOM   3220  N   TYR   205      45.692  -6.208  41.859 -0.4157 1.8240
ATOM   3221  CA  TYR   205      45.883  -4.805  41.619 -0.0014 1.9080
ATOM   3222  CB  TYR   205      45.692  -4.401  40.148 -0.0152 1.9080
ATOM   3223  CG  TYR   205      46.974  -4.791  39.495 -0.0011 1.9080
ATOM   3224  CD1 TYR   205      48.009  -3.885  39.437 -0.1906 1.9080
ATOM   3225  CD2 TYR   205      47.162  -6.049  38.970 -0.1906 1.9080
ATOM   3226  CE1 TYR   205      49.208  -4.216  38.853 -0.2341 1.9080
ATOM   3227  CE2 TYR   205      48.360  -6.387  38.383 -0.2341 1.9080
ATOM   3228  CZ  TYR   205      49.384  -5.471  38.324  0.3226 1.9080
ATOM   3229  OH  TYR   205      50.614  -5.815  37.723 -0.5579 1.7210
ATOM   3230  C   TYR   205      45.035  -3.965  42.518  0.5973 1.9080
ATOM   3231  O   TYR   205      45.478  -2.913  42.974 -0.5679 1.6612
ATOM   3232  HA  TYR   205      46.858  -4.580  41.796  0.0876 1.3870
ATOM   3233  HE1 TYR   205      49.955  -3.543  38.814  0.1656 1.4590
ATOM   3234  HE2 TYR   205      48.488  -7.307  37.995  0.1656 1.4590
ATOM   3235  H   TYR   205      45.260  -6.867  41.178  0.2719 0.6000
ATOM   3236  HD2 TYR   205      46.426  -6.722  39.015  0.1699 1.4590
ATOM   3237  HD1 TYR   205      47.888  -2.966  39.827  0.1699 1.4590
ATOM   3238  HB3 TYR   205      45.591  -3.447  40.110  0.0295 1.4870
ATOM   3239  HB2 TYR   205      44.974  -4.924  39.784  0.0295 1.4870
ATOM   3240  HH  TYR   205      50.725  -6.799  37.786  0.3992 0.0000
ATOM   3241  N   ALA   206      43.792  -4.391  42.799 -0.4157 1.8240
ATOM   3242  CA  ALA   206      42.955  -3.594  43.649  0.0337 1.9080
ATOM   3243  CB  ALA   206      41.578  -4.232  43.897 -0.1825 1.9080
ATOM   3244  C   ALA   206      43.647  -3.473  44.970  0.5973 1.9080
ATOM   3245  O   ALA   206      43.663  -2.405  45.580 -0.5679 1.6612
ATOM   3246  H   ALA   206      43.530  -5.282  42.370  0.2719 0.6000
ATOM   3247  HA  ALA   206      42.851  -2.684  43.250  0.0823 1.3870
ATOM   3248  HB1 ALA   206      41.625  -5.204  43.680  0.0603 1.4870
ATOM   3249  HB3 ALA   206      41.330  -4.111  44.855  0.0603 1.4870
ATOM   3250  HB2 ALA   206      40.903  -3.787  43.314  0.0603 1.4870
ATOM   3251  N   LEU   207      44.259  -4.578  45.433 -0.4157 1.8240
ATOM   3252  CA  LEU   207      44.947  -4.606  46.690 -0.0518 1.9080
ATOM   3253  CB  LEU   207      45.511  -6.001  47.011 -0.1102 1.9080
ATOM   3254  CG  LEU   207      46.262  -6.079  48.352  0.3531 1.9080
ATOM   3255  CD1 LEU   207      45.339  -5.741  49.535 -0.4121 1.9080
ATOM   3256  CD2 LEU   207      46.957  -7.440  48.515 -0.4121 1.9080
ATOM   3257  C   LEU   207      46.101  -3.656  46.638  0.5973 1.9080
ATOM   3258  O   LEU   207      46.354  -2.924  47.594 -0.5679 1.6612
ATOM   3259 HD22 LEU   207      46.542  -8.097  47.889  0.1000 1.4870
ATOM   3260 HD23 LEU   207      47.927  -7.340  48.304  0.1000 1.4870
ATOM   3261 HD21 LEU   207      46.847  -7.753  49.456  0.1000 1.4870
ATOM   3262  H   LEU   207      44.180  -5.399  44.789  0.2719 0.6000
ATOM   3263 HD13 LEU   207      44.490  -5.350  49.186  0.1000 1.4870
ATOM   3264 HD12 LEU   207      45.143  -6.576  50.045  0.1000 1.4870
ATOM   3265 HD11 LEU   207      45.796  -5.082  50.128  0.1000 1.4870
ATOM   3266  HA  LEU   207      44.316  -4.310  47.414  0.0922 1.3870
ATOM   3267  HG  LEU   207      47.024  -5.430  48.336 -0.0361 1.4870
ATOM   3268  HB3 LEU   207      46.148  -6.243  46.301  0.0457 1.4870
ATOM   3269  HB2 LEU   207      44.755  -6.631  47.059  0.0457 1.4870
ATOM   3270  N   LEU   208      46.823  -3.633  45.504 -0.4157 1.8240
ATOM   3271  CA  LEU   208      47.975  -2.790  45.384 -0.0518 1.9080
ATOM   3272  CB  LEU   208      48.664  -2.926  44.015 -0.1102 1.9080
ATOM   3273  CG  LEU   208      49.910  -2.036  43.853  0.3531 1.9080
ATOM   3274  CD1 LEU   208      51.014  -2.432  44.847 -0.4121 1.9080
ATOM   3275  CD2 LEU   208      50.400  -2.021  42.395 -0.4121 1.9080
ATOM   3276  C   LEU   208      47.534  -1.370  45.531  0.5973 1.9080
ATOM   3277  O   LEU   208      48.173  -0.584  46.226 -0.5679 1.6612
ATOM   3278 HD22 LEU   208      51.389  -2.152  42.381  0.1000 1.4870
ATOM   3279 HD23 LEU   208      49.954  -2.759  41.893  0.1000 1.4870
ATOM   3280 HD21 LEU   208      50.169  -1.143  41.982  0.1000 1.4870
ATOM   3281  H   LEU   208      46.470  -4.263  44.762  0.2719 0.6000
ATOM   3282 HD13 LEU   208      50.898  -1.910  45.690  0.1000 1.4870
ATOM   3283 HD12 LEU   208      50.944  -3.408  45.041  0.1000 1.4870
ATOM   3284 HD11 LEU   208      51.904  -2.230  44.444  0.1000 1.4870
ATOM   3285  HA  LEU   208      48.617  -3.008  46.121  0.0922 1.3870
ATOM   3286  HG  LEU   208      49.651  -1.084  44.014 -0.0361 1.4870
ATOM   3287  HB3 LEU   208      48.019  -2.660  43.322  0.0457 1.4870
ATOM   3288  HB2 LEU   208      48.955  -3.862  43.912  0.0457 1.4870
ATOM   3289  N   THR   209      46.401  -1.007  44.904 -0.4157 1.8240
ATOM   3290  CA  THR   209      45.944   0.350  44.957 -0.0389 1.9080
ATOM   3291  CB  THR   209      44.687   0.568  44.167  0.3654 1.9080
ATOM   3292  OG1 THR   209      44.900   0.208  42.809 -0.6761 1.7210
ATOM   3293  CG2 THR   209      44.294   2.052  44.263 -0.2438 1.9080
ATOM   3294  C   THR   209      45.661   0.703  46.382  0.5973 1.9080
ATOM   3295  O   THR   209      45.987   1.803  46.828 -0.5679 1.6612
ATOM   3296  HA  THR   209      46.670   0.952  44.614  0.1007 1.3870
ATOM   3297 HG22 THR   209      44.549   2.405  45.163  0.0642 1.4870
ATOM   3298 HG21 THR   209      44.773   2.569  43.553  0.0642 1.4870
ATOM   3299  H   THR   209      45.923  -1.776  44.407  0.2719 0.6000
ATOM   3300  HB  THR   209      43.940  -0.031  44.538  0.0043 1.3870
ATOM   3301 HG23 THR   209      43.306   2.143  44.135  0.0642 1.4870
ATOM   3302  HG1 THR   209      45.110  -0.774  42.730  0.4102 0.0000
ATOM   3303  N   TYR   210      45.051  -0.225  47.141 -0.4157 1.8240
ATOM   3304  CA  TYR   210      44.768   0.048  48.520 -0.0014 1.9080
ATOM   3305  CB  TYR   210      44.048  -1.098  49.255 -0.0152 1.9080
ATOM   3306  CG  TYR   210      42.574  -0.951  49.097 -0.0011 1.9080
ATOM   3307  CD1 TYR   210      41.900  -1.424  47.995 -0.1906 1.9080
ATOM   3308  CD2 TYR   210      41.864  -0.311  50.088 -0.1906 1.9080
ATOM   3309  CE1 TYR   210      40.536  -1.265  47.896 -0.2341 1.9080
ATOM   3310  CE2 TYR   210      40.503  -0.150  49.996 -0.2341 1.9080
ATOM   3311  CZ  TYR   210      39.837  -0.629  48.896  0.3226 1.9080
ATOM   3312  OH  TYR   210      38.439  -0.467  48.797 -0.5579 1.7210
ATOM   3313  C   TYR   210      46.048   0.298  49.253  0.5973 1.9080
ATOM   3314  O   TYR   210      46.132   1.231  50.049 -0.5679 1.6612
ATOM   3315  HA  TYR   210      44.202   0.879  48.574  0.0876 1.3870
ATOM   3316  HE1 TYR   210      40.046  -1.617  47.087  0.1656 1.4590
ATOM   3317  HE2 TYR   210      39.998   0.315  50.728  0.1656 1.4590
ATOM   3318  H   TYR   210      44.824  -1.101  46.649  0.2719 0.6000
ATOM   3319  HD2 TYR   210      42.349   0.043  50.892  0.1699 1.4590
ATOM   3320  HD1 TYR   210      42.399  -1.885  47.261  0.1699 1.4590
ATOM   3321  HB3 TYR   210      44.279  -1.038  50.207  0.0295 1.4870
ATOM   3322  HB2 TYR   210      44.336  -1.944  48.850  0.0295 1.4870
ATOM   3323  HH  TYR   210      38.011  -1.340  48.997  0.3992 0.0000
ATOM   3324  N   MET   211      47.083  -0.526  49.008 -0.4157 1.8240
ATOM   3325  CA  MET   211      48.301  -0.372  49.749 -0.0237 1.9080
ATOM   3326  CB  MET   211      49.368  -1.417  49.384  0.0342 1.9080
ATOM   3327  CG  MET   211      49.026  -2.842  49.823  0.0018 1.9080
ATOM   3328  SD  MET   211      50.292  -4.072  49.387 -0.2737 2.0000
ATOM   3329  CE  MET   211      49.493  -5.451  50.258 -0.0536 1.9080
ATOM   3330  C   MET   211      48.913   0.972  49.491  0.5973 1.9080
ATOM   3331  O   MET   211      49.275   1.680  50.429 -0.5679 1.6612
ATOM   3332  HG2 MET   211      48.865  -2.836  50.839  0.0440 1.3870
ATOM   3333  HE1 MET   211      50.060  -5.715  51.035  0.0684 1.3870
ATOM   3334  HE2 MET   211      48.595  -5.156  50.575  0.0684 1.3870
ATOM   3335  HE3 MET   211      49.398  -6.219  49.629  0.0684 1.3870
ATOM   3336  HB2 MET   211      49.496  -1.416  48.385  0.0241 1.4870
ATOM   3337  HG3 MET   211      48.118  -3.098  49.411  0.0440 1.3870
ATOM   3338  H   MET   211      46.913  -1.229  48.280  0.2719 0.6000
ATOM   3339  HA  MET   211      48.086  -0.437  50.735  0.0880 1.3870
ATOM   3340  HB3 MET   211      50.241  -1.155  49.814  0.0241 1.4870
ATOM   3341  N   ILE   212      49.025   1.372  48.211 -0.4157 1.8240
ATOM   3342  CA  ILE   212      49.639   2.631  47.894 -0.0597 1.9080
ATOM   3343  CB  ILE   212      49.830   2.857  46.420  0.1303 1.9080
ATOM   3344  CG2 ILE   212      50.100   4.356  46.208 -0.3204 1.9080
ATOM   3345  CG1 ILE   212      50.960   1.961  45.883 -0.0430 1.9080
ATOM   3346  CD1 ILE   212      50.691   0.463  45.991 -0.0660 1.9080
ATOM   3347  C   ILE   212      48.809   3.742  48.442  0.5973 1.9080
ATOM   3348  O   ILE   212      49.339   4.711  48.981 -0.5679 1.6612
ATOM   3349  HA  ILE   212      50.518   2.650  48.381  0.0869 1.3870
ATOM   3350 HG22 ILE   212      49.787   4.850  47.014  0.0882 1.4870
ATOM   3351 HG21 ILE   212      51.079   4.485  46.079  0.0882 1.4870
ATOM   3352  HB  ILE   212      48.995   2.599  45.940  0.0187 1.4870
ATOM   3353 HG12 ILE   212      51.114   2.191  44.922  0.0236 1.4870
ATOM   3354 HG13 ILE   212      51.794   2.171  46.396  0.0236 1.4870
ATOM   3355 HD13 ILE   212      50.384   0.254  46.916  0.0186 1.4870
ATOM   3356  H   ILE   212      48.641   0.709  47.520  0.2719 0.6000
ATOM   3357 HD12 ILE   212      49.985   0.212  45.334  0.0186 1.4870
ATOM   3358 HG23 ILE   212      49.600   4.656  45.401  0.0882 1.4870
ATOM   3359 HD11 ILE   212      51.532  -0.033  45.792  0.0186 1.4870
ATOM   3360  N   ALA   213      47.475   3.626  48.328 -0.4157 1.8240
ATOM   3361  CA  ALA   213      46.611   4.674  48.782  0.0337 1.9080
ATOM   3362  CB  ALA   213      45.123   4.357  48.561 -0.1825 1.9080
ATOM   3363  C   ALA   213      46.818   4.869  50.253  0.5973 1.9080
ATOM   3364  O   ALA   213      46.847   6.000  50.734 -0.5679 1.6612
ATOM   3365  H   ALA   213      47.159   2.741  47.898  0.2719 0.6000
ATOM   3366  HA  ALA   213      46.845   5.526  48.304  0.0823 1.3870
ATOM   3367  HB1 ALA   213      44.572   4.973  49.119  0.0603 1.4870
ATOM   3368  HB3 ALA   213      44.902   4.484  47.597  0.0603 1.4870
ATOM   3369  HB2 ALA   213      44.948   3.412  48.826  0.0603 1.4870
ATOM   3370  N   HIS   214      46.976   3.765  51.006 -0.4157 1.8240
ATOM   3371  CA  HIS   214      47.108   3.844  52.434  0.0188 1.9080
ATOM   3372  CG  HIS   214      47.338   2.484  54.573 -0.0266 1.9080
ATOM   3373  CB  HIS   214      47.232   2.451  53.078 -0.0462 1.9080
ATOM   3374  C   HIS   214      48.328   4.628  52.813  0.5973 1.9080
ATOM   3375  O   HIS   214      48.249   5.562  53.608 -0.5679 1.6612
ATOM   3376  H   HIS   214      46.992   2.881  50.461  0.2719 0.6000
ATOM   3377  HA  HIS   214      46.295   4.314  52.808  0.0881 1.3870
ATOM   3378  HB3 HIS   214      48.051   1.998  52.712  0.0402 1.4870
ATOM   3379  HB2 HIS   214      46.425   1.906  52.829  0.0402 1.4870
ATOM   3380  CD2 HIS   214      48.428   2.334  55.374  0.1292 1.9080
ATOM   3381  HD1 HIS   214      45.335   2.815  55.181  0.3649 0.6000
ATOM   3382  HE1 HIS   214      46.184   2.747  57.510  0.1392 1.3590
ATOM   3383  CE1 HIS   214      46.765   2.632  56.687  0.2057 1.9080
ATOM   3384  ND1 HIS   214      46.271   2.675  55.423 -0.3811 1.8240
ATOM   3385  NE2 HIS   214      48.070   2.428  56.707 -0.5727 1.8240
ATOM   3386  HD2 HIS   214      49.374   2.176  55.042  0.1147 1.4090
ATOM   3387  N   ILE   215      49.495   4.282  52.239 -0.4157 1.8240
ATOM   3388  CA  ILE   215      50.718   4.942  52.600 -0.0597 1.9080
ATOM   3389  CB  ILE   215      51.929   4.285  51.998  0.1303 1.9080
ATOM   3390  CG2 ILE   215      52.036   2.870  52.593 -0.3204 1.9080
ATOM   3391  CG1 ILE   215      51.875   4.307  50.463 -0.0430 1.9080
ATOM   3392  CD1 ILE   215      53.169   3.820  49.810 -0.0660 1.9080
ATOM   3393  C   ILE   215      50.661   6.383  52.190  0.5973 1.9080
ATOM   3394  O   ILE   215      51.086   7.264  52.936 -0.5679 1.6612
ATOM   3395  HA  ILE   215      50.767   4.926  53.604  0.0869 1.3870
ATOM   3396 HG22 ILE   215      52.823   2.843  53.202  0.0882 1.4870
ATOM   3397 HG21 ILE   215      51.199   2.675  53.096  0.0882 1.4870
ATOM   3398  HB  ILE   215      52.746   4.794  52.274  0.0187 1.4870
ATOM   3399 HG12 ILE   215      51.128   3.725  50.164  0.0236 1.4870
ATOM   3400 HG13 ILE   215      51.706   5.242  50.169  0.0236 1.4870
ATOM   3401 HD13 ILE   215      53.439   2.958  50.230  0.0186 1.4870
ATOM   3402  H   ILE   215      49.417   3.522  51.541  0.2719 0.6000
ATOM   3403 HD12 ILE   215      53.010   3.689  48.835  0.0186 1.4870
ATOM   3404 HG23 ILE   215      52.152   2.222  51.846  0.0882 1.4870
ATOM   3405 HD11 ILE   215      53.879   4.504  49.950  0.0186 1.4870
ATOM   3406  N   THR   216      50.128   6.655  50.985 -0.4157 1.8240
ATOM   3407  CA  THR   216      50.045   7.983  50.442 -0.0389 1.9080
ATOM   3408  CB  THR   216      49.664   8.000  48.991  0.3654 1.9080
ATOM   3409  OG1 THR   216      48.394   7.397  48.797 -0.6761 1.7210
ATOM   3410  CG2 THR   216      50.743   7.238  48.205 -0.2438 1.9080
ATOM   3411  C   THR   216      49.074   8.819  51.223  0.5973 1.9080
ATOM   3412  O   THR   216      49.242  10.034  51.309 -0.5679 1.6612
ATOM   3413  HA  THR   216      50.958   8.414  50.498  0.1007 1.3870
ATOM   3414 HG22 THR   216      50.393   6.337  47.947  0.0642 1.4870
ATOM   3415 HG21 THR   216      50.980   7.753  47.381  0.0642 1.4870
ATOM   3416  H   THR   216      49.780   5.798  50.485  0.2719 0.6000
ATOM   3417  HB  THR   216      49.603   8.975  48.663  0.0043 1.3870
ATOM   3418 HG23 THR   216      51.557   7.130  48.777  0.0642 1.4870
ATOM   3419  HG1 THR   216      48.075   6.957  49.646  0.4102 0.0000
ATOM   3420  N   GLY   217      48.022   8.213  51.808 -0.4157 1.8240
ATOM   3421  CA  GLY   217      47.086   9.007  52.553 -0.0252 1.9080
ATOM   3422  C   GLY   217      45.944   9.359  51.654  0.5973 1.9080
ATOM   3423  O   GLY   217      45.184  10.285  51.933 -0.5679 1.6612
ATOM   3424  H   GLY   217      47.972   7.202  51.670  0.2719 0.6000
ATOM   3425  HA2 GLY   217      46.750   8.487  53.341  0.0698 1.3870
ATOM   3426  HA3 GLY   217      47.532   9.843  52.879  0.0698 1.3870
ATOM   3427  N   LEU   218      45.803   8.621  50.539 -0.4157 1.8240
ATOM   3428  CA  LEU   218      44.741   8.871  49.606 -0.0518 1.9080
ATOM   3429  CB  LEU   218      45.228   8.881  48.149 -0.1102 1.9080
ATOM   3430  CG  LEU   218      46.284   9.965  47.865  0.3531 1.9080
ATOM   3431  CD1 LEU   218      46.733   9.935  46.396 -0.4121 1.9080
ATOM   3432  CD2 LEU   218      45.798  11.352  48.313 -0.4121 1.9080
ATOM   3433  C   LEU   218      43.745   7.756  49.733  0.5973 1.9080
ATOM   3434  O   LEU   218      44.009   6.747  50.386 -0.5679 1.6612
ATOM   3435 HD22 LEU   218      45.586  11.901  47.507  0.1000 1.4870
ATOM   3436 HD23 LEU   218      44.980  11.247  48.875  0.1000 1.4870
ATOM   3437 HD21 LEU   218      46.517  11.796  48.844  0.1000 1.4870
ATOM   3438  H   LEU   218      46.520   7.877  50.430  0.2719 0.6000
ATOM   3439 HD13 LEU   218      46.052  10.403  45.836  0.1000 1.4870
ATOM   3440 HD12 LEU   218      47.614  10.397  46.313  0.1000 1.4870
ATOM   3441 HD11 LEU   218      46.820   8.986  46.099  0.1000 1.4870
ATOM   3442  HA  LEU   218      44.293   9.732  49.844  0.0922 1.3870
ATOM   3443  HG  LEU   218      47.077   9.807  48.453 -0.0361 1.4870
ATOM   3444  HB3 LEU   218      44.456   9.062  47.570  0.0457 1.4870
ATOM   3445  HB2 LEU   218      45.642   8.010  47.960  0.0457 1.4870
ATOM   3446  N   LYS   219      42.549   7.928  49.127 -0.3479 1.8240
ATOM   3447  CA  LYS   219      41.520   6.922  49.181 -0.2400 1.9080
ATOM   3448  CB  LYS   219      40.111   7.508  49.373 -0.0094 1.9080
ATOM   3449  CG  LYS   219      39.948   8.312  50.663  0.0187 1.9080
ATOM   3450  CD  LYS   219      38.669   9.152  50.693 -0.0479 1.9080
ATOM   3451  CE  LYS   219      38.623  10.239  49.617 -0.0143 1.9080
ATOM   3452  NZ  LYS   219      37.305  10.912  49.634 -0.3854 1.8240
ATOM   3453  C   LYS   219      41.517   6.225  47.848  0.7341 1.9080
ATOM   3454  O   LYS   219      41.780   6.855  46.827 -0.5894 1.6612
ATOM   3455  HA  LYS   219      41.740   6.262  49.894  0.1426 1.3870
ATOM   3456  HE2 LYS   219      39.341  10.903  49.804  0.1135 1.1000
ATOM   3457  HE3 LYS   219      38.772   9.815  48.728  0.1135 1.1000
ATOM   3458  HG2 LYS   219      39.932   7.676  51.442  0.0103 1.4870
ATOM   3459  HG3 LYS   219      40.738   8.926  50.766  0.0103 1.4870
ATOM   3460  HZ1 LYS   219      37.283  11.624  48.931  0.3400 0.6000
ATOM   3461  HZ3 LYS   219      36.584  10.243  49.450  0.3400 0.6000
ATOM   3462  HZ2 LYS   219      37.151  11.327  50.532  0.3400 0.6000
ATOM   3463  HD3 LYS   219      38.596   9.593  51.589  0.0621 1.4870
ATOM   3464  HD2 LYS   219      37.884   8.544  50.560  0.0621 1.4870
ATOM   3465  H   LYS   219      42.457   8.838  48.633  0.2747 0.6000
ATOM   3466  HB3 LYS   219      39.461   6.753  49.390  0.0362 1.4870
ATOM   3467  HB2 LYS   219      39.918   8.109  48.604  0.0362 1.4870
ATOM   3468  N   PRO   220      41.262   4.935  47.820 -0.2548 1.8240
ATOM   3469  CA  PRO   220      41.265   4.241  46.555 -0.0266 1.9080
ATOM   3470  CD  PRO   220      41.683   4.073  48.912  0.0192 1.9080
ATOM   3471  CB  PRO   220      41.336   2.754  46.894 -0.0070 1.9080
ATOM   3472  CG  PRO   220      42.054   2.730  48.257  0.0189 1.9080
ATOM   3473  C   PRO   220      40.103   4.608  45.679  0.5896 1.9080
ATOM   3474  O   PRO   220      38.971   4.345  46.077 -0.5748 1.6612
ATOM   3475  HG2 PRO   220      41.722   1.970  48.801  0.0213 1.4870
ATOM   3476  HA  PRO   220      42.149   4.391  46.065  0.0641 1.3870
ATOM   3477  HD3 PRO   220      42.481   4.455  49.396  0.0391 1.3870
ATOM   3478  HD2 PRO   220      40.943   3.939  49.581  0.0391 1.3870
ATOM   3479  HG3 PRO   220      43.034   2.664  48.121  0.0213 1.4870
ATOM   3480  HB3 PRO   220      41.870   2.251  46.224  0.0253 1.4870
ATOM   3481  HB2 PRO   220      40.429   2.357  46.985  0.0253 1.4870
ATOM   3482  N   GLY   221      40.346   5.252  44.514 -0.4157 1.8240
ATOM   3483  CA  GLY   221      39.292   5.619  43.601 -0.0252 1.9080
ATOM   3484  C   GLY   221      38.754   4.545  42.693  0.5973 1.9080
ATOM   3485  O   GLY   221      37.585   4.174  42.789 -0.5679 1.6612
ATOM   3486  H   GLY   221      41.357   5.450  44.352  0.2719 0.6000
ATOM   3487  HA2 GLY   221      38.504   6.021  44.145  0.0698 1.3870
ATOM   3488  HA3 GLY   221      39.617   6.416  43.019  0.0698 1.3870
ATOM   3489  N   ASP   222      39.609   3.982  41.806 -0.5163 1.8240
ATOM   3490  CA  ASP   222      39.109   3.083  40.793  0.0381 1.9080
ATOM   3491  CB  ASP   222      38.591   3.777  39.513 -0.0303 1.9080
ATOM   3492  CG  ASP   222      37.216   4.394  39.735  0.7994 1.9080
ATOM   3493  OD1 ASP   222      36.370   3.744  40.406 -0.8014 1.6612
ATOM   3494  OD2 ASP   222      36.986   5.516  39.210 -0.8014 1.6612
ATOM   3495  C   ASP   222      40.219   2.211  40.319  0.5366 1.9080
ATOM   3496  O   ASP   222      41.393   2.572  40.377 -0.5819 1.6612
ATOM   3497  H   ASP   222      40.591   4.251  41.928  0.2936 0.6000
ATOM   3498  HA  ASP   222      38.422   2.494  41.232  0.0880 1.3870
ATOM   3499  HB3 ASP   222      38.526   3.095  38.805 -0.0122 1.4870
ATOM   3500  HB2 ASP   222      39.228   4.491  39.278 -0.0122 1.4870
ATOM   3501  N   PHE   223      39.846   1.007  39.849 -0.4157 1.8240
ATOM   3502  CA  PHE   223      40.784   0.114  39.242 -0.0024 1.9080
ATOM   3503  CB  PHE   223      40.879  -1.237  39.977 -0.0343 1.9080
ATOM   3504  CG  PHE   223      41.667  -2.199  39.155  0.0118 1.9080
ATOM   3505  CD1 PHE   223      43.013  -2.020  38.939 -0.1256 1.9080
ATOM   3506  CD2 PHE   223      41.050  -3.309  38.625 -0.1256 1.9080
ATOM   3507  CE1 PHE   223      43.724  -2.924  38.183 -0.1704 1.9080
ATOM   3508  CE2 PHE   223      41.756  -4.217  37.870 -0.1704 1.9080
ATOM   3509  CZ  PHE   223      43.097  -4.023  37.645 -0.1072 1.9080
ATOM   3510  C   PHE   223      40.284  -0.121  37.853  0.5973 1.9080
ATOM   3511  O   PHE   223      39.142  -0.535  37.658 -0.5679 1.6612
ATOM   3512  HZ  PHE   223      43.619  -4.676  37.093  0.1297 1.4590
ATOM   3513  HA  PHE   223      41.649   0.597  39.165  0.0978 1.3870
ATOM   3514  HE1 PHE   223      44.713  -2.772  38.025  0.1430 1.4590
ATOM   3515  HE2 PHE   223      41.280  -5.027  37.481  0.1430 1.4590
ATOM   3516  H   PHE   223      38.832   0.804  39.972  0.2719 0.6000
ATOM   3517  HD2 PHE   223      40.070  -3.459  38.792  0.1330 1.4590
ATOM   3518  HD1 PHE   223      43.483  -1.232  39.332  0.1330 1.4590
ATOM   3519  HB3 PHE   223      39.975  -1.579  40.080  0.0295 1.4870
ATOM   3520  HB2 PHE   223      41.347  -1.083  40.815  0.0295 1.4870
ATOM   3521  N   ILE   224      41.131   0.151  36.841 -0.4157 1.8240
ATOM   3522  CA  ILE   224      40.704  -0.036  35.485 -0.0597 1.9080
ATOM   3523  CB  ILE   224      41.001   1.134  34.587  0.1303 1.9080
ATOM   3524  CG2 ILE   224      40.650   0.722  33.148 -0.3204 1.9080
ATOM   3525  CG1 ILE   224      40.256   2.396  35.058 -0.0430 1.9080
ATOM   3526  CD1 ILE   224      40.783   2.973  36.370 -0.0660 1.9080
ATOM   3527  C   ILE   224      41.470  -1.201  34.953  0.5973 1.9080
ATOM   3528  O   ILE   224      42.699  -1.225  35.003 -0.5679 1.6612
ATOM   3529  HA  ILE   224      39.747  -0.308  35.522  0.0869 1.3870
ATOM   3530 HG22 ILE   224      40.180   1.481  32.708  0.0882 1.4870
ATOM   3531 HG21 ILE   224      41.495   0.510  32.665  0.0882 1.4870
ATOM   3532  HB  ILE   224      41.979   1.335  34.628  0.0187 1.4870
ATOM   3533 HG12 ILE   224      40.333   3.091  34.348  0.0236 1.4870
ATOM   3534 HG13 ILE   224      39.293   2.163  35.179  0.0236 1.4870
ATOM   3535 HD13 ILE   224      40.922   2.229  37.019  0.0186 1.4870
ATOM   3536  H   ILE   224      42.057   0.486  37.134  0.2719 0.6000
ATOM   3537 HD12 ILE   224      41.647   3.438  36.196  0.0186 1.4870
ATOM   3538 HG23 ILE   224      40.060  -0.079  33.184  0.0882 1.4870
ATOM   3539 HD11 ILE   224      40.116   3.619  36.731  0.0186 1.4870
ATOM   3540  N   HIS   225      40.747  -2.210  34.433 -0.4157 1.8240
ATOM   3541  CA  HIS   225      41.382  -3.394  33.933 -0.0581 1.9080
ATOM   3542  CG  HIS   225      41.371  -5.949  34.063  0.1868 1.9080
ATOM   3543  CB  HIS   225      40.638  -4.674  34.356 -0.0074 1.9080
ATOM   3544  C   HIS   225      41.328  -3.333  32.437  0.5973 1.9080
ATOM   3545  O   HIS   225      40.253  -3.209  31.852 -0.5679 1.6612
ATOM   3546  H   HIS   225      39.724  -2.043  34.434  0.2719 0.6000
ATOM   3547  HA  HIS   225      42.339  -3.395  34.219  0.1360 1.3870
ATOM   3548  HB3 HIS   225      39.749  -4.703  33.879  0.0367 1.4870
ATOM   3549  HB2 HIS   225      40.460  -4.631  35.348  0.0367 1.4870
ATOM   3550  CD2 HIS   225      42.679  -6.168  33.759 -0.2207 1.9080
ATOM   3551  HE2 HIS   225      43.768  -7.947  33.381  0.3339 0.6000
ATOM   3552  HE1 HIS   225      41.581  -9.094  33.775  0.1435 1.3590
ATOM   3553  CE1 HIS   225      41.751  -8.096  33.813  0.1635 1.9080
ATOM   3554  ND1 HIS   225      40.779  -7.192  34.095 -0.5432 1.8240
ATOM   3555  NE2 HIS   225      42.921  -7.521  33.601 -0.2795 1.8240
ATOM   3556  HD2 HIS   225      43.382  -5.442  33.662  0.1862 1.4090
ATOM   3557  N   THR   226      42.500  -3.403  31.774 -0.4157 1.8240
ATOM   3558  CA  THR   226      42.523  -3.387  30.338 -0.0389 1.9080
ATOM   3559  CB  THR   226      43.363  -2.282  29.765  0.3654 1.9080
ATOM   3560  OG1 THR   226      42.871  -1.021  30.194 -0.6761 1.7210
ATOM   3561  CG2 THR   226      43.322  -2.373  28.230 -0.2438 1.9080
ATOM   3562  C   THR   226      43.131  -4.688  29.905  0.5973 1.9080
ATOM   3563  O   THR   226      44.152  -5.108  30.448 -0.5679 1.6612
ATOM   3564  HA  THR   226      41.589  -3.341  29.999  0.1007 1.3870
ATOM   3565 HG22 THR   226      44.241  -2.226  27.864  0.0642 1.4870
ATOM   3566 HG21 THR   226      42.995  -3.279  27.960  0.0642 1.4870
ATOM   3567  H   THR   226      43.331  -3.466  32.380  0.2719 0.6000
ATOM   3568  HB  THR   226      44.329  -2.375  30.103  0.0043 1.3870
ATOM   3569 HG23 THR   226      42.703  -1.673  27.872  0.0642 1.4870
ATOM   3570  HG1 THR   226      42.239  -1.131  30.972  0.4102 0.0000
ATOM   3571  N   LEU   227      42.509  -5.372  28.919 -0.4157 1.8240
ATOM   3572  CA  LEU   227      43.012  -6.654  28.496 -0.0518 1.9080
ATOM   3573  CB  LEU   227      41.996  -7.800  28.665 -0.1102 1.9080
ATOM   3574  CG  LEU   227      41.701  -8.194  30.122  0.3531 1.9080
ATOM   3575  CD1 LEU   227      40.678  -9.339  30.193 -0.4121 1.9080
ATOM   3576  CD2 LEU   227      42.999  -8.533  30.869 -0.4121 1.9080
ATOM   3577  C   LEU   227      43.338  -6.635  27.037  0.5973 1.9080
ATOM   3578  O   LEU   227      42.519  -6.210  26.223 -0.5679 1.6612
ATOM   3579 HD22 LEU   227      43.403  -9.354  30.470  0.1000 1.4870
ATOM   3580 HD23 LEU   227      43.635  -7.769  30.784  0.1000 1.4870
ATOM   3581 HD21 LEU   227      42.791  -8.693  31.832  0.1000 1.4870
ATOM   3582  H   LEU   227      41.683  -4.900  28.527  0.2719 0.6000
ATOM   3583 HD13 LEU   227      41.121 -10.151  30.567  0.1000 1.4870
ATOM   3584 HD12 LEU   227      39.921  -9.065  30.782  0.1000 1.4870
ATOM   3585 HD11 LEU   227      40.339  -9.532  29.275  0.1000 1.4870
ATOM   3586  HA  LEU   227      43.854  -6.858  29.016  0.0922 1.3870
ATOM   3587  HG  LEU   227      41.336  -7.399  30.606 -0.0361 1.4870
ATOM   3588  HB3 LEU   227      42.360  -8.598  28.210  0.0457 1.4870
ATOM   3589  HB2 LEU   227      41.142  -7.510  28.258  0.0457 1.4870
ATOM   3590  N   GLY   228      44.581  -7.028  26.674 -0.4157 1.8240
ATOM   3591  CA  GLY   228      44.931  -7.146  25.284 -0.0252 1.9080
ATOM   3592  C   GLY   228      44.298  -8.352  24.652  0.5973 1.9080
ATOM   3593  O   GLY   228      43.502  -8.236  23.725 -0.5679 1.6612
ATOM   3594  H   GLY   228      45.213  -7.222  27.464  0.2719 0.6000
ATOM   3595  HA2 GLY   228      44.637  -6.311  24.788  0.0698 1.3870
ATOM   3596  HA3 GLY   228      45.940  -7.207  25.192  0.0698 1.3870
ATOM   3597  N   ASP   229      44.598  -9.554  25.188 -0.5163 1.8240
ATOM   3598  CA  ASP   229      44.080 -10.768  24.625  0.0381 1.9080
ATOM   3599  CB  ASP   229      45.175 -11.775  24.214 -0.0303 1.9080
ATOM   3600  CG  ASP   229      44.552 -12.973  23.497  0.7994 1.9080
ATOM   3601  OD1 ASP   229      43.385 -13.334  23.808 -0.8014 1.6612
ATOM   3602  OD2 ASP   229      45.248 -13.549  22.618 -0.8014 1.6612
ATOM   3603  C   ASP   229      43.292 -11.387  25.723  0.5366 1.9080
ATOM   3604  O   ASP   229      43.845 -12.028  26.615 -0.5819 1.6612
ATOM   3605  H   ASP   229      45.218  -9.503  26.017  0.2936 0.6000
ATOM   3606  HA  ASP   229      43.448 -10.517  23.904  0.0880 1.3870
ATOM   3607  HB3 ASP   229      45.620 -12.089  25.029 -0.0122 1.4870
ATOM   3608  HB2 ASP   229      45.789 -11.321  23.598 -0.0122 1.4870
ATOM   3609  N   ALA   230      41.964 -11.200  25.690 -0.4157 1.8240
ATOM   3610  CA  ALA   230      41.180 -11.795  26.722  0.0337 1.9080
ATOM   3611  CB  ALA   230      39.920 -10.986  27.074 -0.1825 1.9080
ATOM   3612  C   ALA   230      40.742 -13.107  26.174  0.5973 1.9080
ATOM   3613  O   ALA   230      40.148 -13.171  25.099 -0.5679 1.6612
ATOM   3614  H   ALA   230      41.618 -10.638  24.916  0.2719 0.6000
ATOM   3615  HA  ALA   230      41.747 -11.947  27.523  0.0823 1.3870
ATOM   3616  HB1 ALA   230      40.176 -10.223  27.662  0.0603 1.4870
ATOM   3617  HB3 ALA   230      39.508 -10.642  26.234  0.0603 1.4870
ATOM   3618  HB2 ALA   230      39.275 -11.578  27.550  0.0603 1.4870
ATOM   3619  N   HIS   231      41.036 -14.205  26.894 -0.4157 1.8240
ATOM   3620  CA  HIS   231      40.680 -15.466  26.324  0.0188 1.9080
ATOM   3621  CG  HIS   231      43.092 -16.178  26.444 -0.0266 1.9080
ATOM   3622  CB  HIS   231      41.852 -16.150  25.604 -0.0462 1.9080
ATOM   3623  C   HIS   231      40.193 -16.397  27.378  0.5973 1.9080
ATOM   3624  O   HIS   231      40.568 -16.305  28.546 -0.5679 1.6612
ATOM   3625  H   HIS   231      41.486 -14.046  27.782  0.2719 0.6000
ATOM   3626  HA  HIS   231      39.937 -15.320  25.652  0.0881 1.3870
ATOM   3627  HB3 HIS   231      42.050 -15.651  24.762  0.0402 1.4870
ATOM   3628  HB2 HIS   231      41.595 -17.090  25.385  0.0402 1.4870
ATOM   3629  CD2 HIS   231      43.590 -17.152  27.252  0.1292 1.9080
ATOM   3630  HD1 HIS   231      43.918 -14.261  26.080  0.3649 0.6000
ATOM   3631  HE1 HIS   231      45.739 -14.915  27.630  0.1392 1.3590
ATOM   3632  CE1 HIS   231      44.954 -15.510  27.386  0.2057 1.9080
ATOM   3633  ND1 HIS   231      43.974 -15.124  26.534 -0.3811 1.8240
ATOM   3634  NE2 HIS   231      44.766 -16.733  27.849 -0.5727 1.8240
ATOM   3635  HD2 HIS   231      43.162 -18.060  27.398  0.1147 1.4090
ATOM   3636  N   ILE   232      39.311 -17.322  26.958 -0.4157 1.8240
ATOM   3637  CA  ILE   232      38.793 -18.323  27.834 -0.0597 1.9080
ATOM   3638  CB  ILE   232      37.291 -18.377  27.859  0.1303 1.9080
ATOM   3639  CG2 ILE   232      36.869 -19.590  28.703 -0.3204 1.9080
ATOM   3640  CG1 ILE   232      36.710 -17.045  28.363 -0.0430 1.9080
ATOM   3641  CD1 ILE   232      35.202 -16.920  28.145 -0.0660 1.9080
ATOM   3642  C   ILE   232      39.261 -19.625  27.274  0.5973 1.9080
ATOM   3643  O   ILE   232      39.061 -19.913  26.096 -0.5679 1.6612
ATOM   3644  HA  ILE   232      39.247 -18.203  28.708  0.0869 1.3870
ATOM   3645 HG22 ILE   232      36.052 -19.989  28.297  0.0882 1.4870
ATOM   3646 HG21 ILE   232      37.615 -20.250  28.703  0.0882 1.4870
ATOM   3647  HB  ILE   232      36.955 -18.514  26.929  0.0187 1.4870
ATOM   3648 HG12 ILE   232      36.900 -16.965  29.335  0.0236 1.4870
ATOM   3649 HG13 ILE   232      37.162 -16.303  27.877  0.0236 1.4870
ATOM   3650 HD13 ILE   232      35.038 -16.482  27.265  0.0186 1.4870
ATOM   3651  H   ILE   232      39.056 -17.228  25.950  0.2719 0.6000
ATOM   3652 HD12 ILE   232      34.797 -17.830  28.153  0.0186 1.4870
ATOM   3653 HG23 ILE   232      36.679 -19.280  29.630  0.0882 1.4870
ATOM   3654 HD11 ILE   232      34.814 -16.368  28.878  0.0186 1.4870
ATOM   3655  N   TYR   233      39.926 -20.439  28.113 -0.4157 1.8240
ATOM   3656  CA  TYR   233      40.384 -21.721  27.672 -0.0014 1.9080
ATOM   3657  CB  TYR   233      41.374 -22.421  28.622 -0.0152 1.9080
ATOM   3658  CG  TYR   233      42.685 -21.720  28.500 -0.0011 1.9080
ATOM   3659  CD1 TYR   233      42.972 -20.604  29.252 -0.1906 1.9080
ATOM   3660  CD2 TYR   233      43.632 -22.185  27.615 -0.1906 1.9080
ATOM   3661  CE1 TYR   233      44.185 -19.968  29.126 -0.2341 1.9080
ATOM   3662  CE2 TYR   233      44.846 -21.553  27.484 -0.2341 1.9080
ATOM   3663  CZ  TYR   233      45.124 -20.442  28.241  0.3226 1.9080
ATOM   3664  OH  TYR   233      46.369 -19.789  28.110 -0.5579 1.7210
ATOM   3665  C   TYR   233      39.184 -22.591  27.488  0.5973 1.9080
ATOM   3666  O   TYR   233      38.157 -22.400  28.136 -0.5679 1.6612
ATOM   3667  HA  TYR   233      40.839 -21.614  26.788  0.0876 1.3870
ATOM   3668  HE1 TYR   233      44.387 -19.153  29.685  0.1656 1.4590
ATOM   3669  HE2 TYR   233      45.529 -21.903  26.835  0.1656 1.4590
ATOM   3670  H   TYR   233      40.061 -20.054  29.062  0.2719 0.6000
ATOM   3671  HD2 TYR   233      43.435 -22.995  27.060  0.1699 1.4590
ATOM   3672  HD1 TYR   233      42.293 -20.248  29.898  0.1699 1.4590
ATOM   3673  HB3 TYR   233      41.473 -23.343  28.328  0.0295 1.4870
ATOM   3674  HB2 TYR   233      41.039 -22.326  29.530  0.0295 1.4870
ATOM   3675  HH  TYR   233      46.835 -20.166  27.319  0.3992 0.0000
ATOM   3676  N   LEU   234      39.283 -23.555  26.554 -0.4157 1.8240
ATOM   3677  CA  LEU   234      38.181 -24.398  26.195 -0.0518 1.9080
ATOM   3678  CB  LEU   234      38.547 -25.395  25.082 -0.1102 1.9080
ATOM   3679  CG  LEU   234      38.968 -24.704  23.770  0.3531 1.9080
ATOM   3680  CD1 LEU   234      39.262 -25.729  22.663 -0.4121 1.9080
ATOM   3681  CD2 LEU   234      37.945 -23.639  23.348 -0.4121 1.9080
ATOM   3682  C   LEU   234      37.712 -25.192  27.380  0.5973 1.9080
ATOM   3683  O   LEU   234      36.510 -25.331  27.597 -0.5679 1.6612
ATOM   3684 HD22 LEU   234      37.507 -23.924  22.498  0.1000 1.4870
ATOM   3685 HD23 LEU   234      37.258 -23.541  24.065  0.1000 1.4870
ATOM   3686 HD21 LEU   234      38.415 -22.769  23.210  0.1000 1.4870
ATOM   3687  H   LEU   234      40.236 -23.621  26.125  0.2719 0.6000
ATOM   3688 HD13 LEU   234      38.479 -25.778  22.046  0.1000 1.4870
ATOM   3689 HD12 LEU   234      40.073 -25.441  22.158  0.1000 1.4870
ATOM   3690 HD11 LEU   234      39.421 -26.622  23.078  0.1000 1.4870
ATOM   3691  HA  LEU   234      37.417 -23.820  25.873  0.0922 1.3870
ATOM   3692  HG  LEU   234      39.790 -24.160  23.941 -0.0361 1.4870
ATOM   3693  HB3 LEU   234      37.756 -25.939  24.888  0.0457 1.4870
ATOM   3694  HB2 LEU   234      39.310 -25.929  25.391  0.0457 1.4870
ATOM   3695  N   ASN   235      38.643 -25.721  28.195 -0.4157 1.8240
ATOM   3696  CA  ASN   235      38.280 -26.561  29.303  0.0143 1.9080
ATOM   3697  CB  ASN   235      39.482 -27.271  29.964 -0.2041 1.9080
ATOM   3698  CG  ASN   235      40.488 -26.253  30.479  0.7130 1.9080
ATOM   3699  C   ASN   235      37.499 -25.794  30.333  0.5973 1.9080
ATOM   3700  O   ASN   235      36.770 -26.390  31.122 -0.5679 1.6612
ATOM   3701  HA  ASN   235      37.672 -27.287  28.947  0.1048 1.3870
ATOM   3702  H   ASN   235      39.618 -25.465  27.945  0.2719 0.6000
ATOM   3703  HB3 ASN   235      39.918 -27.836  29.284  0.0797 1.4870
ATOM   3704  HB2 ASN   235      39.147 -27.802  30.724  0.0797 1.4870
ATOM   3705  OD1 ASN   235      40.786 -25.260  29.818 -0.5931 1.6612
ATOM   3706  ND2 ASN   235      41.045 -26.517  31.692 -0.9191 1.8240
ATOM   3707 HD22 ASN   235      41.699 -25.886  32.073  0.4196 0.6000
ATOM   3708 HD21 ASN   235      40.780 -27.347  32.173  0.4196 0.6000
ATOM   3709  N   HIS   236      37.693 -24.463  30.397 -0.4157 1.8240
ATOM   3710  CA  HIS   236      37.051 -23.561  31.321 -0.0581 1.9080
ATOM   3711  CG  HIS   236      39.143 -22.380  32.004  0.1868 1.9080
ATOM   3712  CB  HIS   236      37.775 -22.213  31.422 -0.0074 1.9080
ATOM   3713  C   HIS   236      35.607 -23.282  31.006  0.5973 1.9080
ATOM   3714  O   HIS   236      34.850 -22.906  31.898 -0.5679 1.6612
ATOM   3715  H   HIS   236      38.397 -24.127  29.667  0.2719 0.6000
ATOM   3716  HA  HIS   236      37.101 -23.972  32.257  0.1360 1.3870
ATOM   3717  HB3 HIS   236      37.251 -21.607  32.011  0.0367 1.4870
ATOM   3718  HB2 HIS   236      37.862 -21.821  30.512  0.0367 1.4870
ATOM   3719  CD2 HIS   236      39.757 -23.505  32.462 -0.2207 1.9080
ATOM   3720  HE2 HIS   236      41.677 -23.830  33.297  0.3339 0.6000
ATOM   3721  HE1 HIS   236      41.987 -21.372  32.956  0.1435 1.3590
ATOM   3722  CE1 HIS   236      41.159 -21.911  32.726  0.1635 1.9080
ATOM   3723  ND1 HIS   236      40.049 -21.358  32.175 -0.5432 1.8240
ATOM   3724  NE2 HIS   236      41.028 -23.211  32.918 -0.2795 1.8240
ATOM   3725  HD2 HIS   236      39.342 -24.431  32.468  0.1862 1.4090
ATOM   3726  N   ILE   237      35.179 -23.445  29.741 -0.4157 1.8240
ATOM   3727  CA  ILE   237      33.878 -22.997  29.319 -0.0597 1.9080
ATOM   3728  CB  ILE   237      33.591 -23.348  27.889  0.1303 1.9080
ATOM   3729  CG2 ILE   237      32.140 -22.946  27.578 -0.3204 1.9080
ATOM   3730  CG1 ILE   237      34.623 -22.685  26.960 -0.0430 1.9080
ATOM   3731  CD1 ILE   237      34.582 -23.214  25.527 -0.0660 1.9080
ATOM   3732  C   ILE   237      32.777 -23.590  30.149  0.5973 1.9080
ATOM   3733  O   ILE   237      31.859 -22.871  30.540 -0.5679 1.6612
ATOM   3734  HA  ILE   237      33.856 -21.996  29.474  0.0869 1.3870
ATOM   3735 HG22 ILE   237      32.009 -22.974  26.591  0.0882 1.4870
ATOM   3736 HG21 ILE   237      31.530 -23.592  28.028  0.0882 1.4870
ATOM   3737  HB  ILE   237      33.678 -24.334  27.771  0.0187 1.4870
ATOM   3738 HG12 ILE   237      34.451 -21.705  26.945  0.0236 1.4870
ATOM   3739 HG13 ILE   237      35.531 -22.852  27.333  0.0236 1.4870
ATOM   3740 HD13 ILE   237      33.982 -24.009  25.492  0.0186 1.4870
ATOM   3741  H   ILE   237      35.868 -23.915  29.120  0.2719 0.6000
ATOM   3742 HD12 ILE   237      34.234 -22.498  24.928  0.0186 1.4870
ATOM   3743 HG23 ILE   237      31.987 -22.025  27.923  0.0882 1.4870
ATOM   3744 HD11 ILE   237      35.504 -23.471  25.250  0.0186 1.4870
ATOM   3745  N   GLU   238      32.811 -24.902  30.445 -0.5163 1.8240
ATOM   3746  CA  GLU   238      31.714 -25.467  31.180  0.0397 1.9080
ATOM   3747  CB  GLU   238      31.826 -26.991  31.365  0.0560 1.9080
ATOM   3748  CG  GLU   238      31.583 -27.780  30.077  0.0136 1.9080
ATOM   3749  CD  GLU   238      30.141 -27.534  29.659  0.8054 1.9080
ATOM   3750  OE1 GLU   238      29.892 -26.505  28.974 -0.8188 1.6612
ATOM   3751  OE2 GLU   238      29.267 -28.365  30.023 -0.8188 1.6612
ATOM   3752  C   GLU   238      31.605 -24.853  32.543  0.5366 1.9080
ATOM   3753  O   GLU   238      30.514 -24.449  32.943 -0.5819 1.6612
ATOM   3754  HG2 GLU   238      32.154 -27.424  29.392 -0.0425 1.4870
ATOM   3755  HA  GLU   238      30.850 -25.323  30.671  0.1105 1.3870
ATOM   3756  HG3 GLU   238      31.679 -28.715  30.271 -0.0425 1.4870
ATOM   3757  H   GLU   238      33.633 -25.404  30.116  0.2936 0.6000
ATOM   3758  HB3 GLU   238      31.144 -27.264  32.013 -0.0173 1.4870
ATOM   3759  HB2 GLU   238      32.738 -27.188  31.666 -0.0173 1.4870
ATOM   3760  N   PRO   239      32.673 -24.750  33.284 -0.2548 1.8240
ATOM   3761  CA  PRO   239      32.612 -24.191  34.605 -0.0266 1.9080
ATOM   3762  CD  PRO   239      33.867 -25.550  33.078  0.0192 1.9080
ATOM   3763  CB  PRO   239      33.963 -24.499  35.259 -0.0070 1.9080
ATOM   3764  CG  PRO   239      34.861 -24.977  34.100  0.0189 1.9080
ATOM   3765  C   PRO   239      32.237 -22.746  34.595  0.5896 1.9080
ATOM   3766  O   PRO   239      31.586 -22.296  35.538 -0.5748 1.6612
ATOM   3767  HG2 PRO   239      35.356 -24.210  33.719  0.0213 1.4870
ATOM   3768  HA  PRO   239      31.976 -24.728  35.196  0.0641 1.3870
ATOM   3769  HD3 PRO   239      33.698 -26.518  33.263  0.0391 1.3870
ATOM   3770  HD2 PRO   239      34.224 -25.446  32.151  0.0391 1.3870
ATOM   3771  HG3 PRO   239      35.480 -25.678  34.422  0.0213 1.4870
ATOM   3772  HB3 PRO   239      33.881 -25.222  35.942  0.0253 1.4870
ATOM   3773  HB2 PRO   239      34.359 -23.683  35.677  0.0253 1.4870
ATOM   3774  N   LEU   240      32.644 -21.997  33.555 -0.4157 1.8240
ATOM   3775  CA  LEU   240      32.321 -20.603  33.485 -0.0518 1.9080
ATOM   3776  CB  LEU   240      33.004 -19.875  32.314 -0.1102 1.9080
ATOM   3777  CG  LEU   240      34.539 -20.000  32.322  0.3531 1.9080
ATOM   3778  CD1 LEU   240      35.167 -19.254  31.134 -0.4121 1.9080
ATOM   3779  CD2 LEU   240      35.123 -19.539  33.668 -0.4121 1.9080
ATOM   3780  C   LEU   240      30.844 -20.460  33.319  0.5973 1.9080
ATOM   3781  O   LEU   240      30.232 -19.569  33.901 -0.5679 1.6612
ATOM   3782 HD22 LEU   240      35.497 -18.619  33.565  0.1000 1.4870
ATOM   3783 HD23 LEU   240      34.399 -19.534  34.354  0.1000 1.4870
ATOM   3784 HD21 LEU   240      35.846 -20.168  33.944  0.1000 1.4870
ATOM   3785  H   LEU   240      33.190 -22.515  32.845  0.2719 0.6000
ATOM   3786 HD13 LEU   240      34.478 -18.664  30.717  0.1000 1.4870
ATOM   3787 HD12 LEU   240      35.931 -18.702  31.461  0.1000 1.4870
ATOM   3788 HD11 LEU   240      35.492 -19.919  30.465  0.1000 1.4870
ATOM   3789  HA  LEU   240      32.596 -20.161  34.344  0.0922 1.3870
ATOM   3790  HG  LEU   240      34.786 -20.967  32.269 -0.0361 1.4870
ATOM   3791  HB3 LEU   240      32.785 -18.920  32.380  0.0457 1.4870
ATOM   3792  HB2 LEU   240      32.680 -20.276  31.476  0.0457 1.4870
ATOM   3793  N   LYS   241      30.228 -21.354  32.521 -0.3479 1.8240
ATOM   3794  CA  LYS   241      28.822 -21.237  32.273 -0.2400 1.9080
ATOM   3795  CB  LYS   241      28.269 -22.315  31.324 -0.0094 1.9080
ATOM   3796  CG  LYS   241      28.692 -22.121  29.866  0.0187 1.9080
ATOM   3797  CD  LYS   241      28.306 -23.286  28.953 -0.0479 1.9080
ATOM   3798  CE  LYS   241      28.586 -23.019  27.473 -0.0143 1.9080
ATOM   3799  NZ  LYS   241      28.168 -24.181  26.658 -0.3854 1.8240
ATOM   3800  C   LYS   241      28.093 -21.361  33.571  0.7341 1.9080
ATOM   3801  O   LYS   241      27.132 -20.634  33.819 -0.5894 1.6612
ATOM   3802  HA  LYS   241      28.630 -20.336  31.872  0.1426 1.3870
ATOM   3803  HE2 LYS   241      28.075 -22.211  27.193  0.1135 1.1000
ATOM   3804  HE3 LYS   241      29.563 -22.861  27.357  0.1135 1.1000
ATOM   3805  HG2 LYS   241      28.262 -21.280  29.513  0.0103 1.4870
ATOM   3806  HG3 LYS   241      29.692 -22.003  29.831  0.0103 1.4870
ATOM   3807  HZ1 LYS   241      28.545 -24.097  25.735  0.3400 0.6000
ATOM   3808  HZ3 LYS   241      28.505 -25.025  27.078  0.3400 0.6000
ATOM   3809  HZ2 LYS   241      27.169 -24.213  26.606  0.3400 0.6000
ATOM   3810  HD3 LYS   241      27.327 -23.467  29.061  0.0621 1.4870
ATOM   3811  HD2 LYS   241      28.825 -24.096  29.231  0.0621 1.4870
ATOM   3812  H   LYS   241      30.844 -22.082  32.136  0.2747 0.6000
ATOM   3813  HB3 LYS   241      27.276 -22.286  31.368  0.0362 1.4870
ATOM   3814  HB2 LYS   241      28.603 -23.199  31.631  0.0362 1.4870
ATOM   3815  N   ILE   242      28.537 -22.286  34.440 -0.4157 1.8240
ATOM   3816  CA  ILE   242      27.881 -22.488  35.699 -0.0597 1.9080
ATOM   3817  CB  ILE   242      28.475 -23.619  36.485  0.1303 1.9080
ATOM   3818  CG2 ILE   242      27.809 -23.637  37.871 -0.3204 1.9080
ATOM   3819  CG1 ILE   242      28.323 -24.940  35.713 -0.0430 1.9080
ATOM   3820  CD1 ILE   242      29.147 -26.088  36.295 -0.0660 1.9080
ATOM   3821  C   ILE   242      28.012 -21.241  36.516  0.5973 1.9080
ATOM   3822  O   ILE   242      27.053 -20.795  37.144 -0.5679 1.6612
ATOM   3823  HA  ILE   242      26.906 -22.605  35.499  0.0869 1.3870
ATOM   3824 HG22 ILE   242      28.124 -22.844  38.383  0.0882 1.4870
ATOM   3825 HG21 ILE   242      26.822 -23.601  37.747  0.0882 1.4870
ATOM   3826  HB  ILE   242      29.451 -23.457  36.604  0.0187 1.4870
ATOM   3827 HG12 ILE   242      27.362 -25.201  35.719  0.0236 1.4870
ATOM   3828 HG13 ILE   242      28.614 -24.787  34.772  0.0236 1.4870
ATOM   3829 HD13 ILE   242      29.678 -25.747  37.066  0.0186 1.4870
ATOM   3830  H   ILE   242      29.367 -22.812  34.114  0.2719 0.6000
ATOM   3831 HD12 ILE   242      28.529 -26.808  36.600  0.0186 1.4870
ATOM   3832 HG23 ILE   242      28.071 -24.477  38.336  0.0882 1.4870
ATOM   3833 HD11 ILE   242      29.757 -26.439  35.589  0.0186 1.4870
ATOM   3834  N   GLN   243      29.212 -20.633  36.507 -0.4157 1.8240
ATOM   3835  CA  GLN   243      29.500 -19.468  37.291 -0.0031 1.9080
ATOM   3836  CB  GLN   243      30.963 -19.017  37.131 -0.0036 1.9080
ATOM   3837  CG  GLN   243      31.348 -17.778  37.943 -0.0645 1.9080
ATOM   3838  CD  GLN   243      32.839 -17.546  37.726  0.6951 1.9080
ATOM   3839  C   GLN   243      28.605 -18.349  36.856  0.5973 1.9080
ATOM   3840  O   GLN   243      28.128 -17.571  37.681 -0.5679 1.6612
ATOM   3841  HG2 GLN   243      30.855 -17.009  37.601  0.0352 1.4870
ATOM   3842  HA  GLN   243      29.296 -19.676  38.253  0.0850 1.3870
ATOM   3843  HG3 GLN   243      31.189 -17.957  38.888  0.0352 1.4870
ATOM   3844  H   GLN   243      29.906 -21.098  35.872  0.2719 0.6000
ATOM   3845  HB3 GLN   243      31.131 -18.816  36.161  0.0171 1.4870
ATOM   3846  HB2 GLN   243      31.562 -19.771  37.414  0.0171 1.4870
ATOM   3847 HE22 GLN   243      33.256 -15.471  38.572  0.4251 0.6000
ATOM   3848  OE1 GLN   243      33.533 -18.409  37.194 -0.6086 1.6612
ATOM   3849  NE2 GLN   243      33.349 -16.359  38.148 -0.9407 1.8240
ATOM   3850 HE21 GLN   243      34.211 -16.697  37.807  0.4251 0.6000
ATOM   3851  N   LEU   244      28.330 -18.255  35.543 -0.4157 1.8240
ATOM   3852  CA  LEU   244      27.536 -17.180  35.017 -0.0518 1.9080
ATOM   3853  CB  LEU   244      27.370 -17.240  33.487 -0.1102 1.9080
ATOM   3854  CG  LEU   244      28.671 -16.945  32.719  0.3531 1.9080
ATOM   3855  CD1 LEU   244      28.450 -17.014  31.199 -0.4121 1.9080
ATOM   3856  CD2 LEU   244      29.280 -15.604  33.163 -0.4121 1.9080
ATOM   3857  C   LEU   244      26.168 -17.211  35.621  0.5973 1.9080
ATOM   3858  O   LEU   244      25.574 -16.165  35.874 -0.5679 1.6612
ATOM   3859 HD22 LEU   244      29.953 -15.772  33.880  0.1000 1.4870
ATOM   3860 HD23 LEU   244      29.721 -15.170  32.380  0.1000 1.4870
ATOM   3861 HD21 LEU   244      28.554 -15.015  33.512  0.1000 1.4870
ATOM   3862  H   LEU   244      28.740 -19.019  34.970  0.2719 0.6000
ATOM   3863 HD13 LEU   244      28.993 -16.303  30.757  0.1000 1.4870
ATOM   3864 HD12 LEU   244      28.734 -17.911  30.868  0.1000 1.4870
ATOM   3865 HD11 LEU   244      27.482 -16.872  31.003  0.1000 1.4870
ATOM   3866  HA  LEU   244      27.976 -16.305  35.254  0.0922 1.3870
ATOM   3867  HG  LEU   244      29.362 -17.619  32.980 -0.0361 1.4870
ATOM   3868  HB3 LEU   244      26.711 -16.560  33.226  0.0457 1.4870
ATOM   3869  HB2 LEU   244      27.086 -18.150  33.248  0.0457 1.4870
ATOM   3870  N   GLN   245      25.630 -18.415  35.870 -0.4157 1.8240
ATOM   3871  CA  GLN   245      24.295 -18.560  36.374 -0.0031 1.9080
ATOM   3872  CB  GLN   245      23.881 -20.037  36.487 -0.0036 1.9080
ATOM   3873  CG  GLN   245      23.833 -20.734  35.124 -0.0645 1.9080
ATOM   3874  CD  GLN   245      23.420 -22.184  35.327  0.6951 1.9080
ATOM   3875  C   GLN   245      24.182 -17.916  37.724  0.5973 1.9080
ATOM   3876  O   GLN   245      23.157 -17.312  38.039 -0.5679 1.6612
ATOM   3877  HG2 GLN   245      23.161 -20.287  34.564  0.0352 1.4870
ATOM   3878  HA  GLN   245      23.666 -18.083  35.747  0.0850 1.3870
ATOM   3879  HG3 GLN   245      24.730 -20.710  34.725  0.0352 1.4870
ATOM   3880  H   GLN   245      26.270 -19.213  35.663  0.2719 0.6000
ATOM   3881  HB3 GLN   245      22.975 -20.086  36.891  0.0171 1.4870
ATOM   3882  HB2 GLN   245      24.542 -20.513  37.054  0.0171 1.4870
ATOM   3883 HE22 GLN   245      21.650 -22.497  33.918  0.4251 0.6000
ATOM   3884  OE1 GLN   245      24.024 -22.909  36.114 -0.6086 1.6612
ATOM   3885  NE2 GLN   245      22.365 -22.624  34.589 -0.9407 1.8240
ATOM   3886 HE21 GLN   245      22.508 -23.489  35.050  0.4251 0.6000
ATOM   3887  N   ARG   246      25.238 -18.006  38.554 -0.3479 1.8240
ATOM   3888  CA  ARG   246      25.200 -17.497  39.899 -0.2637 1.9080
ATOM   3889  CB  ARG   246      26.484 -17.814  40.675 -0.0007 1.9080
ATOM   3890  CG  ARG   246      26.696 -19.320  40.821  0.0390 1.9080
ATOM   3891  CD  ARG   246      28.000 -19.704  41.515  0.0486 1.9080
ATOM   3892  NE  ARG   246      28.042 -21.191  41.571 -0.5295 1.8240
ATOM   3893  CZ  ARG   246      29.216 -21.818  41.869  0.8076 1.9080
ATOM   3894  NH1 ARG   246      30.336 -21.074  42.093 -0.8627 1.8240
ATOM   3895  NH2 ARG   246      29.268 -23.180  41.944 -0.8627 1.8240
ATOM   3896  C   ARG   246      25.007 -16.013  39.883  0.7341 1.9080
ATOM   3897  O   ARG   246      25.437 -15.321  38.961 -0.5894 1.6612
ATOM   3898  HG3 ARG   246      26.696 -19.744  39.908  0.0285 1.4870
ATOM   3899  HA  ARG   246      24.429 -17.924  40.390  0.1560 1.3870
ATOM   3900  HE  ARG   246      27.247 -21.706  41.398  0.3456 0.6000
ATOM   3901  HG2 ARG   246      25.936 -19.711  41.352  0.0285 1.4870
ATOM   3902 HH22 ARG   246      30.115 -23.613  42.139  0.4478 0.6000
ATOM   3903 HH21 ARG   246      28.429 -23.697  41.797  0.4478 0.6000
ATOM   3904  H   ARG   246      26.068 -18.473  38.128  0.2747 0.6000
ATOM   3905  HD3 ARG   246      27.985 -19.352  42.422  0.0687 1.3870
ATOM   3906  HD2 ARG   246      28.745 -19.386  40.977  0.0687 1.3870
ATOM   3907 HH12 ARG   246      31.180 -21.555  42.289  0.4478 0.6000
ATOM   3908 HH11 ARG   246      30.282 -20.092  42.057  0.4478 0.6000
ATOM   3909  HB3 ARG   246      26.407 -17.427  41.576  0.0327 1.4870
ATOM   3910  HB2 ARG   246      27.248 -17.443  40.178  0.0327 1.4870
ATOM   3911  N   GLU   247      24.323 -15.486  40.921 -0.5163 1.8240
ATOM   3912  CA  GLU   247      24.062 -14.078  40.990  0.0397 1.9080
ATOM   3913  CB  GLU   247      22.647 -13.781  41.525  0.0560 1.9080
ATOM   3914  CG  GLU   247      21.903 -12.655  40.794  0.0136 1.9080
ATOM   3915  CD  GLU   247      22.457 -11.292  41.167  0.8054 1.9080
ATOM   3916  OE1 GLU   247      23.369 -11.225  42.030 -0.8188 1.6612
ATOM   3917  OE2 GLU   247      21.963 -10.289  40.585 -0.8188 1.6612
ATOM   3918  C   GLU   247      25.080 -13.544  41.954  0.5366 1.9080
ATOM   3919  O   GLU   247      25.377 -14.182  42.960 -0.5819 1.6612
ATOM   3920  HG2 GLU   247      22.034 -12.780  39.835 -0.0425 1.4870
ATOM   3921  HA  GLU   247      24.183 -13.660  40.103  0.1105 1.3870
ATOM   3922  HG3 GLU   247      20.967 -12.683  41.067 -0.0425 1.4870
ATOM   3923  H   GLU   247      24.024 -16.181  41.626  0.2936 0.6000
ATOM   3924  HB3 GLU   247      22.735 -13.513  42.468 -0.0173 1.4870
ATOM   3925  HB2 GLU   247      22.112 -14.602  41.424 -0.0173 1.4870
ATOM   3926  N   PRO   248      25.646 -12.404  41.676 -0.2548 1.8240
ATOM   3927  CA  PRO   248      26.689 -11.865  42.509 -0.0266 1.9080
ATOM   3928  CD  PRO   248      25.713 -11.895  40.320  0.0192 1.9080
ATOM   3929  CB  PRO   248      27.396 -10.798  41.666 -0.0070 1.9080
ATOM   3930  CG  PRO   248      26.458 -10.560  40.469  0.0189 1.9080
ATOM   3931  C   PRO   248      26.193 -11.360  43.819  0.5896 1.9080
ATOM   3932  O   PRO   248      25.017 -11.023  43.943 -0.5748 1.6612
ATOM   3933  HG2 PRO   248      25.828  -9.826  40.674  0.0213 1.4870
ATOM   3934  HA  PRO   248      27.434 -12.555  42.641  0.0641 1.3870
ATOM   3935  HD3 PRO   248      26.224 -12.512  39.719  0.0391 1.3870
ATOM   3936  HD2 PRO   248      24.801 -11.742  39.938  0.0391 1.3870
ATOM   3937  HG3 PRO   248      26.989 -10.360  39.659  0.0213 1.4870
ATOM   3938  HB3 PRO   248      28.283 -11.120  41.342  0.0253 1.4870
ATOM   3939  HB2 PRO   248      27.512  -9.949  42.179  0.0253 1.4870
ATOM   3940  N   ARG   249      27.091 -11.314  44.816 -0.3479 1.8240
ATOM   3941  CA  ARG   249      26.740 -10.838  46.115 -0.2637 1.9080
ATOM   3942  CB  ARG   249      27.064 -11.862  47.220 -0.0007 1.9080
ATOM   3943  CG  ARG   249      26.239 -13.146  47.042  0.0390 1.9080
ATOM   3944  CD  ARG   249      26.645 -14.321  47.940  0.0486 1.9080
ATOM   3945  NE  ARG   249      25.739 -15.472  47.634 -0.5295 1.8240
ATOM   3946  CZ  ARG   249      26.089 -16.738  48.012  0.8076 1.9080
ATOM   3947  NH1 ARG   249      27.268 -16.947  48.666 -0.8627 1.8240
ATOM   3948  NH2 ARG   249      25.272 -17.797  47.737 -0.8627 1.8240
ATOM   3949  C   ARG   249      27.535  -9.594  46.313  0.7341 1.9080
ATOM   3950  O   ARG   249      28.488  -9.331  45.576 -0.5894 1.6612
ATOM   3951  HG3 ARG   249      26.313 -13.453  46.082  0.0285 1.4870
ATOM   3952  HA  ARG   249      25.772 -10.616  46.137  0.1560 1.3870
ATOM   3953  HE  ARG   249      24.907 -15.318  47.169  0.3456 0.6000
ATOM   3954  HG2 ARG   249      25.267 -12.940  47.225  0.0285 1.4870
ATOM   3955 HH22 ARG   249      25.545 -18.688  47.996  0.4478 0.6000
ATOM   3956 HH21 ARG   249      24.407 -17.619  47.273  0.4478 0.6000
ATOM   3957  H   ARG   249      28.038 -11.652  44.545  0.2747 0.6000
ATOM   3958  HD3 ARG   249      26.519 -14.058  48.871  0.0687 1.3870
ATOM   3959  HD2 ARG   249      27.562 -14.575  47.725  0.0687 1.3870
ATOM   3960 HH12 ARG   249      27.503 -17.875  48.910  0.4478 0.6000
ATOM   3961 HH11 ARG   249      27.847 -16.179  48.877  0.4478 0.6000
ATOM   3962  HB3 ARG   249      26.830 -11.468  48.086  0.0327 1.4870
ATOM   3963  HB2 ARG   249      28.013 -12.098  47.155  0.0327 1.4870
ATOM   3964  N   PRO   250      27.178  -8.808  47.281 -0.2548 1.8240
ATOM   3965  CA  PRO   250      27.856  -7.560  47.462 -0.0266 1.9080
ATOM   3966  CD  PRO   250      25.811  -8.768  47.778  0.0192 1.9080
ATOM   3967  CB  PRO   250      27.072  -6.825  48.547 -0.0070 1.9080
ATOM   3968  CG  PRO   250      25.634  -7.354  48.363  0.0189 1.9080
ATOM   3969  C   PRO   250      29.310  -7.774  47.740  0.5896 1.9080
ATOM   3970  O   PRO   250      29.661  -8.746  48.407 -0.5748 1.6612
ATOM   3971  HG2 PRO   250      25.173  -7.392  49.241  0.0213 1.4870
ATOM   3972  HA  PRO   250      27.726  -6.954  46.659  0.0641 1.3870
ATOM   3973  HD3 PRO   250      25.146  -8.923  47.038  0.0391 1.3870
ATOM   3974  HD2 PRO   250      25.660  -9.460  48.492  0.0391 1.3870
ATOM   3975  HG3 PRO   250      25.139  -6.771  47.731  0.0213 1.4870
ATOM   3976  HB3 PRO   250      27.088  -5.843  48.408  0.0253 1.4870
ATOM   3977  HB2 PRO   250      27.400  -7.056  49.455  0.0253 1.4870
ATOM   3978  N   PHE   251      30.172  -6.875  47.222 -0.4157 1.8240
ATOM   3979  CA  PHE   251      31.585  -7.028  47.410 -0.0024 1.9080
ATOM   3980  CB  PHE   251      32.483  -6.037  46.638 -0.0343 1.9080
ATOM   3981  CG  PHE   251      32.588  -6.424  45.202  0.0118 1.9080
ATOM   3982  CD1 PHE   251      33.268  -7.565  44.846 -0.1256 1.9080
ATOM   3983  CD2 PHE   251      32.057  -5.628  44.213 -0.1256 1.9080
ATOM   3984  CE1 PHE   251      33.387  -7.930  43.527 -0.1704 1.9080
ATOM   3985  CE2 PHE   251      32.174  -5.989  42.891 -0.1704 1.9080
ATOM   3986  CZ  PHE   251      32.837  -7.142  42.545 -0.1072 1.9080
ATOM   3987  C   PHE   251      31.910  -6.825  48.856  0.5973 1.9080
ATOM   3988  O   PHE   251      31.214  -6.139  49.603 -0.5679 1.6612
ATOM   3989  HZ  PHE   251      32.920  -7.410  41.583  0.1297 1.4590
ATOM   3990  HA  PHE   251      31.815  -7.980  47.186  0.0978 1.3870
ATOM   3991  HE1 PHE   251      33.882  -8.779  43.286  0.1430 1.4590
ATOM   3992  HE2 PHE   251      31.767  -5.395  42.170  0.1430 1.4590
ATOM   3993  H   PHE   251      29.721  -6.105  46.702  0.2719 0.6000
ATOM   3994  HD2 PHE   251      31.581  -4.780  44.458  0.1330 1.4590
ATOM   3995  HD1 PHE   251      33.682  -8.140  45.553  0.1330 1.4590
ATOM   3996  HB3 PHE   251      33.372  -6.074  47.040  0.0295 1.4870
ATOM   3997  HB2 PHE   251      32.065  -5.156  46.697  0.0295 1.4870
ATOM   3998  N   PRO   252      32.972  -7.475  49.248 -0.2548 1.8240
ATOM   3999  CA  PRO   252      33.484  -7.395  50.590 -0.0266 1.9080
ATOM   4000  CD  PRO   252      33.411  -8.681  48.568  0.0192 1.9080
ATOM   4001  CB  PRO   252      34.321  -8.657  50.804 -0.0070 1.9080
ATOM   4002  CG  PRO   252      34.623  -9.159  49.382  0.0189 1.9080
ATOM   4003  C   PRO   252      34.289  -6.145  50.730  0.5896 1.9080
ATOM   4004  O   PRO   252      34.541  -5.489  49.721 -0.5748 1.6612
ATOM   4005  HG2 PRO   252      35.457  -8.746  49.047  0.0213 1.4870
ATOM   4006  HA  PRO   252      32.740  -7.428  51.265  0.0641 1.3870
ATOM   4007  HD3 PRO   252      32.694  -9.384  48.566  0.0391 1.3870
ATOM   4008  HD2 PRO   252      33.682  -8.491  47.621  0.0391 1.3870
ATOM   4009  HG3 PRO   252      34.683 -10.146  49.378  0.0213 1.4870
ATOM   4010  HB3 PRO   252      33.812  -9.351  51.307  0.0253 1.4870
ATOM   4011  HB2 PRO   252      35.174  -8.452  51.278  0.0253 1.4870
ATOM   4012  N   LYS   253      34.684  -5.786  51.967 -0.3479 1.8240
ATOM   4013  CA  LYS   253      35.487  -4.615  52.158 -0.2400 1.9080
ATOM   4014  CB  LYS   253      34.912  -3.634  53.194 -0.0094 1.9080
ATOM   4015  CG  LYS   253      33.670  -2.892  52.696  0.0187 1.9080
ATOM   4016  CD  LYS   253      32.909  -2.152  53.798 -0.0479 1.9080
ATOM   4017  CE  LYS   253      31.818  -1.220  53.267 -0.0143 1.9080
ATOM   4018  NZ  LYS   253      30.798  -1.999  52.531 -0.3854 1.8240
ATOM   4019  C   LYS   253      36.833  -5.055  52.637  0.7341 1.9080
ATOM   4020  O   LYS   253      36.979  -6.125  53.226 -0.5894 1.6612
ATOM   4021  HA  LYS   253      35.589  -4.136  51.285  0.1426 1.3870
ATOM   4022  HE2 LYS   253      31.393  -0.755  54.039  0.1135 1.1000
ATOM   4023  HE3 LYS   253      32.237  -0.554  52.656  0.1135 1.1000
ATOM   4024  HG2 LYS   253      33.951  -2.223  51.995  0.0103 1.4870
ATOM   4025  HG3 LYS   253      33.046  -3.556  52.265  0.0103 1.4870
ATOM   4026  HZ1 LYS   253      29.992  -2.128  53.110  0.3400 0.6000
ATOM   4027  HZ3 LYS   253      30.534  -1.507  51.700  0.3400 0.6000
ATOM   4028  HZ2 LYS   253      31.173  -2.893  52.282  0.3400 0.6000
ATOM   4029  HD3 LYS   253      33.561  -1.605  54.326  0.0621 1.4870
ATOM   4030  HD2 LYS   253      32.480  -2.828  54.400  0.0621 1.4870
ATOM   4031  H   LYS   253      34.361  -6.415  52.718  0.2747 0.6000
ATOM   4032  HB3 LYS   253      35.612  -2.963  53.407  0.0362 1.4870
ATOM   4033  HB2 LYS   253      34.663  -4.149  54.005  0.0362 1.4870
ATOM   4034  N   LEU   254      37.865  -4.231  52.361 -0.4157 1.8240
ATOM   4035  CA  LEU   254      39.204  -4.543  52.764 -0.0518 1.9080
ATOM   4036  CB  LEU   254      40.235  -4.315  51.643 -0.1102 1.9080
ATOM   4037  CG  LEU   254      41.686  -4.639  52.040  0.3531 1.9080
ATOM   4038  CD1 LEU   254      41.849  -6.120  52.417 -0.4121 1.9080
ATOM   4039  CD2 LEU   254      42.669  -4.198  50.944 -0.4121 1.9080
ATOM   4040  C   LEU   254      39.543  -3.629  53.895  0.5973 1.9080
ATOM   4041  O   LEU   254      39.245  -2.437  53.853 -0.5679 1.6612
ATOM   4042 HD22 LEU   254      42.914  -3.242  51.089  0.1000 1.4870
ATOM   4043 HD23 LEU   254      43.487  -4.767  50.990  0.1000 1.4870
ATOM   4044 HD21 LEU   254      42.234  -4.303  50.052  0.1000 1.4870
ATOM   4045  H   LEU   254      37.589  -3.374  51.841  0.2719 0.6000
ATOM   4046 HD13 LEU   254      41.113  -6.382  53.038  0.1000 1.4870
ATOM   4047 HD12 LEU   254      41.806  -6.675  51.589  0.1000 1.4870
ATOM   4048 HD11 LEU   254      42.732  -6.248  52.865  0.1000 1.4870
ATOM   4049  HA  LEU   254      39.236  -5.486  53.088  0.0922 1.3870
ATOM   4050  HG  LEU   254      41.942  -4.072  52.824 -0.0361 1.4870
ATOM   4051  HB3 LEU   254      40.203  -3.363  51.390  0.0457 1.4870
ATOM   4052  HB2 LEU   254      39.997  -4.904  50.887  0.0457 1.4870
ATOM   4053  N   ARG   255      40.170  -4.177  54.953 -0.3479 1.8240
ATOM   4054  CA  ARG   255      40.488  -3.347  56.076 -0.2637 1.9080
ATOM   4055  CB  ARG   255      39.804  -3.798  57.377 -0.0007 1.9080
ATOM   4056  CG  ARG   255      38.277  -3.862  57.280  0.0390 1.9080
ATOM   4057  CD  ARG   255      37.588  -2.497  57.261  0.0486 1.9080
ATOM   4058  NE  ARG   255      36.122  -2.748  57.164 -0.5295 1.8240
ATOM   4059  CZ  ARG   255      35.246  -1.702  57.130  0.8076 1.9080
ATOM   4060  NH1 ARG   255      35.710  -0.419  57.176 -0.8627 1.8240
ATOM   4061  NH2 ARG   255      33.904  -1.940  57.050 -0.8627 1.8240
ATOM   4062  C   ARG   255      41.959  -3.439  56.313  0.7341 1.9080
ATOM   4063  O   ARG   255      42.554  -4.512  56.213 -0.5894 1.6612
ATOM   4064  HG3 ARG   255      37.918  -4.377  58.067  0.0285 1.4870
ATOM   4065  HA  ARG   255      40.248  -2.398  55.864  0.1560 1.3870
ATOM   4066  HE  ARG   255      35.790  -3.656  57.125  0.3456 0.6000
ATOM   4067  HG2 ARG   255      38.020  -4.350  56.438  0.0285 1.4870
ATOM   4068 HH22 ARG   255      33.289  -1.187  57.045  0.4478 0.6000
ATOM   4069 HH21 ARG   255      33.590  -2.883  56.997  0.4478 0.6000
ATOM   4070  H   ARG   255      40.376  -5.174  54.867  0.2747 0.6000
ATOM   4071  HD3 ARG   255      37.880  -2.013  56.469  0.0687 1.3870
ATOM   4072  HD2 ARG   255      37.777  -2.041  58.099  0.0687 1.3870
ATOM   4073 HH12 ARG   255      35.050   0.314  57.169  0.4478 0.6000
ATOM   4074 HH11 ARG   255      36.682  -0.259  57.214  0.4478 0.6000
ATOM   4075  HB3 ARG   255      40.038  -3.151  58.092  0.0327 1.4870
ATOM   4076  HB2 ARG   255      40.135  -4.706  57.604  0.0327 1.4870
ATOM   4077  N   ILE   256      42.586  -2.289  56.623 -0.4157 1.8240
ATOM   4078  CA  ILE   256      43.980  -2.278  56.943 -0.0597 1.9080
ATOM   4079  CB  ILE   256      44.734  -1.152  56.294  0.1303 1.9080
ATOM   4080  CG2 ILE   256      46.168  -1.156  56.850 -0.3204 1.9080
ATOM   4081  CG1 ILE   256      44.685  -1.288  54.761 -0.0430 1.9080
ATOM   4082  CD1 ILE   256      43.292  -1.091  54.163 -0.0660 1.9080
ATOM   4083  C   ILE   256      44.003  -2.080  58.422  0.5973 1.9080
ATOM   4084  O   ILE   256      43.561  -1.055  58.937 -0.5679 1.6612
ATOM   4085  HA  ILE   256      44.320  -3.187  56.768  0.0869 1.3870
ATOM   4086 HG22 ILE   256      46.731  -1.734  56.267  0.0882 1.4870
ATOM   4087 HG21 ILE   256      46.510  -0.221  56.847  0.0882 1.4870
ATOM   4088  HB  ILE   256      44.295  -0.288  56.528  0.0187 1.4870
ATOM   4089 HG12 ILE   256      45.302  -0.613  54.365  0.0236 1.4870
ATOM   4090 HG13 ILE   256      45.007  -2.201  54.519  0.0236 1.4870
ATOM   4091 HD13 ILE   256      43.293  -0.264  53.607  0.0186 1.4870
ATOM   4092  H   ILE   256      41.974  -1.454  56.604  0.2719 0.6000
ATOM   4093 HD12 ILE   256      43.068  -1.881  53.599  0.0186 1.4870
ATOM   4094 HG23 ILE   256      46.146  -1.515  57.778  0.0882 1.4870
ATOM   4095 HD11 ILE   256      42.632  -1.003  54.904  0.0186 1.4870
ATOM   4096  N   LEU   257      44.519  -3.087  59.143 -0.4157 1.8240
ATOM   4097  CA  LEU   257      44.450  -3.103  60.572 -0.0518 1.9080
ATOM   4098  CB  LEU   257      44.920  -4.444  61.156 -0.1102 1.9080
ATOM   4099  CG  LEU   257      44.037  -5.612  60.672  0.3531 1.9080
ATOM   4100  CD1 LEU   257      44.422  -6.936  61.351 -0.4121 1.9080
ATOM   4101  CD2 LEU   257      42.543  -5.276  60.810 -0.4121 1.9080
ATOM   4102  C   LEU   257      45.233  -1.985  61.189  0.5973 1.9080
ATOM   4103  O   LEU   257      44.762  -1.365  62.142 -0.5679 1.6612
ATOM   4104 HD22 LEU   257      42.003  -6.048  60.483  0.1000 1.4870
ATOM   4105 HD23 LEU   257      42.335  -5.100  61.770  0.1000 1.4870
ATOM   4106 HD21 LEU   257      42.338  -4.465  60.266  0.1000 1.4870
ATOM   4107  H   LEU   257      44.962  -3.834  58.566  0.2719 0.6000
ATOM   4108 HD13 LEU   257      43.967  -6.994  62.237  0.1000 1.4870
ATOM   4109 HD12 LEU   257      44.134  -7.696  60.772  0.1000 1.4870
ATOM   4110 HD11 LEU   257      45.412  -6.963  61.477  0.1000 1.4870
ATOM   4111  HA  LEU   257      43.477  -3.009  60.854  0.0922 1.3870
ATOM   4112  HG  LEU   257      44.144  -5.708  59.681 -0.0361 1.4870
ATOM   4113  HB3 LEU   257      44.842  -4.399  62.126  0.0457 1.4870
ATOM   4114  HB2 LEU   257      45.827  -4.613  60.841  0.0457 1.4870
ATOM   4115  N   ARG   258      46.438  -1.672  60.677 -0.3479 1.8240
ATOM   4116  CA  ARG   258      47.200  -0.657  61.348 -0.2637 1.9080
ATOM   4117  CB  ARG   258      48.397  -1.231  62.121 -0.0007 1.9080
ATOM   4118  CG  ARG   258      49.385  -1.976  61.220  0.0390 1.9080
ATOM   4119  CD  ARG   258      50.470  -2.733  61.988  0.0486 1.9080
ATOM   4120  NE  ARG   258      51.346  -3.398  60.983 -0.5295 1.8240
ATOM   4121  CZ  ARG   258      52.418  -2.729  60.464  0.8076 1.9080
ATOM   4122  NH1 ARG   258      52.701  -1.464  60.888 -0.8627 1.8240
ATOM   4123  NH2 ARG   258      53.207  -3.327  59.527 -0.8627 1.8240
ATOM   4124  C   ARG   258      47.743   0.307  60.342  0.7341 1.9080
ATOM   4125  O   ARG   258      47.763   0.034  59.143 -0.5894 1.6612
ATOM   4126  HG3 ARG   258      49.840  -1.317  60.614  0.0285 1.4870
ATOM   4127  HA  ARG   258      46.599  -0.162  61.987  0.1560 1.3870
ATOM   4128  HE  ARG   258      51.157  -4.301  60.698  0.3456 0.6000
ATOM   4129  HG2 ARG   258      48.884  -2.640  60.658  0.0285 1.4870
ATOM   4130 HH22 ARG   258      53.956  -2.833  59.152  0.4478 0.6000
ATOM   4131 HH21 ARG   258      52.995  -4.260  59.250  0.4478 0.6000
ATOM   4132  H   ARG   258      46.714  -2.184  59.849  0.2747 0.6000
ATOM   4133  HD3 ARG   258      50.043  -3.414  62.538  0.0687 1.3870
ATOM   4134  HD2 ARG   258      50.998  -2.091  62.495  0.0687 1.3870
ATOM   4135 HH12 ARG   258      53.471  -1.000  60.480  0.4478 0.6000
ATOM   4136 HH11 ARG   258      52.138  -1.049  61.583  0.4478 0.6000
ATOM   4137  HB3 ARG   258      48.056  -1.870  62.794  0.0327 1.4870
ATOM   4138  HB2 ARG   258      48.879  -0.481  62.550  0.0327 1.4870
ATOM   4139  N   LYS   259      48.184   1.486  60.827 -0.3479 1.8240
ATOM   4140  CA  LYS   259      48.738   2.490  59.967 -0.2400 1.9080
ATOM   4141  CB  LYS   259      48.917   3.845  60.673 -0.0094 1.9080
ATOM   4142  CG  LYS   259      49.498   4.950  59.790  0.0187 1.9080
ATOM   4143  CD  LYS   259      49.362   6.344  60.405 -0.0479 1.9080
ATOM   4144  CE  LYS   259      50.174   6.529  61.690 -0.0143 1.9080
ATOM   4145  NZ  LYS   259      49.987   7.900  62.217 -0.3854 1.8240
ATOM   4146  C   LYS   259      50.091   2.004  59.556  0.7341 1.9080
ATOM   4147  O   LYS   259      50.921   1.669  60.401 -0.5894 1.6612
ATOM   4148  HA  LYS   259      48.164   2.588  59.158  0.1426 1.3870
ATOM   4149  HE2 LYS   259      49.861   5.865  62.363  0.1135 1.1000
ATOM   4150  HE3 LYS   259      51.137   6.377  61.483  0.1135 1.1000
ATOM   4151  HG2 LYS   259      50.473   4.762  59.634  0.0103 1.4870
ATOM   4152  HG3 LYS   259      49.024   4.942  58.904  0.0103 1.4870
ATOM   4153  HZ1 LYS   259      50.880   8.314  62.398  0.3400 0.6000
ATOM   4154  HZ3 LYS   259      49.495   8.454  61.544  0.3400 0.6000
ATOM   4155  HZ2 LYS   259      49.459   7.864  63.067  0.3400 0.6000
ATOM   4156  HD3 LYS   259      48.397   6.509  60.617  0.0621 1.4870
ATOM   4157  HD2 LYS   259      49.674   7.021  59.736  0.0621 1.4870
ATOM   4158  H   LYS   259      48.081   1.581  61.857  0.2747 0.6000
ATOM   4159  HB3 LYS   259      49.530   3.711  61.450  0.0362 1.4870
ATOM   4160  HB2 LYS   259      48.022   4.145  61.000  0.0362 1.4870
ATOM   4161  N   VAL   260      50.349   1.945  58.233 -0.4157 1.8240
ATOM   4162  CA  VAL   260      51.621   1.455  57.790 -0.0875 1.9080
ATOM   4163  CB  VAL   260      51.501   0.310  56.828  0.2985 1.9080
ATOM   4164  CG1 VAL   260      52.908  -0.107  56.376 -0.3192 1.9080
ATOM   4165  CG2 VAL   260      50.708  -0.819  57.510 -0.3192 1.9080
ATOM   4166  C   VAL   260      52.333   2.568  57.085  0.5973 1.9080
ATOM   4167  O   VAL   260      51.786   3.196  56.179 -0.5679 1.6612
ATOM   4168  HA  VAL   260      52.160   1.195  58.593  0.0969 1.3870
ATOM   4169 HG11 VAL   260      52.974  -1.102  56.387  0.0791 1.4870
ATOM   4170 HG21 VAL   260      51.351  -1.479  57.890  0.0791 1.4870
ATOM   4171  HB  VAL   260      51.031   0.621  56.012 -0.0297 1.4870
ATOM   4172 HG12 VAL   260      53.069   0.232  55.451  0.0791 1.4870
ATOM   4173 HG13 VAL   260      53.581   0.283  57.001  0.0791 1.4870
ATOM   4174  H   VAL   260      49.588   2.267  57.630  0.2719 0.6000
ATOM   4175 HG23 VAL   260      50.150  -0.426  58.237  0.0791 1.4870
ATOM   4176 HG22 VAL   260      50.126  -1.259  56.830  0.0791 1.4870
ATOM   4177  N   GLU   261      53.573   2.859  57.529 -0.5163 1.8240
ATOM   4178  CA  GLU   261      54.366   3.923  56.980  0.0397 1.9080
ATOM   4179  CB  GLU   261      55.582   4.248  57.861  0.0560 1.9080
ATOM   4180  CG  GLU   261      55.207   4.684  59.280  0.0136 1.9080
ATOM   4181  CD  GLU   261      54.301   5.904  59.189  0.8054 1.9080
ATOM   4182  OE1 GLU   261      53.149   5.749  58.702 -0.8188 1.6612
ATOM   4183  OE2 GLU   261      54.747   7.006  59.609 -0.8188 1.6612
ATOM   4184  C   GLU   261      54.892   3.602  55.609  0.5366 1.9080
ATOM   4185  O   GLU   261      54.756   4.410  54.690 -0.5819 1.6612
ATOM   4186  HG2 GLU   261      54.705   3.972  59.693 -0.0425 1.4870
ATOM   4187  HA  GLU   261      53.813   4.777  56.939  0.1105 1.3870
ATOM   4188  HG3 GLU   261      56.013   4.947  59.740 -0.0425 1.4870
ATOM   4189  H   GLU   261      53.891   2.233  58.307  0.2936 0.6000
ATOM   4190  HB3 GLU   261      56.066   4.990  57.442 -0.0173 1.4870
ATOM   4191  HB2 GLU   261      56.123   3.434  57.936 -0.0173 1.4870
ATOM   4192  N   LYS   262      55.490   2.405  55.416 -0.3479 1.8240
ATOM   4193  CA  LYS   262      56.111   2.124  54.148 -0.2400 1.9080
ATOM   4194  CB  LYS   262      57.627   1.871  54.231 -0.0094 1.9080
ATOM   4195  CG  LYS   262      58.459   3.149  54.368  0.0187 1.9080
ATOM   4196  CD  LYS   262      58.273   3.887  55.694 -0.0479 1.9080
ATOM   4197  CE  LYS   262      59.114   5.161  55.801 -0.0143 1.9080
ATOM   4198  NZ  LYS   262      60.554   4.824  55.734 -0.3854 1.8240
ATOM   4199  C   LYS   262      55.489   0.918  53.523  0.7341 1.9080
ATOM   4200  O   LYS   262      54.855   0.099  54.186 -0.5894 1.6612
ATOM   4201  HA  LYS   262      55.983   2.918  53.537  0.1426 1.3870
ATOM   4202  HE2 LYS   262      58.875   5.765  55.046  0.1135 1.1000
ATOM   4203  HE3 LYS   262      58.913   5.604  56.670  0.1135 1.1000
ATOM   4204  HG2 LYS   262      59.437   2.911  54.267  0.0103 1.4870
ATOM   4205  HG3 LYS   262      58.216   3.776  53.614  0.0103 1.4870
ATOM   4206  HZ1 LYS   262      60.938   4.809  56.658  0.3400 0.6000
ATOM   4207  HZ3 LYS   262      60.669   3.923  55.312  0.3400 0.6000
ATOM   4208  HZ2 LYS   262      61.034   5.510  55.186  0.3400 0.6000
ATOM   4209  HD3 LYS   262      58.533   3.275  56.442  0.0621 1.4870
ATOM   4210  HD2 LYS   262      57.309   4.137  55.789  0.0621 1.4870
ATOM   4211  H   LYS   262      55.453   1.770  56.216  0.2747 0.6000
ATOM   4212  HB3 LYS   262      57.909   1.403  53.399  0.0362 1.4870
ATOM   4213  HB2 LYS   262      57.803   1.298  55.025  0.0362 1.4870
ATOM   4214  N   ILE   263      55.677   0.800  52.194 -0.4157 1.8240
ATOM   4215  CA  ILE   263      55.133  -0.261  51.396 -0.0597 1.9080
ATOM   4216  CB  ILE   263      55.420  -0.085  49.929  0.1303 1.9080
ATOM   4217  CG2 ILE   263      56.942  -0.123  49.712 -0.3204 1.9080
ATOM   4218  CG1 ILE   263      54.638  -1.120  49.105 -0.0430 1.9080
ATOM   4219  CD1 ILE   263      53.126  -0.902  49.137 -0.0660 1.9080
ATOM   4220  C   ILE   263      55.710  -1.568  51.845  0.5973 1.9080
ATOM   4221  O   ILE   263      54.997  -2.563  51.962 -0.5679 1.6612
ATOM   4222  HA  ILE   263      54.149  -0.293  51.593  0.0869 1.3870
ATOM   4223 HG22 ILE   263      57.191   0.616  49.094  0.0882 1.4870
ATOM   4224 HG21 ILE   263      57.390  -0.005  50.593  0.0882 1.4870
ATOM   4225  HB  ILE   263      55.109   0.818  49.644  0.0187 1.4870
ATOM   4226 HG12 ILE   263      54.948  -1.073  48.161  0.0236 1.4870
ATOM   4227 HG13 ILE   263      54.834  -2.024  49.471  0.0236 1.4870
ATOM   4228 HD13 ILE   263      52.902  -0.105  48.583  0.0186 1.4870
ATOM   4229  H   ILE   263      56.273   1.578  51.797  0.2719 0.6000
ATOM   4230 HD12 ILE   263      52.674  -1.710  48.769  0.0186 1.4870
ATOM   4231 HG23 ILE   263      57.182  -1.004  49.315  0.0882 1.4870
ATOM   4232 HD11 ILE   263      52.840  -0.752  50.080  0.0186 1.4870
ATOM   4233  N   ASP   264      57.024  -1.589  52.121 -0.5163 1.8240
ATOM   4234  CA  ASP   264      57.723  -2.779  52.512  0.0381 1.9080
ATOM   4235  CB  ASP   264      59.237  -2.546  52.667 -0.0303 1.9080
ATOM   4236  CG  ASP   264      59.835  -2.404  51.272  0.7994 1.9080
ATOM   4237  OD1 ASP   264      60.023  -3.455  50.602 -0.8014 1.6612
ATOM   4238  OD2 ASP   264      60.122  -1.248  50.862 -0.8014 1.6612
ATOM   4239  C   ASP   264      57.188  -3.247  53.828  0.5366 1.9080
ATOM   4240  O   ASP   264      57.204  -4.441  54.124 -0.5819 1.6612
ATOM   4241  H   ASP   264      57.483  -0.649  52.021  0.2936 0.6000
ATOM   4242  HA  ASP   264      57.515  -3.489  51.833  0.0880 1.3870
ATOM   4243  HB3 ASP   264      59.622  -3.326  53.099 -0.0122 1.4870
ATOM   4244  HB2 ASP   264      59.368  -1.715  53.154 -0.0122 1.4870
ATOM   4245  N   ASP   265      56.696  -2.304  54.651 -0.5163 1.8240
ATOM   4246  CA  ASP   265      56.247  -2.575  55.987  0.0381 1.9080
ATOM   4247  CB  ASP   265      55.816  -1.299  56.729 -0.0303 1.9080
ATOM   4248  CG  ASP   265      57.066  -0.468  56.986  0.7994 1.9080
ATOM   4249  OD1 ASP   265      58.186  -1.006  56.775 -0.8014 1.6612
ATOM   4250  OD2 ASP   265      56.919   0.716  57.393 -0.8014 1.6612
ATOM   4251  C   ASP   265      55.085  -3.526  56.009  0.5366 1.9080
ATOM   4252  O   ASP   265      54.980  -4.332  56.932 -0.5819 1.6612
ATOM   4253  H   ASP   265      56.675  -1.346  54.213  0.2936 0.6000
ATOM   4254  HA  ASP   265      57.012  -3.026  56.479  0.0880 1.3870
ATOM   4255  HB3 ASP   265      55.427  -1.559  57.580 -0.0122 1.4870
ATOM   4256  HB2 ASP   265      55.216  -0.799  56.150 -0.0122 1.4870
ATOM   4257  N   PHE   266      54.187  -3.472  55.004 -0.4157 1.8240
ATOM   4258  CA  PHE   266      52.988  -4.270  55.020 -0.0024 1.9080
ATOM   4259  CB  PHE   266      52.166  -4.214  53.718 -0.0343 1.9080
ATOM   4260  CG  PHE   266      51.501  -2.883  53.628  0.0118 1.9080
ATOM   4261  CD1 PHE   266      50.369  -2.625  54.365 -0.1256 1.9080
ATOM   4262  CD2 PHE   266      51.994  -1.902  52.798 -0.1256 1.9080
ATOM   4263  CE1 PHE   266      49.741  -1.405  54.287 -0.1704 1.9080
ATOM   4264  CE2 PHE   266      51.370  -0.679  52.717 -0.1704 1.9080
ATOM   4265  CZ  PHE   266      50.242  -0.428  53.462 -0.1072 1.9080
ATOM   4266  C   PHE   266      53.276  -5.710  55.289  0.5973 1.9080
ATOM   4267  O   PHE   266      54.256  -6.276  54.808 -0.5679 1.6612
ATOM   4268  HZ  PHE   266      49.786   0.463  53.406  0.1297 1.4590
ATOM   4269  HA  PHE   266      52.417  -3.929  55.787  0.0978 1.3870
ATOM   4270  HE1 PHE   266      48.910  -1.234  54.838  0.1430 1.4590
ATOM   4271  HE2 PHE   266      51.748   0.038  52.101  0.1430 1.4590
ATOM   4272  H   PHE   266      54.445  -2.814  54.243  0.2719 0.6000
ATOM   4273  HD2 PHE   266      52.814  -2.080  52.249  0.1330 1.4590
ATOM   4274  HD1 PHE   266      49.995  -3.331  54.968  0.1330 1.4590
ATOM   4275  HB3 PHE   266      51.486  -4.901  53.771  0.0295 1.4870
ATOM   4276  HB2 PHE   266      52.783  -4.307  52.977  0.0295 1.4870
ATOM   4277  N   LYS   267      52.400  -6.320  56.117 -0.3479 1.8240
ATOM   4278  CA  LYS   267      52.479  -7.706  56.466 -0.2400 1.9080
ATOM   4279  CB  LYS   267      52.748  -7.951  57.961 -0.0094 1.9080
ATOM   4280  CG  LYS   267      54.097  -7.411  58.446  0.0187 1.9080
ATOM   4281  CD  LYS   267      55.305  -8.011  57.724 -0.0479 1.9080
ATOM   4282  CE  LYS   267      56.649  -7.583  58.320 -0.0143 1.9080
ATOM   4283  NZ  LYS   267      56.813  -6.116  58.211 -0.3854 1.8240
ATOM   4284  C   LYS   267      51.133  -8.282  56.154  0.7341 1.9080
ATOM   4285  O   LYS   267      50.157  -7.553  55.991 -0.5894 1.6612
ATOM   4286  HA  LYS   267      53.164  -8.153  55.903  0.1426 1.3870
ATOM   4287  HE2 LYS   267      56.672  -7.853  59.279  0.1135 1.1000
ATOM   4288  HE3 LYS   267      57.380  -8.041  57.820  0.1135 1.1000
ATOM   4289  HG2 LYS   267      54.110  -6.410  58.317  0.0103 1.4870
ATOM   4290  HG3 LYS   267      54.186  -7.600  59.433  0.0103 1.4870
ATOM   4291  HZ1 LYS   267      57.137  -5.749  59.084  0.3400 0.6000
ATOM   4292  HZ3 LYS   267      57.480  -5.905  57.495  0.3400 0.6000
ATOM   4293  HZ2 LYS   267      55.934  -5.696  57.980  0.3400 0.6000
ATOM   4294  HD3 LYS   267      55.281  -7.724  56.765  0.0621 1.4870
ATOM   4295  HD2 LYS   267      55.243  -9.009  57.772  0.0621 1.4870
ATOM   4296  H   LYS   267      51.656  -5.667  56.476  0.2747 0.6000
ATOM   4297  HB3 LYS   267      52.729  -8.934  58.123  0.0362 1.4870
ATOM   4298  HB2 LYS   267      52.028  -7.504  58.483  0.0362 1.4870
ATOM   4299  N   ALA   268      51.053  -9.621  56.059 -0.4157 1.8240
ATOM   4300  CA  ALA   268      49.836 -10.296  55.710  0.0337 1.9080
ATOM   4301  CB  ALA   268      50.012 -11.822  55.612 -0.1825 1.9080
ATOM   4302  C   ALA   268      48.794 -10.028  56.752  0.5973 1.9080
ATOM   4303  O   ALA   268      47.618  -9.854  56.437 -0.5679 1.6612
ATOM   4304  H   ALA   268      51.956 -10.108  56.263  0.2719 0.6000
ATOM   4305  HA  ALA   268      49.508  -9.948  54.823  0.0823 1.3870
ATOM   4306  HB1 ALA   268      49.407 -12.175  54.902  0.0603 1.4870
ATOM   4307  HB3 ALA   268      50.960 -12.026  55.382  0.0603 1.4870
ATOM   4308  HB2 ALA   268      49.780 -12.234  56.490  0.0603 1.4870
ATOM   4309  N   GLU   269      49.213  -9.968  58.027 -0.5163 1.8240
ATOM   4310  CA  GLU   269      48.325  -9.831  59.147  0.0397 1.9080
ATOM   4311  CB  GLU   269      49.076  -9.789  60.487  0.0560 1.9080
ATOM   4312  CG  GLU   269      49.962 -11.013  60.715  0.0136 1.9080
ATOM   4313  CD  GLU   269      51.245 -10.777  59.931  0.8054 1.9080
ATOM   4314  OE1 GLU   269      51.985  -9.823  60.291 -0.8188 1.6612
ATOM   4315  OE2 GLU   269      51.501 -11.538  58.959 -0.8188 1.6612
ATOM   4316  C   GLU   269      47.575  -8.542  59.040  0.5366 1.9080
ATOM   4317  O   GLU   269      46.443  -8.431  59.508 -0.5819 1.6612
ATOM   4318  HG2 GLU   269      50.188 -11.054  61.645 -0.0425 1.4870
ATOM   4319  HA  GLU   269      47.678 -10.603  59.168  0.1105 1.3870
ATOM   4320  HG3 GLU   269      49.525 -11.779  60.341 -0.0425 1.4870
ATOM   4321  H   GLU   269      50.260 -10.032  58.120  0.2936 0.6000
ATOM   4322  HB3 GLU   269      48.409  -9.768  61.202 -0.0173 1.4870
ATOM   4323  HB2 GLU   269      49.656  -9.001  60.479 -0.0173 1.4870
ATOM   4324  N   ASP   270      48.198  -7.530  58.417 -0.5163 1.8240
ATOM   4325  CA  ASP   270      47.660  -6.203  58.355  0.0381 1.9080
ATOM   4326  CB  ASP   270      48.601  -5.228  57.628 -0.0303 1.9080
ATOM   4327  CG  ASP   270      49.837  -5.046  58.501  0.7994 1.9080
ATOM   4328  OD1 ASP   270      49.736  -5.306  59.729 -0.8014 1.6612
ATOM   4329  OD2 ASP   270      50.899  -4.650  57.949 -0.8014 1.6612
ATOM   4330  C   ASP   270      46.331  -6.170  57.653  0.5366 1.9080
ATOM   4331  O   ASP   270      45.486  -5.342  57.989 -0.5819 1.6612
ATOM   4332  H   ASP   270      49.113  -7.810  57.984  0.2936 0.6000
ATOM   4333  HA  ASP   270      47.502  -5.893  59.308  0.0880 1.3870
ATOM   4334  HB3 ASP   270      48.147  -4.375  57.540 -0.0122 1.4870
ATOM   4335  HB2 ASP   270      48.865  -5.632  56.785 -0.0122 1.4870
ATOM   4336  N   PHE   271      46.089  -7.052  56.665 -0.4157 1.8240
ATOM   4337  CA  PHE   271      44.877  -6.917  55.901 -0.0024 1.9080
ATOM   4338  CB  PHE   271      45.096  -7.221  54.414 -0.0343 1.9080
ATOM   4339  CG  PHE   271      46.196  -6.323  53.971  0.0118 1.9080
ATOM   4340  CD1 PHE   271      47.505  -6.699  54.167 -0.1256 1.9080
ATOM   4341  CD2 PHE   271      45.930  -5.113  53.377 -0.1256 1.9080
ATOM   4342  CE1 PHE   271      48.537  -5.885  53.768 -0.1704 1.9080
ATOM   4343  CE2 PHE   271      46.959  -4.293  52.976 -0.1704 1.9080
ATOM   4344  CZ  PHE   271      48.264  -4.678  53.172 -0.1072 1.9080
ATOM   4345  C   PHE   271      43.825  -7.865  56.383  0.5973 1.9080
ATOM   4346  O   PHE   271      44.121  -8.958  56.864 -0.5679 1.6612
ATOM   4347  HZ  PHE   271      49.017  -4.082  52.881  0.1297 1.4590
ATOM   4348  HA  PHE   271      44.530  -5.980  56.060  0.0978 1.3870
ATOM   4349  HE1 PHE   271      49.493  -6.179  53.917  0.1430 1.4590
ATOM   4350  HE2 PHE   271      46.748  -3.400  52.535  0.1430 1.4590
ATOM   4351  H   PHE   271      46.803  -7.766  56.531  0.2719 0.6000
ATOM   4352  HD2 PHE   271      44.980  -4.825  53.234  0.1330 1.4590
ATOM   4353  HD1 PHE   271      47.711  -7.575  54.604  0.1330 1.4590
ATOM   4354  HB3 PHE   271      44.293  -6.986  53.945  0.0295 1.4870
ATOM   4355  HB2 PHE   271      45.388  -8.132  54.340  0.0295 1.4870
ATOM   4356  N   GLN   272      42.547  -7.437  56.281 -0.4157 1.8240
ATOM   4357  CA  GLN   272      41.454  -8.279  56.666 -0.0031 1.9080
ATOM   4358  CB  GLN   272      40.934  -7.974  58.083 -0.0036 1.9080
ATOM   4359  CG  GLN   272      39.768  -8.857  58.531 -0.0645 1.9080
ATOM   4360  CD  GLN   272      39.407  -8.461  59.957  0.6951 1.9080
ATOM   4361  C   GLN   272      40.343  -8.039  55.692  0.5973 1.9080
ATOM   4362  O   GLN   272      39.990  -6.895  55.404 -0.5679 1.6612
ATOM   4363  HG2 GLN   272      39.000  -8.686  57.951  0.0352 1.4870
ATOM   4364  HA  GLN   272      41.743  -9.231  56.582  0.0850 1.3870
ATOM   4365  HG3 GLN   272      40.057  -9.791  58.524  0.0352 1.4870
ATOM   4366  H   GLN   272      42.454  -6.475  55.910  0.2719 0.6000
ATOM   4367  HB3 GLN   272      40.629  -7.020  58.113  0.0171 1.4870
ATOM   4368  HB2 GLN   272      41.685  -8.100  58.733  0.0171 1.4870
ATOM   4369 HE22 GLN   272      37.199  -7.891  59.875  0.4251 0.6000
ATOM   4370  OE1 GLN   272      40.249  -8.496  60.853 -0.6086 1.6612
ATOM   4371  NE2 GLN   272      38.123  -8.070  60.177 -0.9407 1.8240
ATOM   4372 HE21 GLN   272      38.407  -7.945  61.116  0.4251 0.6000
ATOM   4373  N   ILE   273      39.765  -9.127  55.149 -0.4157 1.8240
ATOM   4374  CA  ILE   273      38.672  -9.006  54.225 -0.0597 1.9080
ATOM   4375  CB  ILE   273      38.735  -9.995  53.094  0.1303 1.9080
ATOM   4376  CG2 ILE   273      37.398  -9.939  52.337 -0.3204 1.9080
ATOM   4377  CG1 ILE   273      39.955  -9.725  52.196 -0.0430 1.9080
ATOM   4378  CD1 ILE   273      39.892  -8.377  51.478 -0.0660 1.9080
ATOM   4379  C   ILE   273      37.445  -9.315  55.013  0.5973 1.9080
ATOM   4380  O   ILE   273      37.368 -10.350  55.673 -0.5679 1.6612
ATOM   4381  HA  ILE   273      38.622  -8.049  53.969  0.0869 1.3870
ATOM   4382 HG22 ILE   273      36.873  -9.165  52.679  0.0882 1.4870
ATOM   4383 HG21 ILE   273      37.589  -9.827  51.366  0.0882 1.4870
ATOM   4384  HB  ILE   273      38.843 -10.914  53.471  0.0187 1.4870
ATOM   4385 HG12 ILE   273      40.773  -9.750  52.760  0.0236 1.4870
ATOM   4386 HG13 ILE   273      40.004 -10.446  51.511  0.0236 1.4870
ATOM   4387 HD13 ILE   273      40.233  -8.489  50.549  0.0186 1.4870
ATOM   4388  H   ILE   273      40.179 -10.026  55.459  0.2719 0.6000
ATOM   4389 HD12 ILE   273      38.946  -8.065  51.458  0.0186 1.4870
ATOM   4390 HG23 ILE   273      36.907 -10.790  52.499  0.0882 1.4870
ATOM   4391 HD11 ILE   273      40.457  -7.721  51.971  0.0186 1.4870
ATOM   4392  N   GLU   274      36.449  -8.410  54.983 -0.5163 1.8240
ATOM   4393  CA  GLU   274      35.285  -8.671  55.775  0.0397 1.9080
ATOM   4394  CB  GLU   274      35.054  -7.644  56.897  0.0560 1.9080
ATOM   4395  CG  GLU   274      34.798  -6.222  56.391  0.0136 1.9080
ATOM   4396  CD  GLU   274      34.586  -5.324  57.601  0.8054 1.9080
ATOM   4397  OE1 GLU   274      35.513  -5.243  58.449 -0.8188 1.6612
ATOM   4398  OE2 GLU   274      33.488  -4.711  57.696 -0.8188 1.6612
ATOM   4399  C   GLU   274      34.073  -8.643  54.899  0.5366 1.9080
ATOM   4400  O   GLU   274      34.042  -7.964  53.872 -0.5819 1.6612
ATOM   4401  HG2 GLU   274      35.587  -5.918  55.931 -0.0425 1.4870
ATOM   4402  HA  GLU   274      35.365  -9.571  56.219  0.1105 1.3870
ATOM   4403  HG3 GLU   274      33.984  -6.224  55.878 -0.0425 1.4870
ATOM   4404  H   GLU   274      36.607  -7.602  54.391  0.2936 0.6000
ATOM   4405  HB3 GLU   274      35.863  -7.620  57.451 -0.0173 1.4870
ATOM   4406  HB2 GLU   274      34.260  -7.926  57.400 -0.0173 1.4870
ATOM   4407  N   GLY   275      33.039  -9.416  55.292 -0.4157 1.8240
ATOM   4408  CA  GLY   275      31.792  -9.427  54.583 -0.0252 1.9080
ATOM   4409  C   GLY   275      31.965 -10.139  53.281  0.5973 1.9080
ATOM   4410  O   GLY   275      31.312  -9.801  52.295 -0.5679 1.6612
ATOM   4411  H   GLY   275      33.241  -9.985  56.140  0.2719 0.6000
ATOM   4412  HA2 GLY   275      31.091  -9.893  55.135  0.0698 1.3870
ATOM   4413  HA3 GLY   275      31.487  -8.482  54.416  0.0698 1.3870
ATOM   4414  N   TYR   276      32.837 -11.163  53.240 -0.4157 1.8240
ATOM   4415  CA  TYR   276      33.064 -11.828  51.991 -0.0014 1.9080
ATOM   4416  CB  TYR   276      34.567 -12.086  51.757 -0.0152 1.9080
ATOM   4417  CG  TYR   276      35.096 -13.124  52.687 -0.0011 1.9080
ATOM   4418  CD1 TYR   276      34.615 -14.413  52.656 -0.1906 1.9080
ATOM   4419  CD2 TYR   276      36.116 -12.816  53.556 -0.1906 1.9080
ATOM   4420  CE1 TYR   276      35.121 -15.372  53.504 -0.2341 1.9080
ATOM   4421  CE2 TYR   276      36.627 -13.771  54.404 -0.2341 1.9080
ATOM   4422  CZ  TYR   276      36.125 -15.049  54.384  0.3226 1.9080
ATOM   4423  OH  TYR   276      36.647 -16.029  55.254 -0.5579 1.7210
ATOM   4424  C   TYR   276      32.330 -13.132  52.021  0.5973 1.9080
ATOM   4425  O   TYR   276      32.724 -14.068  52.714 -0.5679 1.6612
ATOM   4426  HA  TYR   276      32.685 -11.266  51.253  0.0876 1.3870
ATOM   4427  HE1 TYR   276      34.756 -16.311  53.478  0.1656 1.4590
ATOM   4428  HE2 TYR   276      37.371 -13.534  55.040  0.1656 1.4590
ATOM   4429  H   TYR   276      33.282 -11.392  54.130  0.2719 0.6000
ATOM   4430  HD2 TYR   276      36.492 -11.889  53.573  0.1699 1.4590
ATOM   4431  HD1 TYR   276      33.888 -14.659  52.010  0.1699 1.4590
ATOM   4432  HB3 TYR   276      35.046 -11.236  51.913  0.0295 1.4870
ATOM   4433  HB2 TYR   276      34.678 -12.397  50.826  0.0295 1.4870
ATOM   4434  HH  TYR   276      36.862 -15.593  56.120  0.3992 0.0000
ATOM   4435  N   ASN   277      31.210 -13.200  51.269 -0.4157 1.8240
ATOM   4436  CA  ASN   277      30.424 -14.398  51.185  0.0143 1.9080
ATOM   4437  CB  ASN   277      28.979 -14.181  51.673 -0.2041 1.9080
ATOM   4438  CG  ASN   277      28.265 -15.522  51.770  0.7130 1.9080
ATOM   4439  C   ASN   277      30.360 -14.770  49.737  0.5973 1.9080
ATOM   4440  O   ASN   277      29.542 -14.251  48.978 -0.5679 1.6612
ATOM   4441  HA  ASN   277      30.923 -15.119  51.657  0.1048 1.3870
ATOM   4442  H   ASN   277      30.987 -12.312  50.772  0.2719 0.6000
ATOM   4443  HB3 ASN   277      28.511 -13.618  51.018  0.0797 1.4870
ATOM   4444  HB2 ASN   277      29.010 -13.773  52.565  0.0797 1.4870
ATOM   4445  OD1 ASN   277      28.821 -16.510  52.246 -0.5931 1.6612
ATOM   4446  ND2 ASN   277      26.987 -15.557  51.306 -0.9191 1.8240
ATOM   4447 HD22 ASN   277      26.478 -16.400  51.351  0.4196 0.6000
ATOM   4448 HD21 ASN   277      26.588 -14.727  50.928  0.4196 0.6000
ATOM   4449  N   PRO   278      31.234 -15.646  49.333 -0.2548 1.8240
ATOM   4450  CA  PRO   278      31.260 -16.077  47.961 -0.0266 1.9080
ATOM   4451  CD  PRO   278      32.552 -15.700  49.940  0.0192 1.9080
ATOM   4452  CB  PRO   278      32.722 -16.362  47.631 -0.0070 1.9080
ATOM   4453  CG  PRO   278      33.372 -16.596  49.001  0.0189 1.9080
ATOM   4454  C   PRO   278      30.421 -17.287  47.746  0.5896 1.9080
ATOM   4455  O   PRO   278      30.034 -17.942  48.712 -0.5748 1.6612
ATOM   4456  HG2 PRO   278      33.288 -17.546  49.259  0.0213 1.4870
ATOM   4457  HA  PRO   278      30.979 -15.320  47.341  0.0641 1.3870
ATOM   4458  HD3 PRO   278      32.967 -14.787  50.000  0.0391 1.3870
ATOM   4459  HD2 PRO   278      32.517 -16.100  50.860  0.0391 1.3870
ATOM   4460  HG3 PRO   278      34.318 -16.311  48.981  0.0213 1.4870
ATOM   4461  HB3 PRO   278      33.152 -15.585  47.180  0.0253 1.4870
ATOM   4462  HB2 PRO   278      32.816 -17.179  47.068  0.0253 1.4870
ATOM   4463  N   HIS   279      30.149 -17.592  46.466 -0.4157 1.8240
ATOM   4464  CA  HIS   279      29.501 -18.804  46.073 -0.0581 1.9080
ATOM   4465  CG  HIS   279      27.712 -17.982  44.483  0.1868 1.9080
ATOM   4466  CB  HIS   279      28.959 -18.796  44.635 -0.0074 1.9080
ATOM   4467  C   HIS   279      30.573 -19.841  46.143  0.5973 1.9080
ATOM   4468  O   HIS   279      31.726 -19.527  46.437 -0.5679 1.6612
ATOM   4469  H   HIS   279      30.462 -16.849  45.790  0.2719 0.6000
ATOM   4470  HA  HIS   279      28.798 -19.026  46.733  0.1360 1.3870
ATOM   4471  HB3 HIS   279      28.759 -19.739  44.360  0.0367 1.4870
ATOM   4472  HB2 HIS   279      29.661 -18.420  44.026  0.0367 1.4870
ATOM   4473  CD2 HIS   279      27.550 -16.654  44.239 -0.2207 1.9080
ATOM   4474  HE2 HIS   279      25.816 -15.456  44.025  0.3339 0.6000
ATOM   4475  HE1 HIS   279      24.573 -17.590  44.411  0.1435 1.3590
ATOM   4476  CE1 HIS   279      25.580 -17.476  44.392  0.1635 1.9080
ATOM   4477  ND1 HIS   279      26.442 -18.505  44.581 -0.5432 1.8240
ATOM   4478  NE2 HIS   279      26.206 -16.334  44.183 -0.2795 1.8240
ATOM   4479  HD2 HIS   279      28.306 -15.990  44.114  0.1862 1.4090
ATOM   4480  N   PRO   280      30.232 -21.070  45.892 -0.2548 1.8240
ATOM   4481  CA  PRO   280      31.190 -22.132  45.994 -0.0266 1.9080
ATOM   4482  CD  PRO   280      28.866 -21.539  46.060  0.0192 1.9080
ATOM   4483  CB  PRO   280      30.392 -23.419  45.793 -0.0070 1.9080
ATOM   4484  CG  PRO   280      28.984 -23.053  46.305  0.0189 1.9080
ATOM   4485  C   PRO   280      32.317 -21.948  45.031  0.5896 1.9080
ATOM   4486  O   PRO   280      32.149 -21.256  44.029 -0.5748 1.6612
ATOM   4487  HG2 PRO   280      28.298 -23.548  45.788  0.0213 1.4870
ATOM   4488  HA  PRO   280      31.536 -22.219  46.946  0.0641 1.3870
ATOM   4489  HD3 PRO   280      28.418 -21.094  46.845  0.0391 1.3870
ATOM   4490  HD2 PRO   280      28.313 -21.362  45.238  0.0391 1.3870
ATOM   4491  HG3 PRO   280      28.913 -23.260  47.272  0.0213 1.4870
ATOM   4492  HB3 PRO   280      30.762 -24.166  46.332  0.0253 1.4870
ATOM   4493  HB2 PRO   280      30.344 -23.673  44.833  0.0253 1.4870
ATOM   4494  N   THR   281      33.486 -22.541  45.339 -0.4157 1.8240
ATOM   4495  CA  THR   281      34.649 -22.381  44.519 -0.0389 1.9080
ATOM   4496  CB  THR   281      35.901 -22.887  45.172  0.3654 1.9080
ATOM   4497  OG1 THR   281      35.807 -24.288  45.384 -0.6761 1.7210
ATOM   4498  CG2 THR   281      36.081 -22.165  46.519 -0.2438 1.9080
ATOM   4499  C   THR   281      34.466 -23.170  43.265  0.5973 1.9080
ATOM   4500  O   THR   281      33.808 -24.210  43.257 -0.5679 1.6612
ATOM   4501  HA  THR   281      34.747 -21.410  44.279  0.1007 1.3870
ATOM   4502 HG22 THR   281      36.224 -22.842  47.242  0.0642 1.4870
ATOM   4503 HG21 THR   281      36.874 -21.558  46.467  0.0642 1.4870
ATOM   4504  H   THR   281      33.451 -23.110  46.210  0.2719 0.6000
ATOM   4505  HB  THR   281      36.704 -22.715  44.555  0.0043 1.3870
ATOM   4506 HG23 THR   281      35.261 -21.628  46.720  0.0642 1.4870
ATOM   4507  HG1 THR   281      36.264 -24.550  46.243  0.4102 0.0000
ATOM   4508  N   ILE   282      35.037 -22.659  42.157 -0.4157 1.8240
ATOM   4509  CA  ILE   282      34.980 -23.345  40.900 -0.0597 1.9080
ATOM   4510  CB  ILE   282      34.297 -22.543  39.832  0.1303 1.9080
ATOM   4511  CG2 ILE   282      34.420 -23.302  38.501 -0.3204 1.9080
ATOM   4512  CG1 ILE   282      32.844 -22.250  40.243 -0.0430 1.9080
ATOM   4513  CD1 ILE   282      32.166 -21.183  39.384 -0.0660 1.9080
ATOM   4514  C   ILE   282      36.400 -23.553  40.480  0.5973 1.9080
ATOM   4515  O   ILE   282      37.175 -22.601  40.395 -0.5679 1.6612
ATOM   4516  HA  ILE   282      34.597 -24.243  41.081  0.0869 1.3870
ATOM   4517 HG22 ILE   282      34.312 -24.275  38.681  0.0882 1.4870
ATOM   4518 HG21 ILE   282      33.705 -22.981  37.887  0.0882 1.4870
ATOM   4519  HB  ILE   282      34.759 -21.666  39.736  0.0187 1.4870
ATOM   4520 HG12 ILE   282      32.321 -23.094  40.177  0.0236 1.4870
ATOM   4521 HG13 ILE   282      32.844 -21.940  41.190  0.0236 1.4870
ATOM   4522 HD13 ILE   282      31.826 -20.458  39.977  0.0186 1.4870
ATOM   4523  H   ILE   282      35.507 -21.744  42.310  0.2719 0.6000
ATOM   4524 HD12 ILE   282      32.832 -20.813  38.742  0.0186 1.4870
ATOM   4525 HG23 ILE   282      35.319 -23.118  38.114  0.0882 1.4870
ATOM   4526 HD11 ILE   282      31.410 -21.600  38.887  0.0186 1.4870
ATOM   4527  N   LYS   283      36.788 -24.816  40.221 -0.3479 1.8240
ATOM   4528  CA  LYS   283      38.149 -25.070  39.848 -0.2400 1.9080
ATOM   4529  CB  LYS   283      38.605 -26.519  40.090 -0.0094 1.9080
ATOM   4530  CG  LYS   283      38.689 -26.909  41.566  0.0187 1.9080
ATOM   4531  CD  LYS   283      38.873 -28.413  41.782 -0.0479 1.9080
ATOM   4532  CE  LYS   283      40.213 -28.940  41.262 -0.0143 1.9080
ATOM   4533  NZ  LYS   283      40.315 -30.396  41.508 -0.3854 1.8240
ATOM   4534  C   LYS   283      38.308 -24.806  38.390  0.7341 1.9080
ATOM   4535  O   LYS   283      37.429 -25.116  37.586 -0.5894 1.6612
ATOM   4536  HA  LYS   283      38.753 -24.454  40.365  0.1426 1.3870
ATOM   4537  HE2 LYS   283      40.268 -28.760  40.284  0.1135 1.1000
ATOM   4538  HE3 LYS   283      40.948 -28.467  41.739  0.1135 1.1000
ATOM   4539  HG2 LYS   283      39.466 -26.428  41.986  0.0103 1.4870
ATOM   4540  HG3 LYS   283      37.845 -26.619  42.028  0.0103 1.4870
ATOM   4541  HZ1 LYS   283      40.284 -30.887  40.636  0.3400 0.6000
ATOM   4542  HZ3 LYS   283      41.179 -30.598  41.972  0.3400 0.6000
ATOM   4543  HZ2 LYS   283      39.552 -30.693  42.083  0.3400 0.6000
ATOM   4544  HD3 LYS   283      38.139 -28.898  41.307  0.0621 1.4870
ATOM   4545  HD2 LYS   283      38.818 -28.604  42.762  0.0621 1.4870
ATOM   4546  H   LYS   283      36.052 -25.522  40.314  0.2747 0.6000
ATOM   4547  HB3 LYS   283      39.509 -26.631  39.685  0.0362 1.4870
ATOM   4548  HB2 LYS   283      37.955 -27.127  39.643  0.0362 1.4870
ATOM   4549  N   MET   284      39.446 -24.193  38.017 -0.4157 1.8240
ATOM   4550  CA  MET   284      39.742 -23.977  36.634 -0.0237 1.9080
ATOM   4551  CB  MET   284      39.905 -22.493  36.272  0.0342 1.9080
ATOM   4552  CG  MET   284      38.647 -21.655  36.519  0.0018 1.9080
ATOM   4553  SD  MET   284      37.250 -22.020  35.417 -0.2737 2.0000
ATOM   4554  CE  MET   284      36.146 -20.785  36.162 -0.0536 1.9080
ATOM   4555  C   MET   284      41.065 -24.643  36.430  0.5973 1.9080
ATOM   4556  O   MET   284      42.041 -24.318  37.104 -0.5679 1.6612
ATOM   4557  HG2 MET   284      38.370 -21.779  37.508  0.0440 1.3870
ATOM   4558  HE1 MET   284      35.393 -21.256  36.615  0.0684 1.3870
ATOM   4559  HE2 MET   284      36.662 -20.249  36.826  0.0684 1.3870
ATOM   4560  HE3 MET   284      35.794 -20.191  35.443  0.0684 1.3870
ATOM   4561  HB2 MET   284      40.655 -22.104  36.818  0.0241 1.4870
ATOM   4562  HG3 MET   284      38.909 -20.656  36.453  0.0440 1.3870
ATOM   4563  H   MET   284      40.053 -23.909  38.806  0.2719 0.6000
ATOM   4564  HA  MET   284      39.067 -24.445  36.085  0.0880 1.3870
ATOM   4565  HB3 MET   284      40.147 -22.419  35.298  0.0241 1.4870
ATOM   4566  N   GLU   285      41.133 -25.604  35.492 -0.5163 1.8240
ATOM   4567  CA  GLU   285      42.349 -26.344  35.315  0.0397 1.9080
ATOM   4568  CB  GLU   285      42.154 -27.610  34.463  0.0560 1.9080
ATOM   4569  CG  GLU   285      43.424 -28.435  34.252  0.0136 1.9080
ATOM   4570  CD  GLU   285      43.049 -29.642  33.403  0.8054 1.9080
ATOM   4571  OE1 GLU   285      42.140 -30.405  33.828 -0.8188 1.6612
ATOM   4572  OE2 GLU   285      43.663 -29.815  32.317 -0.8188 1.6612
ATOM   4573  C   GLU   285      43.367 -25.475  34.645  0.5366 1.9080
ATOM   4574  O   GLU   285      43.035 -24.633  33.814 -0.5819 1.6612
ATOM   4575  HG2 GLU   285      44.050 -27.905  33.752 -0.0425 1.4870
ATOM   4576  HA  GLU   285      42.697 -26.652  36.208  0.1105 1.3870
ATOM   4577  HG3 GLU   285      43.724 -28.757  35.106 -0.0425 1.4870
ATOM   4578  H   GLU   285      40.270 -25.740  34.951  0.2936 0.6000
ATOM   4579  HB3 GLU   285      41.833 -27.327  33.577 -0.0173 1.4870
ATOM   4580  HB2 GLU   285      41.502 -28.183  34.927 -0.0173 1.4870
ATOM   4581  N   MET   286      44.652 -25.654  35.017 -0.4157 1.8240
ATOM   4582  CA  MET   286      45.713 -24.907  34.400 -0.0237 1.9080
ATOM   4583  CB  MET   286      47.067 -25.027  35.121  0.0342 1.9080
ATOM   4584  CG  MET   286      47.213 -24.120  36.341  0.0018 1.9080
ATOM   4585  SD  MET   286      47.560 -22.387  35.920 -0.2737 2.0000
ATOM   4586  CE  MET   286      49.278 -22.695  35.414 -0.0536 1.9080
ATOM   4587  C   MET   286      45.895 -25.459  33.026  0.5973 1.9080
ATOM   4588  O   MET   286      45.757 -26.660  32.806 -0.5679 1.6612
ATOM   4589  HG2 MET   286      46.354 -24.189  36.900  0.0440 1.3870
ATOM   4590  HE1 MET   286      49.277 -23.280  34.607  0.0684 1.3870
ATOM   4591  HE2 MET   286      49.714 -21.823  35.204  0.0684 1.3870
ATOM   4592  HE3 MET   286      49.759 -23.146  36.162  0.0684 1.3870
ATOM   4593  HB2 MET   286      47.193 -25.982  35.419  0.0241 1.4870
ATOM   4594  HG3 MET   286      47.956 -24.500  36.941  0.0440 1.3870
ATOM   4595  H   MET   286      44.782 -26.359  35.764  0.2719 0.6000
ATOM   4596  HA  MET   286      45.428 -23.954  34.325  0.0880 1.3870
ATOM   4597  HB3 MET   286      47.803 -24.802  34.469  0.0241 1.4870
ATOM   4598  N   ALA   287      46.221 -24.582  32.058 -0.4157 1.8240
ATOM   4599  CA  ALA   287      46.334 -25.049  30.710  0.0337 1.9080
ATOM   4600  CB  ALA   287      45.737 -24.080  29.674 -0.1825 1.9080
ATOM   4601  C   ALA   287      47.772 -25.227  30.362  0.5973 1.9080
ATOM   4602  O   ALA   287      48.611 -24.376  30.651 -0.5679 1.6612
ATOM   4603  H   ALA   287      46.366 -23.621  32.374  0.2719 0.6000
ATOM   4604  HA  ALA   287      45.863 -25.937  30.628  0.0823 1.3870
ATOM   4605  HB1 ALA   287      45.989 -23.147  29.918  0.0603 1.4870
ATOM   4606  HB3 ALA   287      46.098 -24.304  28.772  0.0603 1.4870
ATOM   4607  HB2 ALA   287      44.745 -24.174  29.674  0.0603 1.4870
ATOM   4608  N   VAL   288      48.086 -26.397  29.776 -0.3821 1.8240
ATOM   4609  CA  VAL   288      49.393 -26.665  29.269 -0.3438 1.9080
ATOM   4610  CB  VAL   288      50.451 -26.485  30.323  0.1940 1.9080
ATOM   4611  CG1 VAL   288      50.123 -27.399  31.515 -0.3064 1.9080
ATOM   4612  CG2 VAL   288      51.834 -26.723  29.695 -0.3064 1.9080
ATOM   4613  C   VAL   288      49.354 -28.127  28.824  0.8350 1.9080
ATOM   4614  O   VAL   288      50.250 -28.913  29.235 -0.8173 1.6612
ATOM   4615  OXT VAL   288      48.418 -28.478  28.058 -0.8173 1.6612
ATOM   4616 HG22 VAL   288      51.714 -27.022  28.752  0.0836 1.4870
ATOM   4617  HB  VAL   288      50.407 -25.557  30.668  0.0308 1.4870
ATOM   4618 HG11 VAL   288      49.243 -27.129  31.900  0.0836 1.4870
ATOM   4619 HG12 VAL   288      50.079 -28.344  31.199  0.0836 1.4870
ATOM   4620 HG13 VAL   288      50.838 -27.305  32.204  0.0836 1.4870
ATOM   4621  H   VAL   288      47.287 -27.069  29.735  0.2681 0.6000
ATOM   4622 HG21 VAL   288      52.352 -25.872  29.719  0.0836 1.4870
ATOM   4623 HG23 VAL   288      52.310 -27.426  30.217  0.0836 1.4870
ATOM   4624  HA  VAL   288      49.553 -26.113  28.465  0.1438 1.3870
ATOM   4625  N   PRO   289      26.219  -0.854  11.189 -0.2020 1.8240
ATOM   4626  CA  PRO   289      27.219  -0.439  12.204  0.1000 1.9080
ATOM   4627  CD  PRO   289      26.748  -2.028  10.423 -0.0120 1.9080
ATOM   4628  CB  PRO   289      28.559  -0.836  11.597 -0.1150 1.9080
ATOM   4629  CG  PRO   289      28.228  -2.141  10.843 -0.1210 1.9080
ATOM   4630  C   PRO   289      26.997   0.985  12.608  0.5260 1.9080
ATOM   4631  O   PRO   289      26.372   1.721  11.843 -0.5000 1.6612
ATOM   4632  HD3 PRO   289      26.245  -2.857  10.667  0.1000 1.1000
ATOM   4633  HD2 PRO   289      26.669  -1.866   9.441  0.1000 1.1000
ATOM   4634  H2  PRO   289      25.330  -0.919  11.595  0.3120 0.6000
ATOM   4635  HG2 PRO   289      28.815  -2.227  10.041  0.1000 1.4870
ATOM   4636  HG3 PRO   289      28.363  -2.924  11.447  0.1000 1.4870
ATOM   4637  H   PRO   289      26.236  -0.221  10.429  0.3120 0.6000
ATOM   4638  HA  PRO   289      27.184  -1.062  12.993  0.1000 1.1000
ATOM   4639  HB3 PRO   289      29.240  -1.017  12.296  0.1000 1.4870
ATOM   4640  HB2 PRO   289      28.887  -0.154  10.955  0.1000 1.4870
ATOM   4641  N   PRO   290      27.483   1.394  13.746 -0.2548 1.8240
ATOM   4642  CA  PRO   290      27.425   2.793  14.081 -0.0266 1.9080
ATOM   4643  CD  PRO   290      27.347   0.556  14.928  0.0192 1.9080
ATOM   4644  CB  PRO   290      27.280   2.873  15.603 -0.0070 1.9080
ATOM   4645  CG  PRO   290      27.695   1.481  16.104  0.0189 1.9080
ATOM   4646  C   PRO   290      28.671   3.427  13.539  0.5896 1.9080
ATOM   4647  O   PRO   290      29.593   2.695  13.187 -0.5748 1.6612
ATOM   4648  HG2 PRO   290      28.666   1.463  16.290  0.0213 1.4870
ATOM   4649  HA  PRO   290      26.607   3.224  13.710  0.0641 1.3870
ATOM   4650  HD3 PRO   290      26.409   0.207  15.024  0.0391 1.3870
ATOM   4651  HD2 PRO   290      27.979  -0.223  14.899  0.0391 1.3870
ATOM   4652  HG3 PRO   290      27.171   1.240  16.908  0.0213 1.4870
ATOM   4653  HB3 PRO   290      26.337   3.062  15.869  0.0253 1.4870
ATOM   4654  HB2 PRO   290      27.885   3.567  15.989  0.0253 1.4870
ATOM   4655  N   HIS   291      28.735   4.770  13.441 -0.4157 1.8240
ATOM   4656  CA  HIS   291      29.939   5.365  12.937  0.0188 1.9080
ATOM   4657  CG  HIS   291      30.920   7.359  11.754 -0.0266 1.9080
ATOM   4658  CB  HIS   291      29.794   6.859  12.610 -0.0462 1.9080
ATOM   4659  C   HIS   291      30.982   5.215  14.006  0.5973 1.9080
ATOM   4660  O   HIS   291      30.716   5.437  15.186 -0.5679 1.6612
ATOM   4661  H   HIS   291      27.899   5.269  13.741  0.2719 0.6000
ATOM   4662  HA  HIS   291      30.236   4.863  12.129  0.0881 1.3870
ATOM   4663  HB3 HIS   291      29.789   7.378  13.462  0.0402 1.4870
ATOM   4664  HB2 HIS   291      28.936   7.003  12.121  0.0402 1.4870
ATOM   4665  CD2 HIS   291      30.988   7.524  10.406  0.1292 1.9080
ATOM   4666  HD1 HIS   291      32.448   7.743  13.170  0.3649 0.6000
ATOM   4667  HE1 HIS   291      33.853   8.438  11.250  0.1392 1.3590
ATOM   4668  CE1 HIS   291      32.896   8.111  11.168  0.2057 1.9080
ATOM   4669  ND1 HIS   291      32.151   7.738  12.240 -0.3811 1.8240
ATOM   4670  NE2 HIS   291      32.233   7.998  10.032 -0.5727 1.8240
ATOM   4671  HD2 HIS   291      30.229   7.328   9.759  0.1147 1.4090
ATOM   4672  N   GLY   292      32.211   4.836  13.603 -0.4157 1.8240
ATOM   4673  CA  GLY   292      33.301   4.595  14.511 -0.0252 1.9080
ATOM   4674  C   GLY   292      33.676   5.861  15.210  0.5973 1.9080
ATOM   4675  O   GLY   292      34.059   5.855  16.379 -0.5679 1.6612
ATOM   4676  H   GLY   292      32.290   4.735  12.560  0.2719 0.6000
ATOM   4677  HA2 GLY   292      33.029   3.899  15.188  0.0698 1.3870
ATOM   4678  HA3 GLY   292      34.095   4.240  14.000  0.0698 1.3870
ATOM   4679  N   GLU   293      33.575   6.987  14.486 -0.5163 1.8240
ATOM   4680  CA  GLU   293      33.996   8.275  14.953  0.0397 1.9080
ATOM   4681  CB  GLU   293      33.886   9.374  13.885  0.0560 1.9080
ATOM   4682  CG  GLU   293      34.447  10.719  14.351  0.0136 1.9080
ATOM   4683  CD  GLU   293      34.619  11.605  13.128  0.8054 1.9080
ATOM   4684  OE1 GLU   293      34.346  11.112  12.001 -0.8188 1.6612
ATOM   4685  OE2 GLU   293      35.030  12.784  13.302 -0.8188 1.6612
ATOM   4686  C   GLU   293      33.191   8.689  16.141  0.5366 1.9080
ATOM   4687  O   GLU   293      33.672   9.452  16.976 -0.5819 1.6612
ATOM   4688  HG2 GLU   293      33.798  11.133  14.929 -0.0425 1.4870
ATOM   4689  HA  GLU   293      34.977   8.248  15.196  0.1105 1.3870
ATOM   4690  HG3 GLU   293      35.318  10.569  14.733 -0.0425 1.4870
ATOM   4691  H   GLU   293      33.151   6.825  13.532  0.2936 0.6000
ATOM   4692  HB3 GLU   293      32.938   9.503  13.684 -0.0173 1.4870
ATOM   4693  HB2 GLU   293      34.408   9.089  13.108 -0.0173 1.4870
ATOM   4694  N   LEU   294      31.948   8.194  16.255 -0.4157 1.8240
ATOM   4695  CA  LEU   294      31.080   8.603  17.322 -0.0518 1.9080
ATOM   4696  CB  LEU   294      29.718   7.890  17.297 -0.1102 1.9080
ATOM   4697  CG  LEU   294      28.857   8.260  16.076  0.3531 1.9080
ATOM   4698  CD1 LEU   294      27.507   7.525  16.100 -0.4121 1.9080
ATOM   4699  CD2 LEU   294      28.705   9.785  15.943 -0.4121 1.9080
ATOM   4700  C   LEU   294      31.728   8.296  18.635  0.5973 1.9080
ATOM   4701  O   LEU   294      31.540   9.031  19.603 -0.5679 1.6612
ATOM   4702 HD22 LEU   294      27.739  10.025  16.015  0.1000 1.4870
ATOM   4703 HD23 LEU   294      29.219  10.229  16.673  0.1000 1.4870
ATOM   4704 HD21 LEU   294      29.059  10.073  15.056  0.1000 1.4870
ATOM   4705  H   LEU   294      31.693   7.511  15.517  0.2719 0.6000
ATOM   4706 HD13 LEU   294      27.670   6.541  16.087  0.1000 1.4870
ATOM   4707 HD12 LEU   294      27.013   7.775  16.930  0.1000 1.4870
ATOM   4708 HD11 LEU   294      26.976   7.790  15.298  0.1000 1.4870
ATOM   4709  HA  LEU   294      30.931   9.596  17.258  0.0922 1.3870
ATOM   4710  HG  LEU   294      29.351   8.010  15.243 -0.0361 1.4870
ATOM   4711  HB3 LEU   294      29.220   8.155  18.101  0.0457 1.4870
ATOM   4712  HB2 LEU   294      29.882   6.921  17.259  0.0457 1.4870
ATOM   4713  N   GLN   295      32.503   7.201  18.717 -0.4157 1.8240
ATOM   4714  CA  GLN   295      33.114   6.829  19.963 -0.0031 1.9080
ATOM   4715  CB  GLN   295      33.970   5.566  19.824 -0.0036 1.9080
ATOM   4716  CG  GLN   295      33.137   4.344  19.443 -0.0645 1.9080
ATOM   4717  CD  GLN   295      34.098   3.240  19.050  0.6951 1.9080
ATOM   4718  C   GLN   295      34.013   7.938  20.414  0.5973 1.9080
ATOM   4719  O   GLN   295      34.016   8.300  21.590 -0.5679 1.6612
ATOM   4720  HG2 GLN   295      32.622   4.057  20.223  0.0352 1.4870
ATOM   4721  HA  GLN   295      32.389   6.715  20.648  0.0850 1.3870
ATOM   4722  HG3 GLN   295      32.577   4.570  18.674  0.0352 1.4870
ATOM   4723  H   GLN   295      32.606   6.682  17.830  0.2719 0.6000
ATOM   4724  HB3 GLN   295      34.413   5.380  20.694  0.0171 1.4870
ATOM   4725  HB2 GLN   295      34.647   5.713  19.113  0.0171 1.4870
ATOM   4726 HE22 GLN   295      34.043   3.236  16.760  0.4251 0.6000
ATOM   4727  OE1 GLN   295      34.711   2.580  19.887 -0.6086 1.6612
ATOM   4728  NE2 GLN   295      34.234   3.042  17.712 -0.9407 1.8240
ATOM   4729 HE21 GLN   295      34.872   2.319  17.973  0.4251 0.6000
ATOM   4730  N   TYR   296      34.795   8.517  19.486 -0.4157 1.8240
ATOM   4731  CA  TYR   296      35.696   9.585  19.816 -0.0014 1.9080
ATOM   4732  CB  TYR   296      36.532  10.022  18.599 -0.0152 1.9080
ATOM   4733  CG  TYR   296      37.241  11.293  18.921 -0.0011 1.9080
ATOM   4734  CD1 TYR   296      38.486  11.283  19.506 -0.1906 1.9080
ATOM   4735  CD2 TYR   296      36.649  12.501  18.633 -0.1906 1.9080
ATOM   4736  CE1 TYR   296      39.129  12.464  19.796 -0.2341 1.9080
ATOM   4737  CE2 TYR   296      37.288  13.684  18.920 -0.2341 1.9080
ATOM   4738  CZ  TYR   296      38.531  13.666  19.502  0.3226 1.9080
ATOM   4739  OH  TYR   296      39.190  14.878  19.799 -0.5579 1.7210
ATOM   4740  C   TYR   296      34.902  10.758  20.292  0.5973 1.9080
ATOM   4741  O   TYR   296      35.230  11.373  21.306 -0.5679 1.6612
ATOM   4742  HA  TYR   296      36.295   9.280  20.562  0.0876 1.3870
ATOM   4743  HE1 TYR   296      40.042  12.448  20.224  0.1656 1.4590
ATOM   4744  HE2 TYR   296      36.846  14.561  18.705  0.1656 1.4590
ATOM   4745  H   TYR   296      34.680   8.119  18.531  0.2719 0.6000
ATOM   4746  HD2 TYR   296      35.743  12.520  18.208  0.1699 1.4590
ATOM   4747  HD1 TYR   296      38.930  10.412  19.724  0.1699 1.4590
ATOM   4748  HB3 TYR   296      35.919  10.174  17.851  0.0295 1.4870
ATOM   4749  HB2 TYR   296      37.190   9.320  18.417  0.0295 1.4870
ATOM   4750  HH  TYR   296      40.081  14.661  20.179  0.3992 0.0000
ATOM   4751  N   LEU   297      33.812  11.084  19.577 -0.4157 1.8240
ATOM   4752  CA  LEU   297      33.008  12.214  19.933 -0.0518 1.9080
ATOM   4753  CB  LEU   297      31.843  12.450  18.956 -0.1102 1.9080
ATOM   4754  CG  LEU   297      32.298  12.816  17.530  0.3531 1.9080
ATOM   4755  CD1 LEU   297      31.096  13.045  16.602 -0.4121 1.9080
ATOM   4756  CD2 LEU   297      33.275  14.002  17.542 -0.4121 1.9080
ATOM   4757  C   LEU   297      32.423  11.971  21.287  0.5973 1.9080
ATOM   4758  O   LEU   297      32.347  12.881  22.111 -0.5679 1.6612
ATOM   4759 HD22 LEU   297      33.088  14.573  18.339  0.1000 1.4870
ATOM   4760 HD23 LEU   297      34.210  13.656  17.587  0.1000 1.4870
ATOM   4761 HD21 LEU   297      33.152  14.536  16.708  0.1000 1.4870
ATOM   4762  H   LEU   297      33.626  10.454  18.775  0.2719 0.6000
ATOM   4763 HD13 LEU   297      30.600  13.858  16.902  0.1000 1.4870
ATOM   4764 HD12 LEU   297      31.423  13.175  15.668  0.1000 1.4870
ATOM   4765 HD11 LEU   297      30.495  12.249  16.641  0.1000 1.4870
ATOM   4766  HA  LEU   297      33.590  13.030  19.973  0.0922 1.3870
ATOM   4767  HG  LEU   297      32.856  12.069  17.167 -0.0361 1.4870
ATOM   4768  HB3 LEU   297      31.307  13.200  19.296  0.0457 1.4870
ATOM   4769  HB2 LEU   297      31.324  11.617  18.894  0.0457 1.4870
ATOM   4770  N   GLY   298      32.001  10.722  21.551 -0.4157 1.8240
ATOM   4771  CA  GLY   298      31.376  10.384  22.797 -0.0252 1.9080
ATOM   4772  C   GLY   298      32.340  10.612  23.916  0.5973 1.9080
ATOM   4773  O   GLY   298      31.958  11.082  24.986 -0.5679 1.6612
ATOM   4774  H   GLY   298      32.172  10.048  20.776  0.2719 0.6000
ATOM   4775  HA2 GLY   298      30.557  10.953  22.933  0.0698 1.3870
ATOM   4776  HA3 GLY   298      31.092   9.418  22.785  0.0698 1.3870
ATOM   4777  N   GLN   299      33.621  10.265  23.703 -0.4157 1.8240
ATOM   4778  CA  GLN   299      34.604  10.414  24.735 -0.0031 1.9080
ATOM   4779  CB  GLN   299      35.976   9.844  24.338 -0.0036 1.9080
ATOM   4780  CG  GLN   299      35.946   8.322  24.172 -0.0645 1.9080
ATOM   4781  CD  GLN   299      37.336   7.843  23.782  0.6951 1.9080
ATOM   4782  C   GLN   299      34.753  11.867  25.048  0.5973 1.9080
ATOM   4783  O   GLN   299      34.925  12.245  26.206 -0.5679 1.6612
ATOM   4784  HG2 GLN   299      35.698   7.915  25.031  0.0352 1.4870
ATOM   4785  HA  GLN   299      34.270   9.948  25.559  0.0850 1.3870
ATOM   4786  HG3 GLN   299      35.316   8.094  23.453  0.0352 1.4870
ATOM   4787  H   GLN   299      33.810   9.895  22.754  0.2719 0.6000
ATOM   4788  HB3 GLN   299      36.633  10.064  25.050  0.0171 1.4870
ATOM   4789  HB2 GLN   299      36.251  10.244  23.472  0.0171 1.4870
ATOM   4790 HE22 GLN   299      37.454   5.697  24.555  0.4251 0.6000
ATOM   4791  OE1 GLN   299      38.118   8.576  23.180 -0.6086 1.6612
ATOM   4792  NE2 GLN   299      37.657   6.571  24.140 -0.9407 1.8240
ATOM   4793 HE21 GLN   299      38.531   6.759  23.710  0.4251 0.6000
ATOM   4794  N   ILE   300      34.692  12.724  24.013 -0.4157 1.8240
ATOM   4795  CA  ILE   300      34.820  14.139  24.204 -0.0597 1.9080
ATOM   4796  CB  ILE   300      34.791  14.902  22.911  0.1303 1.9080
ATOM   4797  CG2 ILE   300      34.730  16.402  23.247 -0.3204 1.9080
ATOM   4798  CG1 ILE   300      35.998  14.521  22.038 -0.0430 1.9080
ATOM   4799  CD1 ILE   300      37.341  14.856  22.685 -0.0660 1.9080
ATOM   4800  C   ILE   300      33.669  14.614  25.033  0.5973 1.9080
ATOM   4801  O   ILE   300      33.842  15.426  25.940 -0.5679 1.6612
ATOM   4802  HA  ILE   300      35.650  14.281  24.747  0.0869 1.3870
ATOM   4803 HG22 ILE   300      35.202  16.906  22.529  0.0882 1.4870
ATOM   4804 HG21 ILE   300      33.774  16.676  23.293  0.0882 1.4870
ATOM   4805  HB  ILE   300      33.969  14.653  22.404  0.0187 1.4870
ATOM   4806 HG12 ILE   300      35.963  13.544  21.860  0.0236 1.4870
ATOM   4807 HG13 ILE   300      35.930  15.016  21.177  0.0236 1.4870
ATOM   4808 HD13 ILE   300      37.598  15.786  22.435  0.0186 1.4870
ATOM   4809  H   ILE   300      34.547  12.264  23.092  0.2719 0.6000
ATOM   4810 HD12 ILE   300      37.251  14.782  23.675  0.0186 1.4870
ATOM   4811 HG23 ILE   300      35.177  16.547  24.125  0.0882 1.4870
ATOM   4812 HD11 ILE   300      38.028  14.213  22.356  0.0186 1.4870
ATOM   4813  N   GLN   301      32.456  14.107  24.743 -0.4157 1.8240
ATOM   4814  CA  GLN   301      31.279  14.535  25.443 -0.0031 1.9080
ATOM   4815  CB  GLN   301      30.014  13.797  24.967 -0.0036 1.9080
ATOM   4816  CG  GLN   301      29.579  14.124  23.537 -0.0645 1.9080
ATOM   4817  CD  GLN   301      28.718  15.378  23.580  0.6951 1.9080
ATOM   4818  OE1 GLN   301      27.970  15.668  22.647 -0.6086 1.6612
ATOM   4819  NE2 GLN   301      28.833  16.151  24.693 -0.9407 1.8240
ATOM   4820  C   GLN   301      31.430  14.205  26.893  0.5973 1.9080
ATOM   4821  O   GLN   301      31.130  15.024  27.761 -0.5679 1.6612
ATOM   4822  HG2 GLN   301      30.376  14.304  22.997  0.0352 1.4870
ATOM   4823  HA  GLN   301      31.205  15.533  25.354  0.0850 1.3870
ATOM   4824  HG3 GLN   301      29.043  13.381  23.191  0.0352 1.4870
ATOM   4825  H   GLN   301      32.466  13.398  23.984  0.2719 0.6000
ATOM   4826 HE22 GLN   301      29.217  16.364  25.579  0.4251 0.6000
ATOM   4827 HE21 GLN   301      28.158  16.733  24.258  0.4251 0.6000
ATOM   4828  HB3 GLN   301      29.256  14.033  25.583  0.0171 1.4870
ATOM   4829  HB2 GLN   301      30.181  12.809  25.021  0.0171 1.4870
ATOM   4830  N   HIS   302      31.922  12.989  27.189 -0.4157 1.8240
ATOM   4831  CA  HIS   302      32.028  12.529  28.543  0.0188 1.9080
ATOM   4832  CG  HIS   302      32.571  10.515  30.004 -0.0266 1.9080
ATOM   4833  CB  HIS   302      32.554  11.084  28.617 -0.0462 1.9080
ATOM   4834  C   HIS   302      32.966  13.400  29.316  0.5973 1.9080
ATOM   4835  O   HIS   302      32.640  13.851  30.413 -0.5679 1.6612
ATOM   4836  H   HIS   302      32.208  12.436  26.355  0.2719 0.6000
ATOM   4837  HA  HIS   302      31.115  12.577  28.973  0.0881 1.3870
ATOM   4838  HB3 HIS   302      33.491  11.063  28.254  0.0402 1.4870
ATOM   4839  HB2 HIS   302      31.974  10.499  28.041  0.0402 1.4870
ATOM   4840  CD2 HIS   302      33.620  10.259  30.833  0.1292 1.9080
ATOM   4841  HD1 HIS   302      30.516  10.172  30.391  0.3649 0.6000
ATOM   4842  HE1 HIS   302      31.226   9.302  32.600  0.1392 1.3590
ATOM   4843  CE1 HIS   302      31.863   9.655  31.895  0.2057 1.9080
ATOM   4844  ND1 HIS   302      31.444  10.126  30.693 -0.3811 1.8240
ATOM   4845  NE2 HIS   302      33.175   9.716  32.026 -0.5727 1.8240
ATOM   4846  HD2 HIS   302      34.593  10.441  30.611  0.1147 1.4090
ATOM   4847  N   ILE   303      34.153  13.684  28.752 -0.4157 1.8240
ATOM   4848  CA  ILE   303      35.138  14.442  29.466 -0.0597 1.9080
ATOM   4849  CB  ILE   303      36.433  14.572  28.719  0.1303 1.9080
ATOM   4850  CG2 ILE   303      37.331  15.555  29.489 -0.3204 1.9080
ATOM   4851  CG1 ILE   303      37.069  13.186  28.519 -0.0430 1.9080
ATOM   4852  CD1 ILE   303      38.242  13.186  27.541 -0.0660 1.9080
ATOM   4853  C   ILE   303      34.622  15.817  29.730  0.5973 1.9080
ATOM   4854  O   ILE   303      34.789  16.346  30.827 -0.5679 1.6612
ATOM   4855  HA  ILE   303      35.252  13.994  30.359  0.0869 1.3870
ATOM   4856 HG22 ILE   303      38.211  15.606  29.027  0.0882 1.4870
ATOM   4857 HG21 ILE   303      36.889  16.447  29.496  0.0882 1.4870
ATOM   4858  HB  ILE   303      36.252  14.947  27.814  0.0187 1.4870
ATOM   4859 HG12 ILE   303      37.388  12.855  29.402  0.0236 1.4870
ATOM   4860 HG13 ILE   303      36.368  12.568  28.172  0.0236 1.4870
ATOM   4861 HD13 ILE   303      37.952  13.611  26.687  0.0186 1.4870
ATOM   4862  H   ILE   303      34.270  13.313  27.794  0.2719 0.6000
ATOM   4863 HD12 ILE   303      38.996  13.702  27.939  0.0186 1.4870
ATOM   4864 HG23 ILE   303      37.445  15.217  30.418  0.0882 1.4870
ATOM   4865 HD11 ILE   303      38.525  12.245  27.374  0.0186 1.4870
ATOM   4866  N   LEU   304      33.981  16.451  28.734 -0.4157 1.8240
ATOM   4867  CA  LEU   304      33.543  17.792  28.971 -0.0518 1.9080
ATOM   4868  CB  LEU   304      32.876  18.437  27.744 -0.1102 1.9080
ATOM   4869  CG  LEU   304      33.846  18.687  26.575  0.3531 1.9080
ATOM   4870  CD1 LEU   304      33.124  19.337  25.383 -0.4121 1.9080
ATOM   4871  CD2 LEU   304      35.072  19.495  27.032 -0.4121 1.9080
ATOM   4872  C   LEU   304      32.542  17.797  30.081  0.5973 1.9080
ATOM   4873  O   LEU   304      32.660  18.579  31.024 -0.5679 1.6612
ATOM   4874 HD22 LEU   304      35.057  19.578  28.026  0.1000 1.4870
ATOM   4875 HD23 LEU   304      35.901  19.021  26.745  0.1000 1.4870
ATOM   4876 HD21 LEU   304      35.040  20.401  26.617  0.1000 1.4870
ATOM   4877  H   LEU   304      33.857  15.918  27.879  0.2719 0.6000
ATOM   4878 HD13 LEU   304      32.719  18.622  24.817  0.1000 1.4870
ATOM   4879 HD12 LEU   304      32.409  19.944  25.725  0.1000 1.4870
ATOM   4880 HD11 LEU   304      33.784  19.860  24.847  0.1000 1.4870
ATOM   4881  HA  LEU   304      34.333  18.351  29.245  0.0922 1.3870
ATOM   4882  HG  LEU   304      34.236  17.814  26.285 -0.0361 1.4870
ATOM   4883  HB3 LEU   304      32.512  19.308  28.018  0.0457 1.4870
ATOM   4884  HB2 LEU   304      32.177  17.825  27.421  0.0457 1.4870
ATOM   4885  N   ARG   305      31.514  16.933  29.990 -0.3479 1.8240
ATOM   4886  CA  ARG   305      30.491  16.944  30.994 -0.2637 1.9080
ATOM   4887  CB  ARG   305      29.323  16.023  30.603 -0.0007 1.9080
ATOM   4888  CG  ARG   305      28.716  16.363  29.237  0.0390 1.9080
ATOM   4889  CD  ARG   305      27.764  15.290  28.704  0.0486 1.9080
ATOM   4890  NE  ARG   305      27.338  15.698  27.335 -0.5295 1.8240
ATOM   4891  CZ  ARG   305      26.173  16.384  27.151  0.8076 1.9080
ATOM   4892  NH1 ARG   305      25.383  16.689  28.221 -0.8627 1.8240
ATOM   4893  NH2 ARG   305      25.794  16.759  25.894 -0.8627 1.8240
ATOM   4894  C   ARG   305      31.011  16.460  32.321  0.7341 1.9080
ATOM   4895  O   ARG   305      30.995  17.189  33.313 -0.5894 1.6612
ATOM   4896  HG3 ARG   305      29.455  16.479  28.568  0.0285 1.4870
ATOM   4897  HA  ARG   305      30.147  17.892  31.107  0.1560 1.3870
ATOM   4898  HE  ARG   305      27.891  15.475  26.572  0.3456 0.6000
ATOM   4899  HG2 ARG   305      28.204  17.223  29.309  0.0285 1.4870
ATOM   4900 HH22 ARG   305      24.953  17.231  25.775  0.4478 0.6000
ATOM   4901 HH21 ARG   305      26.393  16.539  25.130  0.4478 0.6000
ATOM   4902  H   ARG   305      31.545  16.309  29.176  0.2747 0.6000
ATOM   4903  HD3 ARG   305      26.980  15.255  29.284  0.0687 1.3870
ATOM   4904  HD2 ARG   305      28.248  14.445  28.647  0.0687 1.3870
ATOM   4905 HH12 ARG   305      24.538  17.169  28.052  0.4478 0.6000
ATOM   4906 HH11 ARG   305      25.673  16.426  29.126  0.4478 0.6000
ATOM   4907  HB3 ARG   305      28.612  16.116  31.285  0.0327 1.4870
ATOM   4908  HB2 ARG   305      29.660  15.093  30.565  0.0327 1.4870
ATOM   4909  N   CYS   306      31.487  15.196  32.347 -0.4157 1.8240
ATOM   4910  CA  CYS   306      31.931  14.488  33.521  0.0213 1.9080
ATOM   4911  CB  CYS   306      31.911  12.967  33.318 -0.1231 1.9080
ATOM   4912  SG  CYS   306      30.220  12.352  33.065 -0.3119 2.0000
ATOM   4913  C   CYS   306      33.294  14.865  34.019  0.5973 1.9080
ATOM   4914  O   CYS   306      33.516  14.892  35.228 -0.5679 1.6612
ATOM   4915  H   CYS   306      31.502  14.757  31.374  0.2719 0.6000
ATOM   4916  HA  CYS   306      31.255  14.669  34.274  0.1124 1.3870
ATOM   4917  HB3 CYS   306      32.276  12.541  34.127  0.1112 1.3870
ATOM   4918  HB2 CYS   306      32.440  12.753  32.517  0.1112 1.3870
ATOM   4919  HG  CYS   306      29.667  12.572  33.867  0.1933 0.6000
ATOM   4920  N   GLY   307      34.231  15.178  33.102 -0.4157 1.8240
ATOM   4921  CA  GLY   307      35.623  15.355  33.423 -0.0252 1.9080
ATOM   4922  C   GLY   307      35.794  16.265  34.595  0.5973 1.9080
ATOM   4923  O   GLY   307      35.051  17.227  34.779 -0.5679 1.6612
ATOM   4924  H   GLY   307      33.840  15.279  32.132  0.2719 0.6000
ATOM   4925  HA2 GLY   307      36.039  14.454  33.627  0.0698 1.3870
ATOM   4926  HA3 GLY   307      36.108  15.737  32.620  0.0698 1.3870
ATOM   4927  N   VAL   308      36.813  15.949  35.420 -0.4157 1.8240
ATOM   4928  CA  VAL   308      37.098  16.684  36.614 -0.0875 1.9080
ATOM   4929  CB  VAL   308      37.502  15.802  37.761  0.2985 1.9080
ATOM   4930  CG1 VAL   308      37.845  16.688  38.970 -0.3192 1.9080
ATOM   4931  CG2 VAL   308      36.374  14.790  38.024 -0.3192 1.9080
ATOM   4932  C   VAL   308      38.250  17.587  36.323  0.5973 1.9080
ATOM   4933  O   VAL   308      39.163  17.229  35.580 -0.5679 1.6612
ATOM   4934  HA  VAL   308      36.303  17.247  36.840  0.0969 1.3870
ATOM   4935 HG11 VAL   308      38.537  17.353  38.701  0.0791 1.4870
ATOM   4936 HG21 VAL   308      35.676  14.896  37.320  0.0791 1.4870
ATOM   4937  HB  VAL   308      38.338  15.326  37.523 -0.0297 1.4870
ATOM   4938 HG12 VAL   308      37.020  17.161  39.272  0.0791 1.4870
ATOM   4939 HG13 VAL   308      38.195  16.114  39.706  0.0791 1.4870
ATOM   4940  H   VAL   308      37.364  15.119  35.095  0.2719 0.6000
ATOM   4941 HG23 VAL   308      36.754  13.869  37.994  0.0791 1.4870
ATOM   4942 HG22 VAL   308      35.983  14.970  38.924  0.0791 1.4870
ATOM   4943  N   ARG   309      38.224  18.804  36.899 -0.3479 1.8240
ATOM   4944  CA  ARG   309      39.293  19.727  36.667 -0.2637 1.9080
ATOM   4945  CB  ARG   309      39.054  21.109  37.299 -0.0007 1.9080
ATOM   4946  CG  ARG   309      38.125  22.005  36.480  0.0390 1.9080
ATOM   4947  CD  ARG   309      38.822  23.278  35.996  0.0486 1.9080
ATOM   4948  NE  ARG   309      40.224  22.907  35.653 -0.5295 1.8240
ATOM   4949  CZ  ARG   309      41.232  23.807  35.844  0.8076 1.9080
ATOM   4950  NH1 ARG   309      40.952  25.052  36.332 -0.8627 1.8240
ATOM   4951  NH2 ARG   309      42.521  23.460  35.559 -0.8627 1.8240
ATOM   4952  C   ARG   309      40.526  19.153  37.277  0.7341 1.9080
ATOM   4953  O   ARG   309      40.519  18.690  38.416 -0.5894 1.6612
ATOM   4954  HG3 ARG   309      37.346  22.276  37.042  0.0285 1.4870
ATOM   4955  HA  ARG   309      39.431  19.832  35.681  0.1560 1.3870
ATOM   4956  HE  ARG   309      40.419  22.032  35.296  0.3456 0.6000
ATOM   4957  HG2 ARG   309      37.804  21.505  35.678  0.0285 1.4870
ATOM   4958 HH22 ARG   309      43.227  24.117  35.682  0.4478 0.6000
ATOM   4959 HH21 ARG   309      42.705  22.538  35.232  0.4478 0.6000
ATOM   4960  H   ARG   309      37.399  18.982  37.488  0.2747 0.6000
ATOM   4961  HD3 ARG   309      38.833  23.922  36.726  0.0687 1.3870
ATOM   4962  HD2 ARG   309      38.372  23.593  35.194  0.0687 1.3870
ATOM   4963 HH12 ARG   309      41.700  25.686  36.441  0.4478 0.6000
ATOM   4964 HH11 ARG   309      40.022  25.282  36.561  0.4478 0.6000
ATOM   4965  HB3 ARG   309      39.930  21.568  37.381  0.0327 1.4870
ATOM   4966  HB2 ARG   309      38.643  20.974  38.192  0.0327 1.4870
ATOM   4967  N   LYS   310      41.629  19.159  36.505 -0.3479 1.8240
ATOM   4968  CA  LYS   310      42.864  18.626  36.993 -0.2400 1.9080
ATOM   4969  CB  LYS   310      43.121  17.205  36.461 -0.0094 1.9080
ATOM   4970  CG  LYS   310      44.346  16.494  37.038  0.0187 1.9080
ATOM   4971  CD  LYS   310      44.317  14.985  36.778 -0.0479 1.9080
ATOM   4972  CE  LYS   310      45.596  14.249  37.179 -0.0143 1.9080
ATOM   4973  NZ  LYS   310      46.597  14.348  36.094 -0.3854 1.8240
ATOM   4974  C   LYS   310      43.948  19.525  36.488  0.7341 1.9080
ATOM   4975  O   LYS   310      43.979  19.861  35.305 -0.5894 1.6612
ATOM   4976  HA  LYS   310      42.863  18.642  37.990  0.1426 1.3870
ATOM   4977  HE2 LYS   310      45.957  14.666  38.008  0.1135 1.1000
ATOM   4978  HE3 LYS   310      45.375  13.292  37.345  0.1135 1.1000
ATOM   4979  HG2 LYS   310      45.171  16.876  36.618  0.0103 1.4870
ATOM   4980  HG3 LYS   310      44.377  16.649  38.027  0.0103 1.4870
ATOM   4981  HZ1 LYS   310      47.054  13.465  35.977  0.3400 0.6000
ATOM   4982  HZ3 LYS   310      46.142  14.601  35.239  0.3400 0.6000
ATOM   4983  HZ2 LYS   310      47.277  15.045  36.327  0.3400 0.6000
ATOM   4984  HD3 LYS   310      44.160  14.832  35.797  0.0621 1.4870
ATOM   4985  HD2 LYS   310      43.550  14.588  37.292  0.0621 1.4870
ATOM   4986  H   LYS   310      41.489  19.572  35.567  0.2747 0.6000
ATOM   4987  HB3 LYS   310      43.234  17.263  35.465  0.0362 1.4870
ATOM   4988  HB2 LYS   310      42.312  16.647  36.664  0.0362 1.4870
ATOM   4989  N   ASP   311      44.864  19.952  37.379 -0.5163 1.8240
ATOM   4990  CA  ASP   311      45.937  20.808  36.956  0.0381 1.9080
ATOM   4991  CB  ASP   311      46.690  21.474  38.122 -0.0303 1.9080
ATOM   4992  CG  ASP   311      45.754  22.461  38.806  0.7994 1.9080
ATOM   4993  OD1 ASP   311      44.652  22.719  38.252 -0.8014 1.6612
ATOM   4994  OD2 ASP   311      46.128  22.964  39.899 -0.8014 1.6612
ATOM   4995  C   ASP   311      46.915  19.938  36.238  0.5366 1.9080
ATOM   4996  O   ASP   311      46.933  18.726  36.442 -0.5819 1.6612
ATOM   4997  H   ASP   311      44.717  19.615  38.340  0.2936 0.6000
ATOM   4998  HA  ASP   311      45.564  21.452  36.294  0.0880 1.3870
ATOM   4999  HB3 ASP   311      47.451  21.959  37.754 -0.0122 1.4870
ATOM   5000  HB2 ASP   311      46.939  20.778  38.759 -0.0122 1.4870
ATOM   5001  N   ASP   312      47.746  20.522  35.350 -0.5163 1.8240
ATOM   5002  CA  ASP   312      48.682  19.681  34.666  0.0381 1.9080
ATOM   5003  CB  ASP   312      48.263  19.294  33.238 -0.0303 1.9080
ATOM   5004  CG  ASP   312      48.289  20.527  32.355  0.7994 1.9080
ATOM   5005  OD1 ASP   312      47.766  21.596  32.772 -0.8014 1.6612
ATOM   5006  OD2 ASP   312      48.855  20.405  31.238 -0.8014 1.6612
ATOM   5007  C   ASP   312      50.010  20.363  34.590  0.5366 1.9080
ATOM   5008  O   ASP   312      50.189  21.486  35.058 -0.5819 1.6612
ATOM   5009  H   ASP   312      47.638  21.522  35.238  0.2936 0.6000
ATOM   5010  HA  ASP   312      48.803  18.848  35.220  0.0880 1.3870
ATOM   5011  HB3 ASP   312      47.350  18.944  33.274 -0.0122 1.4870
ATOM   5012  HB2 ASP   312      48.910  18.643  32.898 -0.0122 1.4870
ATOM   5013  N   ARG   313      50.978  19.666  33.965 -0.3479 1.8240
ATOM   5014  CA  ARG   313      52.339  20.101  33.841 -0.2637 1.9080
ATOM   5015  CB  ARG   313      53.181  19.084  33.054 -0.0007 1.9080
ATOM   5016  CG  ARG   313      54.623  19.515  32.784  0.0390 1.9080
ATOM   5017  CD  ARG   313      55.418  18.470  31.997  0.0486 1.9080
ATOM   5018  NE  ARG   313      54.553  18.006  30.875 -0.5295 1.8240
ATOM   5019  CZ  ARG   313      54.511  18.705  29.703  0.8076 1.9080
ATOM   5020  NH1 ARG   313      55.269  19.829  29.547 -0.8627 1.8240
ATOM   5021  NH2 ARG   313      53.706  18.279  28.685 -0.8627 1.8240
ATOM   5022  C   ARG   313      52.391  21.406  33.109  0.7341 1.9080
ATOM   5023  O   ARG   313      53.115  22.314  33.514 -0.5894 1.6612
ATOM   5024  HG3 ARG   313      55.092  19.666  33.655  0.0285 1.4870
ATOM   5025  HA  ARG   313      52.731  20.226  34.762  0.1560 1.3870
ATOM   5026  HE  ARG   313      54.019  17.206  30.978  0.3456 0.6000
ATOM   5027  HG2 ARG   313      54.622  20.364  32.255  0.0285 1.4870
ATOM   5028 HH22 ARG   313      53.671  18.796  27.862  0.4478 0.6000
ATOM   5029 HH21 ARG   313      53.176  17.447  28.814  0.4478 0.6000
ATOM   5030  H   ARG   313      50.624  18.749  33.568  0.2747 0.6000
ATOM   5031  HD3 ARG   313      55.607  17.717  32.585  0.0687 1.3870
ATOM   5032  HD2 ARG   313      56.213  18.896  31.630  0.0687 1.3870
ATOM   5033 HH12 ARG   313      55.201  20.320  28.696  0.4478 0.6000
ATOM   5034 HH11 ARG   313      55.861  20.118  30.282  0.4478 0.6000
ATOM   5035  HB3 ARG   313      52.738  18.928  32.174  0.0327 1.4870
ATOM   5036  HB2 ARG   313      53.207  18.234  33.575  0.0327 1.4870
ATOM   5037  N   THR   314      51.612  21.550  32.018 -0.4157 1.8240
ATOM   5038  CA  THR   314      51.684  22.758  31.242 -0.0389 1.9080
ATOM   5039  CB  THR   314      50.868  22.744  29.980  0.3654 1.9080
ATOM   5040  OG1 THR   314      49.482  22.702  30.276 -0.6761 1.7210
ATOM   5041  CG2 THR   314      51.276  21.521  29.144 -0.2438 1.9080
ATOM   5042  C   THR   314      51.203  23.902  32.076  0.5973 1.9080
ATOM   5043  O   THR   314      51.718  25.012  31.963 -0.5679 1.6612
ATOM   5044  HA  THR   314      52.642  22.923  30.988  0.1007 1.3870
ATOM   5045 HG22 THR   314      52.101  21.111  29.535  0.0642 1.4870
ATOM   5046 HG21 THR   314      50.533  20.850  29.151  0.0642 1.4870
ATOM   5047  H   THR   314      51.001  20.750  31.817  0.2719 0.6000
ATOM   5048  HB  THR   314      51.051  23.606  29.445  0.0043 1.3870
ATOM   5049 HG23 THR   314      51.459  21.807  28.203  0.0642 1.4870
ATOM   5050  HG1 THR   314      49.227  21.808  30.665  0.4102 0.0000
ATOM   5051  N   GLY   315      50.194  23.666  32.937 -0.4157 1.8240
ATOM   5052  CA  GLY   315      49.698  24.733  33.759 -0.0252 1.9080
ATOM   5053  C   GLY   315      48.451  25.267  33.131  0.5973 1.9080
ATOM   5054  O   GLY   315      47.792  26.145  33.688 -0.5679 1.6612
ATOM   5055  H   GLY   315      49.845  22.701  32.938  0.2719 0.6000
ATOM   5056  HA2 GLY   315      49.496  24.389  34.678  0.0698 1.3870
ATOM   5057  HA3 GLY   315      50.384  25.460  33.824  0.0698 1.3870
ATOM   5058  N   THR   316      48.103  24.744  31.939 -0.4157 1.8240
ATOM   5059  CA  THR   316      46.935  25.170  31.218 -0.0389 1.9080
ATOM   5060  CB  THR   316      46.848  24.574  29.845  0.3654 1.9080
ATOM   5061  OG1 THR   316      48.008  24.904  29.095 -0.6761 1.7210
ATOM   5062  CG2 THR   316      45.600  25.149  29.153 -0.2438 1.9080
ATOM   5063  C   THR   316      45.711  24.755  31.972  0.5973 1.9080
ATOM   5064  O   THR   316      44.721  25.484  32.019 -0.5679 1.6612
ATOM   5065  HA  THR   316      46.946  26.173  31.147  0.1007 1.3870
ATOM   5066 HG22 THR   316      45.123  24.416  28.667  0.0642 1.4870
ATOM   5067 HG21 THR   316      44.992  25.545  29.841  0.0642 1.4870
ATOM   5068  H   THR   316      48.763  24.007  31.600  0.2719 0.6000
ATOM   5069  HB  THR   316      46.801  23.550  29.917  0.0043 1.3870
ATOM   5070 HG23 THR   316      45.878  25.857  28.503  0.0642 1.4870
ATOM   5071  HG1 THR   316      48.171  25.898  29.110  0.4102 0.0000
ATOM   5072  N   GLY   317      45.742  23.549  32.570 -0.4157 1.8240
ATOM   5073  CA  GLY   317      44.607  23.070  33.307 -0.0252 1.9080
ATOM   5074  C   GLY   317      43.822  22.216  32.372  0.5973 1.9080
ATOM   5075  O   GLY   317      43.771  22.488  31.171 -0.5679 1.6612
ATOM   5076  H   GLY   317      46.628  23.034  32.445  0.2719 0.6000
ATOM   5077  HA2 GLY   317      44.911  22.532  34.088  0.0698 1.3870
ATOM   5078  HA3 GLY   317      44.053  23.838  33.615  0.0698 1.3870
ATOM   5079  N   THR   318      43.175  21.159  32.902 -0.4157 1.8240
ATOM   5080  CA  THR   318      42.449  20.312  32.007 -0.0389 1.9080
ATOM   5081  CB  THR   318      43.266  19.154  31.510  0.3654 1.9080
ATOM   5082  OG1 THR   318      43.605  18.300  32.593 -0.6761 1.7210
ATOM   5083  CG2 THR   318      44.545  19.691  30.844 -0.2438 1.9080
ATOM   5084  C   THR   318      41.288  19.703  32.718  0.5973 1.9080
ATOM   5085  O   THR   318      41.148  19.804  33.936 -0.5679 1.6612
ATOM   5086  HA  THR   318      42.103  20.869  31.240  0.1007 1.3870
ATOM   5087 HG22 THR   318      45.309  19.080  31.052  0.0642 1.4870
ATOM   5088 HG21 THR   318      44.410  19.734  29.854  0.0642 1.4870
ATOM   5089  H   THR   318      43.258  21.050  33.905  0.2719 0.6000
ATOM   5090  HB  THR   318      42.713  18.607  30.839  0.0043 1.3870
ATOM   5091 HG23 THR   318      44.743  20.606  31.195  0.0642 1.4870
ATOM   5092  HG1 THR   318      43.718  18.830  33.443  0.4102 0.0000
ATOM   5093  N   LEU   319      40.398  19.080  31.922 -0.4157 1.8240
ATOM   5094  CA  LEU   319      39.334  18.278  32.442 -0.0518 1.9080
ATOM   5095  CB  LEU   319      37.984  18.482  31.736 -0.1102 1.9080
ATOM   5096  CG  LEU   319      37.308  19.824  32.074  0.3531 1.9080
ATOM   5097  CD1 LEU   319      38.169  21.022  31.645 -0.4121 1.9080
ATOM   5098  CD2 LEU   319      35.880  19.883  31.508 -0.4121 1.9080
ATOM   5099  C   LEU   319      39.813  16.893  32.173  0.5973 1.9080
ATOM   5100  O   LEU   319      40.273  16.604  31.068 -0.5679 1.6612
ATOM   5101 HD22 LEU   319      35.691  20.811  31.193  0.1000 1.4870
ATOM   5102 HD23 LEU   319      35.804  19.245  30.745  0.1000 1.4870
ATOM   5103 HD21 LEU   319      35.233  19.631  32.225  0.1000 1.4870
ATOM   5104  H   LEU   319      40.568  19.244  30.902  0.2719 0.6000
ATOM   5105 HD13 LEU   319      37.680  21.867  31.851  0.1000 1.4870
ATOM   5106 HD12 LEU   319      39.032  21.001  32.145  0.1000 1.4870
ATOM   5107 HD11 LEU   319      38.345  20.964  30.664  0.1000 1.4870
ATOM   5108  HA  LEU   319      39.268  18.414  33.412  0.0922 1.3870
ATOM   5109  HG  LEU   319      37.154  19.868  33.063 -0.0361 1.4870
ATOM   5110  HB3 LEU   319      37.377  17.765  32.025  0.0457 1.4870
ATOM   5111  HB2 LEU   319      38.143  18.469  30.765  0.0457 1.4870
ATOM   5112  N   SER   320      39.744  15.994  33.171 -0.4157 1.8240
ATOM   5113  CA  SER   320      40.352  14.721  32.927 -0.0249 1.9080
ATOM   5114  CB  SER   320      41.683  14.548  33.680  0.2117 1.9080
ATOM   5115  OG  SER   320      42.238  13.269  33.408 -0.6546 1.7210
ATOM   5116  C   SER   320      39.466  13.602  33.355  0.5973 1.9080
ATOM   5117  O   SER   320      38.622  13.743  34.238 -0.5679 1.6612
ATOM   5118  H   SER   320      39.271  16.290  34.007  0.2719 0.6000
ATOM   5119  HA  SER   320      40.515  14.634  31.929  0.0843 1.3870
ATOM   5120  HB3 SER   320      41.509  14.627  34.652  0.0352 1.3870
ATOM   5121  HB2 SER   320      42.314  15.248  33.375  0.0352 1.3870
ATOM   5122  HG  SER   320      43.066  13.377  32.861  0.4275 0.0000
ATOM   5123  N   VAL   321      39.654  12.448  32.684 -0.4157 1.8240
ATOM   5124  CA  VAL   321      38.987  11.218  32.986 -0.0875 1.9080
ATOM   5125  CB  VAL   321      37.923  10.849  31.994  0.2985 1.9080
ATOM   5126  CG1 VAL   321      37.385   9.451  32.345 -0.3192 1.9080
ATOM   5127  CG2 VAL   321      36.847  11.949  32.001 -0.3192 1.9080
ATOM   5128  C   VAL   321      40.058  10.181  32.899  0.5973 1.9080
ATOM   5129  O   VAL   321      40.991  10.311  32.108 -0.5679 1.6612
ATOM   5130  HA  VAL   321      38.659  11.254  33.918  0.0969 1.3870
ATOM   5131 HG11 VAL   321      36.418   9.405  32.108  0.0791 1.4870
ATOM   5132 HG21 VAL   321      36.017  11.589  31.583  0.0791 1.4870
ATOM   5133  HB  VAL   321      38.333  10.767  31.096 -0.0297 1.4870
ATOM   5134 HG12 VAL   321      37.894   8.767  31.828  0.0791 1.4870
ATOM   5135 HG13 VAL   321      37.502   9.293  33.323  0.0791 1.4870
ATOM   5136  H   VAL   321      40.358  12.550  31.898  0.2719 0.6000
ATOM   5137 HG23 VAL   321      36.667  12.217  32.944  0.0791 1.4870
ATOM   5138 HG22 VAL   321      37.182  12.730  31.480  0.0791 1.4870
ATOM   5139  N   PHE   322      39.969   9.118  33.714 -0.4157 1.8240
ATOM   5140  CA  PHE   322      41.027   8.152  33.690 -0.0024 1.9080
ATOM   5141  CB  PHE   322      41.629   7.944  35.100 -0.0343 1.9080
ATOM   5142  CG  PHE   322      42.838   7.070  35.056  0.0118 1.9080
ATOM   5143  CD1 PHE   322      44.064   7.590  34.704 -0.1256 1.9080
ATOM   5144  CD2 PHE   322      42.752   5.732  35.364 -0.1256 1.9080
ATOM   5145  CE1 PHE   322      45.184   6.793  34.661 -0.1704 1.9080
ATOM   5146  CE2 PHE   322      43.869   4.929  35.325 -0.1704 1.9080
ATOM   5147  CZ  PHE   322      45.087   5.459  34.974 -0.1072 1.9080
ATOM   5148  C   PHE   322      40.451   6.863  33.176  0.5973 1.9080
ATOM   5149  O   PHE   322      39.370   6.448  33.590 -0.5679 1.6612
ATOM   5150  HZ  PHE   322      45.904   4.878  34.946  0.1297 1.4590
ATOM   5151  HA  PHE   322      41.699   8.460  33.019  0.0978 1.3870
ATOM   5152  HE1 PHE   322      46.073   7.195  34.397  0.1430 1.4590
ATOM   5153  HE2 PHE   322      43.786   3.941  35.556  0.1430 1.4590
ATOM   5154  H   PHE   322      39.136   9.081  34.299  0.2719 0.6000
ATOM   5155  HD2 PHE   322      41.865   5.337  35.621  0.1330 1.4590
ATOM   5156  HD1 PHE   322      44.145   8.562  34.477  0.1330 1.4590
ATOM   5157  HB3 PHE   322      40.945   7.508  35.648  0.0295 1.4870
ATOM   5158  HB2 PHE   322      41.889   8.824  35.439  0.0295 1.4870
ATOM   5159  N   GLY   323      41.176   6.203  32.246 -0.4157 1.8240
ATOM   5160  CA  GLY   323      40.773   4.918  31.739 -0.0252 1.9080
ATOM   5161  C   GLY   323      39.622   4.963  30.772  0.5973 1.9080
ATOM   5162  O   GLY   323      38.465   4.847  31.171 -0.5679 1.6612
ATOM   5163  H   GLY   323      42.033   6.711  31.946  0.2719 0.6000
ATOM   5164  HA2 GLY   323      41.575   4.467  31.285  0.0698 1.3870
ATOM   5165  HA3 GLY   323      40.527   4.307  32.525  0.0698 1.3870
ATOM   5166  N   MET   324      39.918   5.157  29.464 -0.4157 1.8240
ATOM   5167  CA  MET   324      38.899   5.124  28.443 -0.0237 1.9080
ATOM   5168  CB  MET   324      38.661   6.499  27.800  0.0342 1.9080
ATOM   5169  CG  MET   324      38.226   7.560  28.814  0.0018 1.9080
ATOM   5170  SD  MET   324      37.930   9.212  28.115 -0.2737 2.0000
ATOM   5171  CE  MET   324      36.279   8.829  27.468 -0.0536 1.9080
ATOM   5172  C   MET   324      39.384   4.203  27.353  0.5973 1.9080
ATOM   5173  O   MET   324      40.584   3.975  27.225 -0.5679 1.6612
ATOM   5174  HG2 MET   324      37.379   7.215  29.296  0.0440 1.3870
ATOM   5175  HE1 MET   324      35.692   9.627  27.584  0.0684 1.3870
ATOM   5176  HE2 MET   324      36.355   8.600  26.500  0.0684 1.3870
ATOM   5177  HE3 MET   324      35.905   8.055  27.973  0.0684 1.3870
ATOM   5178  HB2 MET   324      39.509   6.807  27.365  0.0241 1.4870
ATOM   5179  HG3 MET   324      38.942   7.606  29.559  0.0440 1.3870
ATOM   5180  H   MET   324      40.926   5.326  29.284  0.2719 0.6000
ATOM   5181  HA  MET   324      38.069   4.736  28.835  0.0880 1.3870
ATOM   5182  HB3 MET   324      37.945   6.414  27.105  0.0241 1.4870
ATOM   5183  N   GLN   325      38.461   3.620  26.550 -0.4157 1.8240
ATOM   5184  CA  GLN   325      38.889   2.740  25.492 -0.0031 1.9080
ATOM   5185  CB  GLN   325      38.931   1.263  25.918 -0.0036 1.9080
ATOM   5186  CG  GLN   325      39.608   0.343  24.902 -0.0645 1.9080
ATOM   5187  CD  GLN   325      39.571  -1.074  25.458  0.6951 1.9080
ATOM   5188  OE1 GLN   325      40.602  -1.648  25.799 -0.6086 1.6612
ATOM   5189  NE2 GLN   325      38.345  -1.660  25.545 -0.9407 1.8240
ATOM   5190  C   GLN   325      37.928   2.869  24.345  0.5973 1.9080
ATOM   5191  O   GLN   325      36.755   3.175  24.543 -0.5679 1.6612
ATOM   5192  HG2 GLN   325      39.102   0.368  24.065  0.0352 1.4870
ATOM   5193  HA  GLN   325      39.791   3.041  25.179  0.0850 1.3870
ATOM   5194  HG3 GLN   325      40.541   0.619  24.796  0.0352 1.4870
ATOM   5195  H   GLN   325      37.490   3.861  26.768  0.2719 0.6000
ATOM   5196 HE22 GLN   325      37.365  -1.663  25.425  0.4251 0.6000
ATOM   5197 HE21 GLN   325      38.835  -2.438  25.915  0.4251 0.6000
ATOM   5198  HB3 GLN   325      37.993   0.941  26.050  0.0171 1.4870
ATOM   5199  HB2 GLN   325      39.431   1.193  26.781  0.0171 1.4870
ATOM   5200  N   ALA   326      38.415   2.653  23.101 -0.4157 1.8240
ATOM   5201  CA  ALA   326      37.569   2.736  21.937  0.0337 1.9080
ATOM   5202  CB  ALA   326      37.602   4.118  21.258 -0.1825 1.9080
ATOM   5203  C   ALA   326      38.075   1.735  20.938  0.5973 1.9080
ATOM   5204  O   ALA   326      39.251   1.377  20.954 -0.5679 1.6612
ATOM   5205  H   ALA   326      39.427   2.429  23.079  0.2719 0.6000
ATOM   5206  HA  ALA   326      36.634   2.497  22.193  0.0823 1.3870
ATOM   5207  HB1 ALA   326      38.424   4.602  21.547  0.0603 1.4870
ATOM   5208  HB3 ALA   326      37.611   3.994  20.269  0.0603 1.4870
ATOM   5209  HB2 ALA   326      36.792   4.633  21.528  0.0603 1.4870
ATOM   5210  N   ARG   327      37.187   1.235  20.049 -0.3479 1.8240
ATOM   5211  CA  ARG   327      37.616   0.283  19.059 -0.2637 1.9080
ATOM   5212  CB  ARG   327      36.855  -1.051  19.118 -0.0007 1.9080
ATOM   5213  CG  ARG   327      37.387  -2.111  18.154  0.0390 1.9080
ATOM   5214  CD  ARG   327      36.517  -3.365  18.124  0.0486 1.9080
ATOM   5215  NE  ARG   327      36.418  -3.844  19.531 -0.5295 1.8240
ATOM   5216  CZ  ARG   327      37.337  -4.717  20.033  0.8076 1.9080
ATOM   5217  NH1 ARG   327      38.334  -5.208  19.239 -0.8627 1.8240
ATOM   5218  NH2 ARG   327      37.245  -5.112  21.337 -0.8627 1.8240
ATOM   5219  C   ARG   327      37.334   0.869  17.714  0.7341 1.9080
ATOM   5220  O   ARG   327      36.218   1.302  17.441 -0.5894 1.6612
ATOM   5221  HG3 ARG   327      38.308  -2.380  18.435  0.0285 1.4870
ATOM   5222  HA  ARG   327      38.600   0.133  19.153  0.1560 1.3870
ATOM   5223  HE  ARG   327      35.693  -3.532  20.095  0.3456 0.6000
ATOM   5224  HG2 ARG   327      37.417  -1.732  17.230  0.0285 1.4870
ATOM   5225 HH22 ARG   327      37.896  -5.751  21.683  0.4478 0.6000
ATOM   5226 HH21 ARG   327      36.518  -4.737  21.900  0.4478 0.6000
ATOM   5227  H   ARG   327      36.229   1.591  20.155  0.2747 0.6000
ATOM   5228  HD3 ARG   327      36.964  -4.041  17.590  0.0687 1.3870
ATOM   5229  HD2 ARG   327      35.631  -3.123  17.809  0.0687 1.3870
ATOM   5230 HH12 ARG   327      38.968  -5.850  19.630  0.4478 0.6000
ATOM   5231 HH11 ARG   327      38.393  -4.907  18.300  0.4478 0.6000
ATOM   5232  HB3 ARG   327      35.904  -0.877  18.888  0.0327 1.4870
ATOM   5233  HB2 ARG   327      36.929  -1.410  20.041  0.0327 1.4870
ATOM   5234  N   TYR   328      38.342   0.894  16.821 -0.4157 1.8240
ATOM   5235  CA  TYR   328      38.107   1.457  15.522 -0.0014 1.9080
ATOM   5236  CB  TYR   328      39.075   2.603  15.170 -0.0152 1.9080
ATOM   5237  CG  TYR   328      38.811   3.726  16.118 -0.0011 1.9080
ATOM   5238  CD1 TYR   328      37.777   4.604  15.886 -0.1906 1.9080
ATOM   5239  CD2 TYR   328      39.594   3.902  17.237 -0.1906 1.9080
ATOM   5240  CE1 TYR   328      37.528   5.640  16.753 -0.2341 1.9080
ATOM   5241  CE2 TYR   328      39.349   4.937  18.109 -0.2341 1.9080
ATOM   5242  CZ  TYR   328      38.313   5.808  17.868  0.3226 1.9080
ATOM   5243  OH  TYR   328      38.057   6.873  18.758 -0.5579 1.7210
ATOM   5244  C   TYR   328      38.308   0.368  14.519  0.5973 1.9080
ATOM   5245  O   TYR   328      39.339  -0.302  14.518 -0.5679 1.6612
ATOM   5246  HA  TYR   328      37.158   1.766  15.473  0.0876 1.3870
ATOM   5247  HE1 TYR   328      36.768   6.278  16.573  0.1656 1.4590
ATOM   5248  HE2 TYR   328      39.927   5.058  18.923  0.1656 1.4590
ATOM   5249  H   TYR   328      39.224   0.497  17.150  0.2719 0.6000
ATOM   5250  HD2 TYR   328      40.348   3.271  17.419  0.1699 1.4590
ATOM   5251  HD1 TYR   328      37.197   4.488  15.074  0.1699 1.4590
ATOM   5252  HB3 TYR   328      38.879   2.895  14.263  0.0295 1.4870
ATOM   5253  HB2 TYR   328      39.983   2.280  15.297  0.0295 1.4870
ATOM   5254  HH  TYR   328      38.506   6.671  19.620  0.3992 0.0000
ATOM   5255  N   SER   329      37.304   0.146  13.644 -0.4157 1.8240
ATOM   5256  CA  SER   329      37.422  -0.898  12.667 -0.0249 1.9080
ATOM   5257  CB  SER   329      36.078  -1.327  12.053  0.2117 1.9080
ATOM   5258  OG  SER   329      36.286  -2.359  11.099 -0.6546 1.7210
ATOM   5259  C   SER   329      38.297  -0.436  11.547  0.5973 1.9080
ATOM   5260  O   SER   329      38.086   0.625  10.962 -0.5679 1.6612
ATOM   5261  H   SER   329      36.496   0.773  13.752  0.2719 0.6000
ATOM   5262  HA  SER   329      37.860  -1.692  13.103  0.0843 1.3870
ATOM   5263  HB3 SER   329      35.672  -0.545  11.602  0.0352 1.3870
ATOM   5264  HB2 SER   329      35.492  -1.665  12.776  0.0352 1.3870
ATOM   5265  HG  SER   329      36.356  -1.958  10.187  0.4275 0.0000
ATOM   5266  N   LEU   330      39.355  -1.223  11.288 -0.4157 1.8240
ATOM   5267  CA  LEU   330      40.301  -1.067  10.221 -0.0518 1.9080
ATOM   5268  CB  LEU   330      41.657  -1.709  10.540 -0.1102 1.9080
ATOM   5269  CG  LEU   330      42.333  -1.032  11.747  0.3531 1.9080
ATOM   5270  CD1 LEU   330      43.756  -1.565  11.968 -0.4121 1.9080
ATOM   5271  CD2 LEU   330      42.272   0.500  11.631 -0.4121 1.9080
ATOM   5272  C   LEU   330      39.780  -1.628   8.936  0.5973 1.9080
ATOM   5273  O   LEU   330      40.313  -1.333   7.871 -0.5679 1.6612
ATOM   5274 HD22 LEU   330      42.283   0.898  12.546  0.1000 1.4870
ATOM   5275 HD23 LEU   330      43.062   0.821  11.114  0.1000 1.4870
ATOM   5276 HD21 LEU   330      41.432   0.759  11.159  0.1000 1.4870
ATOM   5277  H   LEU   330      39.428  -2.028  12.000  0.2719 0.6000
ATOM   5278 HD13 LEU   330      43.982  -2.209  11.240  0.1000 1.4870
ATOM   5279 HD12 LEU   330      44.398  -0.801  11.954  0.1000 1.4870
ATOM   5280 HD11 LEU   330      43.800  -2.026  12.852  0.1000 1.4870
ATOM   5281  HA  LEU   330      40.485  -0.077  10.092  0.0922 1.3870
ATOM   5282  HG  LEU   330      41.785  -1.209  12.566 -0.0361 1.4870
ATOM   5283  HB3 LEU   330      42.242  -1.588   9.770  0.0457 1.4870
ATOM   5284  HB2 LEU   330      41.505  -2.644  10.775  0.0457 1.4870
ATOM   5285  N   ARG   331      38.784  -2.529   9.001 -0.3479 1.8240
ATOM   5286  CA  ARG   331      38.349  -3.222   7.819 -0.2637 1.9080
ATOM   5287  CB  ARG   331      37.368  -4.357   8.153 -0.0007 1.9080
ATOM   5288  CG  ARG   331      37.950  -5.343   9.170  0.0390 1.9080
ATOM   5289  CD  ARG   331      36.951  -6.387   9.676  0.0486 1.9080
ATOM   5290  NE  ARG   331      37.653  -7.211  10.699 -0.5295 1.8240
ATOM   5291  CZ  ARG   331      37.707  -6.782  11.994  0.8076 1.9080
ATOM   5292  NH1 ARG   331      37.119  -5.601  12.345 -0.8627 1.8240
ATOM   5293  NH2 ARG   331      38.351  -7.530  12.938 -0.8627 1.8240
ATOM   5294  C   ARG   331      37.670  -2.291   6.862  0.7341 1.9080
ATOM   5295  O   ARG   331      36.667  -1.657   7.182 -0.5894 1.6612
ATOM   5296  HG3 ARG   331      38.291  -4.832   9.967  0.0285 1.4870
ATOM   5297  HA  ARG   331      39.156  -3.631   7.362  0.1560 1.3870
ATOM   5298  HE  ARG   331      38.068  -8.044  10.448  0.3456 0.6000
ATOM   5299  HG2 ARG   331      38.722  -5.833   8.751  0.0285 1.4870
ATOM   5300 HH22 ARG   331      38.397  -7.203  13.851  0.4478 0.6000
ATOM   5301 HH21 ARG   331      38.757  -8.397  12.662  0.4478 0.6000
ATOM   5302  H   ARG   331      38.387  -2.661   9.944  0.2747 0.6000
ATOM   5303  HD3 ARG   331      36.694  -6.957   8.930  0.0687 1.3870
ATOM   5304  HD2 ARG   331      36.205  -5.925  10.097  0.0687 1.3870
ATOM   5305 HH12 ARG   331      37.191  -5.309  13.285  0.4478 0.6000
ATOM   5306 HH11 ARG   331      36.642  -5.077  11.660  0.4478 0.6000
ATOM   5307  HB3 ARG   331      37.172  -4.853   7.324  0.0327 1.4870
ATOM   5308  HB2 ARG   331      36.554  -3.960   8.543  0.0327 1.4870
ATOM   5309  N   ASP   332      38.241  -2.201   5.644 -0.5163 1.8240
ATOM   5310  CA  ASP   332      37.717  -1.473   4.524  0.0381 1.9080
ATOM   5311  CB  ASP   332      36.473  -2.138   3.912 -0.0303 1.9080
ATOM   5312  CG  ASP   332      36.927  -3.427   3.239  0.7994 1.9080
ATOM   5313  OD1 ASP   332      37.992  -3.399   2.566 -0.8014 1.6612
ATOM   5314  OD2 ASP   332      36.223  -4.459   3.400 -0.8014 1.6612
ATOM   5315  C   ASP   332      37.381  -0.060   4.885  0.5366 1.9080
ATOM   5316  O   ASP   332      36.413   0.496   4.370 -0.5819 1.6612
ATOM   5317  H   ASP   332      39.159  -2.748   5.595  0.2936 0.6000
ATOM   5318  HA  ASP   332      38.445  -1.439   3.817  0.0880 1.3870
ATOM   5319  HB3 ASP   332      36.108  -1.541   3.240 -0.0122 1.4870
ATOM   5320  HB2 ASP   332      35.860  -2.356   4.632 -0.0122 1.4870
ATOM   5321  N   GLU   333      38.173   0.574   5.769 -0.5163 1.8240
ATOM   5322  CA  GLU   333      37.920   1.948   6.089  0.0397 1.9080
ATOM   5323  CB  GLU   333      36.619   2.186   6.879  0.0560 1.9080
ATOM   5324  CG  GLU   333      36.584   1.536   8.262  0.0136 1.9080
ATOM   5325  CD  GLU   333      35.237   1.872   8.887  0.8054 1.9080
ATOM   5326  OE1 GLU   333      34.196   1.435   8.326 -0.8188 1.6612
ATOM   5327  OE2 GLU   333      35.230   2.572   9.934 -0.8188 1.6612
ATOM   5328  C   GLU   333      39.068   2.428   6.915  0.5366 1.9080
ATOM   5329  O   GLU   333      39.769   1.630   7.539 -0.5819 1.6612
ATOM   5330  HG2 GLU   333      36.628   0.584   8.151 -0.0425 1.4870
ATOM   5331  HA  GLU   333      37.849   2.489   5.253  0.1105 1.3870
ATOM   5332  HG3 GLU   333      37.268   1.936   8.804 -0.0425 1.4870
ATOM   5333  H   GLU   333      38.928  -0.001   6.161  0.2936 0.6000
ATOM   5334  HB3 GLU   333      35.878   1.807   6.353 -0.0173 1.4870
ATOM   5335  HB2 GLU   333      36.522   3.158   7.005 -0.0173 1.4870
ATOM   5336  N   PHE   334      39.302   3.757   6.926 -0.4157 1.8240
ATOM   5337  CA  PHE   334      40.407   4.272   7.682 -0.0024 1.9080
ATOM   5338  CB  PHE   334      41.406   5.034   6.788 -0.0343 1.9080
ATOM   5339  CG  PHE   334      42.699   5.178   7.515  0.0118 1.9080
ATOM   5340  CD1 PHE   334      43.662   4.199   7.415 -0.1256 1.9080
ATOM   5341  CD2 PHE   334      42.950   6.282   8.297 -0.1256 1.9080
ATOM   5342  CE1 PHE   334      44.858   4.317   8.082 -0.1704 1.9080
ATOM   5343  CE2 PHE   334      44.144   6.407   8.968 -0.1704 1.9080
ATOM   5344  CZ  PHE   334      45.098   5.424   8.861 -0.1072 1.9080
ATOM   5345  C   PHE   334      39.818   5.206   8.707  0.5973 1.9080
ATOM   5346  O   PHE   334      38.870   5.945   8.439 -0.5679 1.6612
ATOM   5347  HZ  PHE   334      45.971   5.511   9.349  0.1297 1.4590
ATOM   5348  HA  PHE   334      40.809   3.512   8.180  0.0978 1.3870
ATOM   5349  HE1 PHE   334      45.553   3.589   7.997  0.1430 1.4590
ATOM   5350  HE2 PHE   334      44.314   7.229   9.543  0.1430 1.4590
ATOM   5351  H   PHE   334      38.646   4.315   6.371  0.2719 0.6000
ATOM   5352  HD2 PHE   334      42.256   7.002   8.378  0.1330 1.4590
ATOM   5353  HD1 PHE   334      43.493   3.391   6.850  0.1330 1.4590
ATOM   5354  HB3 PHE   334      41.038   5.916   6.624  0.0295 1.4870
ATOM   5355  HB2 PHE   334      41.551   4.501   5.991  0.0295 1.4870
ATOM   5356  N   PRO   335      40.372   5.171   9.885 -0.2548 1.8240
ATOM   5357  CA  PRO   335      39.880   5.918  11.020 -0.0266 1.9080
ATOM   5358  CD  PRO   335      41.105   3.987  10.301  0.0192 1.9080
ATOM   5359  CB  PRO   335      40.446   5.226  12.267 -0.0070 1.9080
ATOM   5360  CG  PRO   335      41.553   4.300  11.735  0.0189 1.9080
ATOM   5361  C   PRO   335      40.109   7.399  11.024  0.5896 1.9080
ATOM   5362  O   PRO   335      39.864   8.007  12.064 -0.5748 1.6612
ATOM   5363  HG2 PRO   335      42.421   4.775  11.738  0.0213 1.4870
ATOM   5364  HA  PRO   335      38.869   5.710  11.167  0.0641 1.3870
ATOM   5365  HD3 PRO   335      40.521   3.170  10.289  0.0391 1.3870
ATOM   5366  HD2 PRO   335      41.902   3.824   9.715  0.0391 1.3870
ATOM   5367  HG3 PRO   335      41.594   3.475  12.280  0.0213 1.4870
ATOM   5368  HB3 PRO   335      39.746   4.687  12.731  0.0253 1.4870
ATOM   5369  HB2 PRO   335      40.836   5.890  12.903  0.0253 1.4870
ATOM   5370  N   LEU   336      40.604   8.010   9.933 -0.4157 1.8240
ATOM   5371  CA  LEU   336      40.859   9.426   9.981 -0.0518 1.9080
ATOM   5372  CB  LEU   336      41.426   9.950   8.648 -0.1102 1.9080
ATOM   5373  CG  LEU   336      42.071  11.345   8.718  0.3531 1.9080
ATOM   5374  CD1 LEU   336      43.280  11.341   9.667 -0.4121 1.9080
ATOM   5375  CD2 LEU   336      42.446  11.848   7.316 -0.4121 1.9080
ATOM   5376  C   LEU   336      39.555  10.115  10.284  0.5973 1.9080
ATOM   5377  O   LEU   336      38.526   9.810   9.684 -0.5679 1.6612
ATOM   5378 HD22 LEU   336      42.697  12.812   7.370  0.1000 1.4870
ATOM   5379 HD23 LEU   336      43.219  11.318   6.973  0.1000 1.4870
ATOM   5380 HD21 LEU   336      41.664  11.736   6.707  0.1000 1.4870
ATOM   5381  H   LEU   336      40.766   7.403   9.128  0.2719 0.6000
ATOM   5382 HD13 LEU   336      43.548  12.283   9.859  0.1000 1.4870
ATOM   5383 HD12 LEU   336      43.027  10.883  10.517  0.1000 1.4870
ATOM   5384 HD11 LEU   336      44.036  10.856   9.233  0.1000 1.4870
ATOM   5385  HA  LEU   336      41.501   9.617  10.720  0.0922 1.3870
ATOM   5386  HG  LEU   336      41.395  11.999   9.052 -0.0361 1.4870
ATOM   5387  HB3 LEU   336      40.681  10.000   8.000  0.0457 1.4870
ATOM   5388  HB2 LEU   336      42.124   9.316   8.345  0.0457 1.4870
ATOM   5389  N   LEU   337      39.572  11.068  11.245 -0.4157 1.8240
ATOM   5390  CA  LEU   337      38.385  11.742  11.710 -0.0518 1.9080
ATOM   5391  CB  LEU   337      38.623  12.557  12.994 -0.1102 1.9080
ATOM   5392  CG  LEU   337      39.064  11.711  14.203  0.3531 1.9080
ATOM   5393  CD1 LEU   337      39.193  12.570  15.472 -0.4121 1.9080
ATOM   5394  CD2 LEU   337      38.149  10.492  14.399 -0.4121 1.9080
ATOM   5395  C   LEU   337      37.882  12.701  10.669  0.5973 1.9080
ATOM   5396  O   LEU   337      38.652  13.446  10.068 -0.5679 1.6612
ATOM   5397 HD22 LEU   337      37.770  10.512  15.322  0.1000 1.4870
ATOM   5398 HD23 LEU   337      37.410  10.526  13.729  0.1000 1.4870
ATOM   5399 HD21 LEU   337      38.682   9.658  14.271  0.1000 1.4870
ATOM   5400  H   LEU   337      40.535  11.263  11.613  0.2719 0.6000
ATOM   5401 HD13 LEU   337      39.990  12.269  15.991  0.1000 1.4870
ATOM   5402 HD12 LEU   337      39.302  13.526  15.209  0.1000 1.4870
ATOM   5403 HD11 LEU   337      38.369  12.462  16.024  0.1000 1.4870
ATOM   5404  HA  LEU   337      37.670  11.053  11.887  0.0922 1.3870
ATOM   5405  HG  LEU   337      39.949  11.292  14.000 -0.0361 1.4870
ATOM   5406  HB3 LEU   337      37.777  12.999  13.235  0.0457 1.4870
ATOM   5407  HB2 LEU   337      39.341  13.208  12.812  0.0457 1.4870
ATOM   5408  N   THR   338      36.562  12.630  10.386 -0.4157 1.8240
ATOM   5409  CA  THR   338      35.847  13.488   9.474 -0.0389 1.9080
ATOM   5410  CB  THR   338      34.621  12.825   8.927  0.3654 1.9080
ATOM   5411  OG1 THR   338      33.691  12.564   9.969 -0.6761 1.7210
ATOM   5412  CG2 THR   338      35.053  11.505   8.267 -0.2438 1.9080
ATOM   5413  C   THR   338      35.429  14.805  10.072  0.5973 1.9080
ATOM   5414  O   THR   338      35.426  15.827   9.387 -0.5679 1.6612
ATOM   5415  HA  THR   338      36.451  13.678   8.670  0.1007 1.3870
ATOM   5416 HG22 THR   338      34.786  11.513   7.303  0.0642 1.4870
ATOM   5417 HG21 THR   338      36.046  11.407   8.338  0.0642 1.4870
ATOM   5418  H   THR   338      36.083  11.844  10.927  0.2719 0.6000
ATOM   5419  HB  THR   338      34.164  13.450   8.248  0.0043 1.3870
ATOM   5420 HG23 THR   338      34.607  10.740   8.732  0.0642 1.4870
ATOM   5421  HG1 THR   338      34.107  11.983  10.680  0.4102 0.0000
ATOM   5422  N   THR   339      35.075  14.820  11.373 -0.4157 1.8240
ATOM   5423  CA  THR   339      34.499  15.973  12.017 -0.0389 1.9080
ATOM   5424  CB  THR   339      34.139  15.735  13.456  0.3654 1.9080
ATOM   5425  OG1 THR   339      35.281  15.324  14.192 -0.6761 1.7210
ATOM   5426  CG2 THR   339      33.039  14.662  13.522 -0.2438 1.9080
ATOM   5427  C   THR   339      35.457  17.112  11.936  0.5973 1.9080
ATOM   5428  O   THR   339      35.051  18.273  11.987 -0.5679 1.6612
ATOM   5429  HA  THR   339      33.653  16.222  11.532  0.1007 1.3870
ATOM   5430 HG22 THR   339      32.557  14.734  14.395  0.0642 1.4870
ATOM   5431 HG21 THR   339      32.394  14.801  12.770  0.0642 1.4870
ATOM   5432  H   THR   339      35.261  13.912  11.863  0.2719 0.6000
ATOM   5433  HB  THR   339      33.794  16.611  13.872  0.0043 1.3870
ATOM   5434 HG23 THR   339      33.454  13.755  13.443  0.0642 1.4870
ATOM   5435  HG1 THR   339      35.439  14.335  14.082  0.4102 0.0000
ATOM   5436  N   LYS   340      36.762  16.803  11.878 -0.3479 1.8240
ATOM   5437  CA  LYS   340      37.765  17.815  11.751 -0.2400 1.9080
ATOM   5438  CB  LYS   340      38.564  17.979  13.053 -0.0094 1.9080
ATOM   5439  CG  LYS   340      39.629  19.071  13.031  0.0187 1.9080
ATOM   5440  CD  LYS   340      40.277  19.277  14.401 -0.0479 1.9080
ATOM   5441  CE  LYS   340      41.136  18.086  14.837 -0.0143 1.9080
ATOM   5442  NZ  LYS   340      41.733  18.343  16.167 -0.3854 1.8240
ATOM   5443  C   LYS   340      38.717  17.339  10.696  0.7341 1.9080
ATOM   5444  O   LYS   340      38.871  16.135  10.495 -0.5894 1.6612
ATOM   5445  HA  LYS   340      37.344  18.666  11.451  0.1426 1.3870
ATOM   5446  HE2 LYS   340      40.557  17.275  14.879  0.1135 1.1000
ATOM   5447  HE3 LYS   340      41.860  17.952  14.164  0.1135 1.1000
ATOM   5448  HG2 LYS   340      40.342  18.818  12.374  0.0103 1.4870
ATOM   5449  HG3 LYS   340      39.208  19.933  12.743  0.0103 1.4870
ATOM   5450  HZ1 LYS   340      41.908  19.323  16.273  0.3400 0.6000
ATOM   5451  HZ3 LYS   340      41.102  18.039  16.882  0.3400 0.6000
ATOM   5452  HZ2 LYS   340      42.595  17.842  16.250  0.3400 0.6000
ATOM   5453  HD3 LYS   340      39.558  19.411  15.080  0.0621 1.4870
ATOM   5454  HD2 LYS   340      40.859  20.087  14.362  0.0621 1.4870
ATOM   5455  H   LYS   340      36.957  15.782  11.934  0.2747 0.6000
ATOM   5456  HB3 LYS   340      39.015  17.105  13.252  0.0362 1.4870
ATOM   5457  HB2 LYS   340      37.917  18.188  13.789  0.0362 1.4870
ATOM   5458  N   ARG   341      39.377  18.269   9.978 -0.3479 1.8240
ATOM   5459  CA  ARG   341      40.316  17.841   8.982 -0.2637 1.9080
ATOM   5460  CB  ARG   341      40.625  18.924   7.933 -0.0007 1.9080
ATOM   5461  CG  ARG   341      41.624  18.487   6.861  0.0390 1.9080
ATOM   5462  CD  ARG   341      41.917  19.579   5.832  0.0486 1.9080
ATOM   5463  NE  ARG   341      40.639  19.870   5.124 -0.5295 1.8240
ATOM   5464  CZ  ARG   341      40.266  19.098   4.063  0.8076 1.9080
ATOM   5465  NH1 ARG   341      41.059  18.060   3.666 -0.8627 1.8240
ATOM   5466  NH2 ARG   341      39.100  19.358   3.403 -0.8627 1.8240
ATOM   5467  C   ARG   341      41.587  17.529   9.701  0.7341 1.9080
ATOM   5468  O   ARG   341      42.185  18.399  10.332 -0.5894 1.6612
ATOM   5469  HG3 ARG   341      41.258  17.693   6.372  0.0285 1.4870
ATOM   5470  HA  ARG   341      39.976  17.015   8.542  0.1560 1.3870
ATOM   5471  HE  ARG   341      40.080  20.599   5.414  0.3456 0.6000
ATOM   5472  HG2 ARG   341      42.489  18.234   7.298  0.0285 1.4870
ATOM   5473 HH22 ARG   341      38.856  18.812   2.638  0.4478 0.6000
ATOM   5474 HH21 ARG   341      38.526  20.105   3.727  0.4478 0.6000
ATOM   5475  H   ARG   341      39.148  19.238  10.208  0.2747 0.6000
ATOM   5476  HD3 ARG   341      42.564  19.236   5.191  0.0687 1.3870
ATOM   5477  HD2 ARG   341      42.209  20.379   6.302  0.0687 1.3870
ATOM   5478 HH12 ARG   341      40.772  17.531   2.883  0.4478 0.6000
ATOM   5479 HH11 ARG   341      41.887  17.866   4.164  0.4478 0.6000
ATOM   5480  HB3 ARG   341      41.005  19.712   8.404  0.0327 1.4870
ATOM   5481  HB2 ARG   341      39.775  19.168   7.480  0.0327 1.4870
ATOM   5482  N   VAL   342      42.020  16.255   9.632 -0.4157 1.8240
ATOM   5483  CA  VAL   342      43.210  15.828  10.308 -0.0875 1.9080
ATOM   5484  CB  VAL   342      43.195  14.368  10.654  0.2985 1.9080
ATOM   5485  CG1 VAL   342      44.526  14.004  11.333 -0.3192 1.9080
ATOM   5486  CG2 VAL   342      41.955  14.083  11.519 -0.3192 1.9080
ATOM   5487  C   VAL   342      44.375  16.083   9.408  0.5973 1.9080
ATOM   5488  O   VAL   342      44.273  15.969   8.188 -0.5679 1.6612
ATOM   5489  HA  VAL   342      43.322  16.381  11.136  0.0969 1.3870
ATOM   5490 HG11 VAL   342      44.705  13.032  11.199  0.0791 1.4870
ATOM   5491 HG21 VAL   342      41.198  14.644  11.191  0.0791 1.4870
ATOM   5492  HB  VAL   342      43.160  13.837   9.817 -0.0297 1.4870
ATOM   5493 HG12 VAL   342      45.259  14.543  10.924  0.0791 1.4870
ATOM   5494 HG13 VAL   342      44.461  14.205  12.308  0.0791 1.4870
ATOM   5495  H   VAL   342      41.416  15.637   9.054  0.2719 0.6000
ATOM   5496 HG23 VAL   342      41.724  13.116  11.441  0.0791 1.4870
ATOM   5497 HG22 VAL   342      42.165  14.310  12.467  0.0791 1.4870
ATOM   5498  N   PHE   343      45.528  16.445  10.002 -0.4157 1.8240
ATOM   5499  CA  PHE   343      46.694  16.725   9.217 -0.0024 1.9080
ATOM   5500  CB  PHE   343      47.683  17.604  10.012 -0.0343 1.9080
ATOM   5501  CG  PHE   343      48.899  17.938   9.219  0.0118 1.9080
ATOM   5502  CD1 PHE   343      48.810  18.712   8.085 -0.1256 1.9080
ATOM   5503  CD2 PHE   343      50.140  17.521   9.642 -0.1256 1.9080
ATOM   5504  CE1 PHE   343      49.936  19.034   7.364 -0.1704 1.9080
ATOM   5505  CE2 PHE   343      51.269  17.842   8.925 -0.1704 1.9080
ATOM   5506  CZ  PHE   343      51.169  18.595   7.781 -0.1072 1.9080
ATOM   5507  C   PHE   343      47.307  15.397   8.900  0.5973 1.9080
ATOM   5508  O   PHE   343      48.175  14.899   9.615 -0.5679 1.6612
ATOM   5509  HZ  PHE   343      51.988  18.825   7.251  0.1297 1.4590
ATOM   5510  HA  PHE   343      46.387  17.119   8.358  0.0978 1.3870
ATOM   5511  HE1 PHE   343      49.848  19.594   6.526  0.1430 1.4590
ATOM   5512  HE2 PHE   343      52.179  17.516   9.248  0.1430 1.4590
ATOM   5513  H   PHE   343      45.479  16.495  11.032  0.2719 0.6000
ATOM   5514  HD2 PHE   343      50.222  16.978  10.482  0.1330 1.4590
ATOM   5515  HD1 PHE   343      47.919  19.047   7.779  0.1330 1.4590
ATOM   5516  HB3 PHE   343      47.954  17.095  10.806  0.0295 1.4870
ATOM   5517  HB2 PHE   343      47.216  18.437  10.240  0.0295 1.4870
ATOM   5518  N   TRP   344      46.852  14.801   7.779 -0.4157 1.8240
ATOM   5519  CA  TRP   344      47.271  13.501   7.337 -0.0275 1.9080
ATOM   5520  CB  TRP   344      46.475  12.983   6.126 -0.0050 1.9080
ATOM   5521  CG  TRP   344      47.050  11.726   5.511 -0.1415 1.9080
ATOM   5522  CD2 TRP   344      47.004  10.420   6.107  0.1243 1.9080
ATOM   5523  CD1 TRP   344      47.745  11.593   4.344 -0.1638 1.9080
ATOM   5524  NE1 TRP   344      48.126  10.284   4.170 -0.3418 1.8240
ATOM   5525  CE2 TRP   344      47.680   9.551   5.249  0.1380 1.9080
ATOM   5526  CE3 TRP   344      46.452   9.979   7.275 -0.2387 1.9080
ATOM   5527  CZ2 TRP   344      47.814   8.224   5.548 -0.2601 1.9080
ATOM   5528  CZ3 TRP   344      46.584   8.639   7.570 -0.1972 1.9080
ATOM   5529  CH2 TRP   344      47.251   7.779   6.723 -0.1134 1.9080
ATOM   5530  C   TRP   344      48.715  13.511   6.971  0.5973 1.9080
ATOM   5531  O   TRP   344      49.434  12.554   7.253 -0.5679 1.6612
ATOM   5532  HH2 TRP   344      47.329   6.809   6.966  0.1417 1.4590
ATOM   5533  HA  TRP   344      47.147  12.858   8.107  0.1123 1.3870
ATOM   5534  HE1 TRP   344      48.637   9.921   3.398  0.3412 0.6000
ATOM   5535  HE3 TRP   344      45.972  10.585   7.900  0.1700 1.4590
ATOM   5536  HZ3 TRP   344      46.182   8.293   8.421  0.1447 1.4590
ATOM   5537  H   TRP   344      46.151  15.395   7.258  0.2719 0.6000
ATOM   5538  HZ2 TRP   344      48.305   7.596   4.932  0.1572 1.4590
ATOM   5539  HD1 TRP   344      47.948  12.335   3.708  0.2062 1.4090
ATOM   5540  HB3 TRP   344      46.474  13.679   5.420  0.0339 1.4870
ATOM   5541  HB2 TRP   344      45.552  12.770   6.416  0.0339 1.4870
ATOM   5542  N   LYS   345      49.185  14.599   6.340 -0.3479 1.8240
ATOM   5543  CA  LYS   345      50.547  14.632   5.901 -0.2400 1.9080
ATOM   5544  CB  LYS   345      50.934  15.977   5.266 -0.0094 1.9080
ATOM   5545  CG  LYS   345      52.387  16.033   4.792  0.0187 1.9080
ATOM   5546  CD  LYS   345      52.708  17.261   3.938 -0.0479 1.9080
ATOM   5547  CE  LYS   345      54.182  17.358   3.539 -0.0143 1.9080
ATOM   5548  NZ  LYS   345      54.406  18.567   2.718 -0.3854 1.8240
ATOM   5549  C   LYS   345      51.423  14.438   7.095  0.7341 1.9080
ATOM   5550  O   LYS   345      52.407  13.703   7.040 -0.5894 1.6612
ATOM   5551  HA  LYS   345      50.705  13.885   5.252  0.1426 1.3870
ATOM   5552  HE2 LYS   345      54.733  17.407   4.367  0.1135 1.1000
ATOM   5553  HE3 LYS   345      54.424  16.546   3.015  0.1135 1.1000
ATOM   5554  HG2 LYS   345      52.992  16.036   5.599  0.0103 1.4870
ATOM   5555  HG3 LYS   345      52.585  15.206   4.252  0.0103 1.4870
ATOM   5556  HZ1 LYS   345      54.641  19.338   3.312  0.3400 0.6000
ATOM   5557  HZ3 LYS   345      55.156  18.403   2.076  0.3400 0.6000
ATOM   5558  HZ2 LYS   345      53.574  18.785   2.206  0.3400 0.6000
ATOM   5559  HD3 LYS   345      52.467  18.084   4.455  0.0621 1.4870
ATOM   5560  HD2 LYS   345      52.157  17.223   3.103  0.0621 1.4870
ATOM   5561  H   LYS   345      48.500  15.356   6.216  0.2747 0.6000
ATOM   5562  HB3 LYS   345      50.799  16.691   5.945  0.0362 1.4870
ATOM   5563  HB2 LYS   345      50.344  16.131   4.481  0.0362 1.4870
ATOM   5564  N   GLY   346      51.072  15.090   8.217 -0.4157 1.8240
ATOM   5565  CA  GLY   346      51.881  14.999   9.396 -0.0252 1.9080
ATOM   5566  C   GLY   346      51.908  13.588   9.888  0.5973 1.9080
ATOM   5567  O   GLY   346      52.954  13.088  10.298 -0.5679 1.6612
ATOM   5568  H   GLY   346      50.198  15.636   8.138  0.2719 0.6000
ATOM   5569  HA2 GLY   346      52.820  15.305   9.190  0.0698 1.3870
ATOM   5570  HA3 GLY   346      51.507  15.602  10.114  0.0698 1.3870
ATOM   5571  N   VAL   347      50.748  12.906   9.864 -0.4157 1.8240
ATOM   5572  CA  VAL   347      50.671  11.578  10.398 -0.0875 1.9080
ATOM   5573  CB  VAL   347      49.291  10.995  10.294  0.2985 1.9080
ATOM   5574  CG1 VAL   347      49.336   9.536  10.781 -0.3192 1.9080
ATOM   5575  CG2 VAL   347      48.318  11.888  11.082 -0.3192 1.9080
ATOM   5576  C   VAL   347      51.583  10.668   9.636  0.5973 1.9080
ATOM   5577  O   VAL   347      52.372   9.932  10.226 -0.5679 1.6612
ATOM   5578  HA  VAL   347      50.978  11.602  11.358  0.0969 1.3870
ATOM   5579 HG11 VAL   347      49.943   9.475  11.569  0.0791 1.4870
ATOM   5580 HG21 VAL   347      47.889  12.531  10.452  0.0791 1.4870
ATOM   5581  HB  VAL   347      49.027  10.957   9.340 -0.0297 1.4870
ATOM   5582 HG12 VAL   347      48.416   9.250  11.038  0.0791 1.4870
ATOM   5583 HG13 VAL   347      49.677   8.957  10.044  0.0791 1.4870
ATOM   5584  H   VAL   347      49.960  13.421   9.439  0.2719 0.6000
ATOM   5585 HG23 VAL   347      47.624  11.311  11.507  0.0791 1.4870
ATOM   5586 HG22 VAL   347      48.829  12.382  11.781  0.0791 1.4870
ATOM   5587  N   LEU   348      51.510  10.711   8.293 -0.4157 1.8240
ATOM   5588  CA  LEU   348      52.265   9.804   7.479 -0.0518 1.9080
ATOM   5589  CB  LEU   348      51.943   9.965   5.981 -0.1102 1.9080
ATOM   5590  CG  LEU   348      52.732   9.012   5.067  0.3531 1.9080
ATOM   5591  CD1 LEU   348      52.400   7.543   5.369 -0.4121 1.9080
ATOM   5592  CD2 LEU   348      52.529   9.371   3.586 -0.4121 1.9080
ATOM   5593  C   LEU   348      53.733  10.030   7.653  0.5973 1.9080
ATOM   5594  O   LEU   348      54.495   9.080   7.829 -0.5679 1.6612
ATOM   5595 HD22 LEU   348      52.401   8.533   3.061  0.1000 1.4870
ATOM   5596 HD23 LEU   348      51.722   9.951   3.498  0.1000 1.4870
ATOM   5597 HD21 LEU   348      53.334   9.858   3.254  0.1000 1.4870
ATOM   5598  H   LEU   348      50.873  11.443   7.927  0.2719 0.6000
ATOM   5599 HD13 LEU   348      51.409   7.434   5.417  0.1000 1.4870
ATOM   5600 HD12 LEU   348      52.768   6.968   4.641  0.1000 1.4870
ATOM   5601 HD11 LEU   348      52.810   7.287   6.242  0.1000 1.4870
ATOM   5602  HA  LEU   348      52.047   8.856   7.759  0.0922 1.3870
ATOM   5603  HG  LEU   348      53.711   9.163   5.209 -0.0361 1.4870
ATOM   5604  HB3 LEU   348      52.172  10.885   5.719  0.0457 1.4870
ATOM   5605  HB2 LEU   348      50.985   9.771   5.855  0.0457 1.4870
ATOM   5606  N   GLU   349      54.171  11.302   7.622 -0.5163 1.8240
ATOM   5607  CA  GLU   349      55.572  11.602   7.701  0.0397 1.9080
ATOM   5608  CB  GLU   349      55.872  13.094   7.486  0.0560 1.9080
ATOM   5609  CG  GLU   349      55.555  13.571   6.066  0.0136 1.9080
ATOM   5610  CD  GLU   349      56.531  12.898   5.112  0.8054 1.9080
ATOM   5611  OE1 GLU   349      57.472  12.222   5.607 -0.8188 1.6612
ATOM   5612  OE2 GLU   349      56.350  13.049   3.874 -0.8188 1.6612
ATOM   5613  C   GLU   349      56.101  11.215   9.045  0.5366 1.9080
ATOM   5614  O   GLU   349      57.204  10.681   9.153 -0.5819 1.6612
ATOM   5615  HG2 GLU   349      54.667  13.276   5.839 -0.0425 1.4870
ATOM   5616  HA  GLU   349      56.071  11.103   6.980  0.1105 1.3870
ATOM   5617  HG3 GLU   349      55.707  14.521   6.023 -0.0425 1.4870
ATOM   5618  H   GLU   349      53.419  12.008   7.539  0.2936 0.6000
ATOM   5619  HB3 GLU   349      56.828  13.232   7.637 -0.0173 1.4870
ATOM   5620  HB2 GLU   349      55.308  13.604   8.102 -0.0173 1.4870
ATOM   5621  N   GLU   350      55.319  11.463  10.110 -0.5163 1.8240
ATOM   5622  CA  GLU   350      55.792  11.202  11.437  0.0397 1.9080
ATOM   5623  CB  GLU   350      54.766  11.588  12.516  0.0560 1.9080
ATOM   5624  CG  GLU   350      55.345  11.585  13.929  0.0136 1.9080
ATOM   5625  CD  GLU   350      54.194  11.743  14.913  0.8054 1.9080
ATOM   5626  OE1 GLU   350      53.061  11.311  14.569 -0.8188 1.6612
ATOM   5627  OE2 GLU   350      54.434  12.285  16.024 -0.8188 1.6612
ATOM   5628  C   GLU   350      56.060   9.737  11.590  0.5366 1.9080
ATOM   5629  O   GLU   350      57.090   9.343  12.134 -0.5819 1.6612
ATOM   5630  HG2 GLU   350      55.754  10.728  14.089 -0.0425 1.4870
ATOM   5631  HA  GLU   350      56.635  11.723  11.611  0.1105 1.3870
ATOM   5632  HG3 GLU   350      55.922  12.350  14.025 -0.0425 1.4870
ATOM   5633  H   GLU   350      54.387  11.843   9.876  0.2936 0.6000
ATOM   5634  HB3 GLU   350      54.043  10.928  12.489 -0.0173 1.4870
ATOM   5635  HB2 GLU   350      54.459  12.498  12.322 -0.0173 1.4870
ATOM   5636  N   LEU   351      55.141   8.885  11.097 -0.4157 1.8240
ATOM   5637  CA  LEU   351      55.286   7.467  11.264 -0.0518 1.9080
ATOM   5638  CB  LEU   351      54.081   6.675  10.727 -0.1102 1.9080
ATOM   5639  CG  LEU   351      54.221   5.151  10.900  0.3531 1.9080
ATOM   5640  CD1 LEU   351      54.332   4.766  12.385 -0.4121 1.9080
ATOM   5641  CD2 LEU   351      53.090   4.401  10.181 -0.4121 1.9080
ATOM   5642  C   LEU   351      56.503   6.998  10.535  0.5973 1.9080
ATOM   5643  O   LEU   351      57.284   6.203  11.057 -0.5679 1.6612
ATOM   5644 HD22 LEU   351      52.527   3.930  10.857  0.1000 1.4870
ATOM   5645 HD23 LEU   351      52.532   5.056   9.675  0.1000 1.4870
ATOM   5646 HD21 LEU   351      53.486   3.737   9.550  0.1000 1.4870
ATOM   5647  H   LEU   351      54.355   9.346  10.607  0.2719 0.6000
ATOM   5648 HD13 LEU   351      53.827   3.920  12.542  0.1000 1.4870
ATOM   5649 HD12 LEU   351      55.293   4.634  12.617  0.1000 1.4870
ATOM   5650 HD11 LEU   351      53.946   5.499  12.942  0.1000 1.4870
ATOM   5651  HA  LEU   351      55.396   7.265  12.244  0.0922 1.3870
ATOM   5652  HG  LEU   351      55.043   4.845  10.420 -0.0361 1.4870
ATOM   5653  HB3 LEU   351      54.001   6.857   9.765  0.0457 1.4870
ATOM   5654  HB2 LEU   351      53.284   6.957  11.229  0.0457 1.4870
ATOM   5655  N   LEU   352      56.711   7.500   9.306 -0.4157 1.8240
ATOM   5656  CA  LEU   352      57.844   7.084   8.534 -0.0518 1.9080
ATOM   5657  CB  LEU   352      57.903   7.767   7.157 -0.1102 1.9080
ATOM   5658  CG  LEU   352      56.707   7.419   6.250  0.3531 1.9080
ATOM   5659  CD1 LEU   352      56.817   8.117   4.885 -0.4121 1.9080
ATOM   5660  CD2 LEU   352      56.523   5.898   6.127 -0.4121 1.9080
ATOM   5661  C   LEU   352      59.054   7.499   9.302  0.5973 1.9080
ATOM   5662  O   LEU   352      60.047   6.777   9.371 -0.5679 1.6612
ATOM   5663 HD22 LEU   352      55.555   5.677   6.223  0.1000 1.4870
ATOM   5664 HD23 LEU   352      56.851   5.600   5.233  0.1000 1.4870
ATOM   5665 HD21 LEU   352      57.046   5.446   6.846  0.1000 1.4870
ATOM   5666  H   LEU   352      56.001   8.183   8.997  0.2719 0.6000
ATOM   5667 HD13 LEU   352      57.187   7.474   4.218  0.1000 1.4870
ATOM   5668 HD12 LEU   352      55.910   8.418   4.598  0.1000 1.4870
ATOM   5669 HD11 LEU   352      57.424   8.905   4.968  0.1000 1.4870
ATOM   5670  HA  LEU   352      57.836   6.092   8.452  0.0922 1.3870
ATOM   5671  HG  LEU   352      55.863   7.711   6.701 -0.0361 1.4870
ATOM   5672  HB3 LEU   352      58.717   7.463   6.701  0.0457 1.4870
ATOM   5673  HB2 LEU   352      57.892   8.740   7.299  0.0457 1.4870
ATOM   5674  N   TRP   353      58.973   8.689   9.917 -0.4157 1.8240
ATOM   5675  CA  TRP   353      60.042   9.262  10.677 -0.0275 1.9080
ATOM   5676  CB  TRP   353      59.650  10.658  11.198 -0.0050 1.9080
ATOM   5677  CG  TRP   353      60.693  11.396  12.000 -0.1415 1.9080
ATOM   5678  CD2 TRP   353      60.500  11.813  13.360  0.1243 1.9080
ATOM   5679  CD1 TRP   353      61.918  11.863  11.622 -0.1638 1.9080
ATOM   5680  NE1 TRP   353      62.505  12.539  12.665 -0.3418 1.8240
ATOM   5681  CE2 TRP   353      61.641  12.519  13.740  0.1380 1.9080
ATOM   5682  CE3 TRP   353      59.452  11.633  14.216 -0.2387 1.9080
ATOM   5683  CZ2 TRP   353      61.752  13.057  14.991 -0.2601 1.9080
ATOM   5684  CZ3 TRP   353      59.572  12.167  15.480 -0.1972 1.9080
ATOM   5685  CH2 TRP   353      60.700  12.865  15.858 -0.1134 1.9080
ATOM   5686  C   TRP   353      60.343   8.353  11.829  0.5973 1.9080
ATOM   5687  O   TRP   353      61.508   8.083  12.118 -0.5679 1.6612
ATOM   5688  HH2 TRP   353      60.758  13.243  16.786  0.1417 1.4590
ATOM   5689  HA  TRP   353      60.856   9.300  10.094  0.1123 1.3870
ATOM   5690  HE1 TRP   353      63.400  12.971  12.653  0.3412 0.6000
ATOM   5691  HE3 TRP   353      58.629  11.141  13.955  0.1700 1.4590
ATOM   5692  HZ3 TRP   353      58.820  12.040  16.130  0.1447 1.4590
ATOM   5693  H   TRP   353      58.038   9.158   9.781  0.2719 0.6000
ATOM   5694  HZ2 TRP   353      62.571  13.573  15.268  0.1572 1.4590
ATOM   5695  HD1 TRP   353      62.330  11.735  10.723  0.2062 1.4090
ATOM   5696  HB3 TRP   353      58.841  10.565  11.784  0.0339 1.4870
ATOM   5697  HB2 TRP   353      59.419  11.239  10.413  0.0339 1.4870
ATOM   5698  N   PHE   354      59.302   7.840  12.513 -0.4157 1.8240
ATOM   5699  CA  PHE   354      59.535   6.970  13.633 -0.0024 1.9080
ATOM   5700  CB  PHE   354      58.265   6.484  14.352 -0.0343 1.9080
ATOM   5701  CG  PHE   354      57.623   7.616  15.071  0.0118 1.9080
ATOM   5702  CD1 PHE   354      58.268   8.234  16.116 -0.1256 1.9080
ATOM   5703  CD2 PHE   354      56.356   8.027  14.729 -0.1256 1.9080
ATOM   5704  CE1 PHE   354      57.670   9.273  16.790 -0.1704 1.9080
ATOM   5705  CE2 PHE   354      55.754   9.063  15.400 -0.1704 1.9080
ATOM   5706  CZ  PHE   354      56.412   9.692  16.431 -0.1072 1.9080
ATOM   5707  C   PHE   354      60.210   5.726  13.154  0.5973 1.9080
ATOM   5708  O   PHE   354      61.158   5.247  13.775 -0.5679 1.6612
ATOM   5709  HZ  PHE   354      55.979  10.453  16.919  0.1297 1.4590
ATOM   5710  HA  PHE   354      60.177   7.440  14.245  0.0978 1.3870
[truncated: 247,661 more chars]
