# Supplementary material for: Conservation and Role of Electrostatics in Thymidylate Synthase
Source: Sci Rep. 2015 Nov 27;5:17356. doi: 10.1038/srep17356 (PMC4661567; doi:10.1038/srep17356)
Supplement: Dataset 2 [file srep17356-s3.zip]

Archive with 1 entries (1 files):
- P0A886.pqr
