# Supplementary material for: Conservation and Role of Electrostatics in Thymidylate Synthase
Source: Sci Rep. 2015 Nov 27;5:17356. doi: 10.1038/srep17356 (PMC4661567; doi:10.1038/srep17356)
Supplement: Dataset 2 [file srep17356-s3.zip › P0A886.pqr]

REMARK   1 PQR file generated by PDB2PQR (Version 1.1.0)
REMARK   1
REMARK   1 Forcefield Used: amber
REMARK   1
REMARK   5
REMARK   6 Total charge on this protein: -18.0000 e
REMARK   6
ATOM      1  N   MET     1      31.740 -11.551  39.955  0.1592 1.8240
ATOM      2  CA  MET     1      31.149 -10.194  39.981  0.0221 1.9080
ATOM      3  CB  MET     1      32.258  -9.138  40.115  0.0865 1.9080
ATOM      4  CG  MET     1      33.012  -9.224  41.445  0.0334 1.9080
ATOM      5  SD  MET     1      34.424  -8.092  41.593 -0.2774 2.0000
ATOM      6  CE  MET     1      35.549  -9.100  40.586 -0.0341 1.9080
ATOM      7  C   MET     1      30.395  -9.947  38.716  0.6123 1.9080
ATOM      8  O   MET     1      30.465 -10.731  37.773 -0.5713 1.6612
ATOM      9  HE1 MET     1      36.310  -8.531  40.283  0.0597 1.3870
ATOM     10  HE2 MET     1      35.888  -9.857  41.139  0.0597 1.3870
ATOM     11  HE3 MET     1      35.051  -9.451  39.797  0.0597 1.3870
ATOM     12  H2  MET     1      31.449 -12.020  39.122  0.1984 0.6000
ATOM     13  HB2 MET     1      32.917  -9.261  39.370  0.0125 1.4870
ATOM     14  HG2 MET     1      32.335  -9.060  42.208  0.0292 1.3870
ATOM     15  HG3 MET     1      33.317 -10.202  41.579  0.0292 1.3870
ATOM     16  H   MET     1      32.736 -11.475  39.970  0.1984 0.6000
ATOM     17  H3  MET     1      31.428 -12.060  40.756  0.1984 0.6000
ATOM     18  HA  MET     1      30.512 -10.162  40.756  0.1116 1.1000
ATOM     19  HB3 MET     1      31.849  -8.225  40.042  0.0125 1.4870
ATOM     20  N   LYS     2      29.631  -8.841  38.681 -0.3479 1.8240
ATOM     21  CA  LYS     2      28.833  -8.521  37.536 -0.2400 1.9080
ATOM     22  CB  LYS     2      28.018  -7.234  37.747 -0.0094 1.9080
ATOM     23  CG  LYS     2      27.143  -6.840  36.557  0.0187 1.9080
ATOM     24  CD  LYS     2      26.157  -5.716  36.884 -0.0479 1.9080
ATOM     25  CE  LYS     2      25.341  -5.242  35.681 -0.0143 1.9080
ATOM     26  NZ  LYS     2      24.422  -4.156  36.089 -0.3854 1.8240
ATOM     27  C   LYS     2      29.730  -8.284  36.364  0.7341 1.9080
ATOM     28  O   LYS     2      29.506  -8.820  35.280 -0.5894 1.6612
ATOM     29  HA  LYS     2      28.221  -9.293  37.331  0.1426 1.3870
ATOM     30  HE2 LYS     2      25.967  -4.907  34.983  0.1135 1.1000
ATOM     31  HE3 LYS     2      24.815  -6.011  35.328  0.1135 1.1000
ATOM     32  HG2 LYS     2      27.736  -6.537  35.804  0.0103 1.4870
ATOM     33  HG3 LYS     2      26.623  -7.645  36.254  0.0103 1.4870
ATOM     34  HZ1 LYS     2      24.329  -3.496  35.342  0.3400 0.6000
ATOM     35  HZ3 LYS     2      23.523  -4.540  36.305  0.3400 0.6000
ATOM     36  HZ2 LYS     2      24.788  -3.693  36.897  0.3400 0.6000
ATOM     37  HD3 LYS     2      26.671  -4.934  37.245  0.0621 1.4870
ATOM     38  HD2 LYS     2      25.522  -6.043  37.587  0.0621 1.4870
ATOM     39  H   LYS     2      29.682  -8.266  39.545  0.2747 0.6000
ATOM     40  HB3 LYS     2      28.657  -6.488  37.926  0.0362 1.4870
ATOM     41  HB2 LYS     2      27.426  -7.368  38.539  0.0362 1.4870
ATOM     42  N   GLN     3      30.790  -7.482  36.566 -0.4157 1.8240
ATOM     43  CA  GLN     3      31.669  -7.130  35.491 -0.0031 1.9080
ATOM     44  CB  GLN     3      32.765  -6.133  35.913 -0.0036 1.9080
ATOM     45  CG  GLN     3      32.241  -4.775  36.389 -0.0645 1.9080
ATOM     46  CD  GLN     3      32.022  -4.829  37.899  0.6951 1.9080
ATOM     47  C   GLN     3      32.366  -8.360  35.015  0.5973 1.9080
ATOM     48  O   GLN     3      32.511  -8.583  33.814 -0.5679 1.6612
ATOM     49  HG2 GLN     3      32.914  -4.088  36.192  0.0352 1.4870
ATOM     50  HA  GLN     3      31.114  -6.770  34.735  0.0850 1.3870
ATOM     51  HG3 GLN     3      31.381  -4.595  35.950  0.0352 1.4870
ATOM     52  H   GLN     3      30.896  -7.160  37.547  0.2719 0.6000
ATOM     53  HB3 GLN     3      33.370  -5.973  35.130  0.0171 1.4870
ATOM     54  HB2 GLN     3      33.295  -6.539  36.660  0.0171 1.4870
ATOM     55 HE22 GLN     3      32.967  -2.904  38.689  0.4251 0.6000
ATOM     56  OE1 GLN     3      31.451  -5.774  38.439 -0.6086 1.6612
ATOM     57  NE2 GLN     3      32.508  -3.775  38.609 -0.9407 1.8240
ATOM     58 HE21 GLN     3      32.151  -4.255  39.403  0.4251 0.6000
ATOM     59  N   TYR     4      32.803  -9.200  35.968 -0.4157 1.8240
ATOM     60  CA  TYR     4      33.569 -10.373  35.672 -0.0014 1.9080
ATOM     61  CB  TYR     4      34.018 -11.061  36.975 -0.0152 1.9080
ATOM     62  CG  TYR     4      34.812 -12.282  36.668 -0.0011 1.9080
ATOM     63  CD1 TYR     4      36.172 -12.200  36.473 -0.1906 1.9080
ATOM     64  CD2 TYR     4      34.197 -13.509  36.579 -0.1906 1.9080
ATOM     65  CE1 TYR     4      36.906 -13.327  36.194 -0.2341 1.9080
ATOM     66  CE2 TYR     4      34.927 -14.640  36.303 -0.2341 1.9080
ATOM     67  CZ  TYR     4      36.284 -14.550  36.111  0.3226 1.9080
ATOM     68  OH  TYR     4      37.033 -15.709  35.827 -0.5579 1.7210
ATOM     69  C   TYR     4      32.750 -11.333  34.863  0.5973 1.9080
ATOM     70  O   TYR     4      33.214 -11.852  33.849 -0.5679 1.6612
ATOM     71  HA  TYR     4      34.374 -10.104  35.126  0.0876 1.3870
ATOM     72  HE1 TYR     4      37.902 -13.259  36.051  0.1656 1.4590
ATOM     73  HE2 TYR     4      34.469 -15.534  36.241  0.1656 1.4590
ATOM     74  H   TYR     4      32.527  -8.909  36.937  0.2719 0.6000
ATOM     75  HD2 TYR     4      33.209 -13.580  36.717  0.1699 1.4590
ATOM     76  HD1 TYR     4      36.633 -11.312  36.534  0.1699 1.4590
ATOM     77  HB3 TYR     4      33.210 -11.316  37.475  0.0295 1.4870
ATOM     78  HB2 TYR     4      34.578 -10.425  37.474  0.0295 1.4870
ATOM     79  HH  TYR     4      37.866 -15.435  35.360  0.3992 0.0000
ATOM     80  N   LEU     5      31.495 -11.577  35.280 -0.4157 1.8240
ATOM     81  CA  LEU     5      30.670 -12.527  34.591 -0.0518 1.9080
ATOM     82  CB  LEU     5      29.324 -12.780  35.291 -0.1102 1.9080
ATOM     83  CG  LEU     5      29.467 -13.465  36.664  0.3531 1.9080
ATOM     84  CD1 LEU     5      28.093 -13.731  37.301 -0.4121 1.9080
ATOM     85  CD2 LEU     5      30.335 -14.730  36.570 -0.4121 1.9080
ATOM     86  C   LEU     5      30.382 -12.040  33.210  0.5973 1.9080
ATOM     87  O   LEU     5      30.388 -12.817  32.256 -0.5679 1.6612
ATOM     88 HD22 LEU     5      29.968 -15.327  35.860  0.1000 1.4870
ATOM     89 HD23 LEU     5      31.270 -14.469  36.341  0.1000 1.4870
ATOM     90 HD21 LEU     5      30.322 -15.202  37.449  0.1000 1.4870
ATOM     91  H   LEU     5      31.207 -11.032  36.109  0.2719 0.6000
ATOM     92 HD13 LEU     5      27.628 -14.449  36.787  0.1000 1.4870
ATOM     93 HD12 LEU     5      28.222 -14.021  38.247  0.1000 1.4870
ATOM     94 HD11 LEU     5      27.553 -12.892  37.275  0.1000 1.4870
ATOM     95  HA  LEU     5      31.164 -13.404  34.531  0.0922 1.3870
ATOM     96  HG  LEU     5      29.999 -12.872  37.268 -0.0361 1.4870
ATOM     97  HB3 LEU     5      28.790 -13.373  34.720  0.0457 1.4870
ATOM     98  HB2 LEU     5      28.890 -11.911  35.440  0.0457 1.4870
ATOM     99  N   GLU     6      30.131 -10.729  33.064 -0.5163 1.8240
ATOM    100  CA  GLU     6      29.784 -10.195  31.783  0.0397 1.9080
ATOM    101  CB  GLU     6      29.410  -8.705  31.836  0.0560 1.9080
ATOM    102  CG  GLU     6      28.081  -8.481  32.567  0.0136 1.9080
ATOM    103  CD  GLU     6      27.764  -6.993  32.589  0.8054 1.9080
ATOM    104  OE1 GLU     6      28.618  -6.195  32.119 -0.8188 1.6612
ATOM    105  OE2 GLU     6      26.657  -6.636  33.074 -0.8188 1.6612
ATOM    106  C   GLU     6      30.932 -10.396  30.845  0.5366 1.9080
ATOM    107  O   GLU     6      30.732 -10.678  29.665 -0.5819 1.6612
ATOM    108  HG2 GLU     6      27.383  -8.927  32.068 -0.0425 1.4870
ATOM    109  HA  GLU     6      28.966 -10.658  31.425  0.1105 1.3870
ATOM    110  HG3 GLU     6      28.184  -8.776  33.482 -0.0425 1.4870
ATOM    111  H   GLU     6      30.212 -10.179  33.935  0.2936 0.6000
ATOM    112  HB3 GLU     6      29.300  -8.391  30.923 -0.0173 1.4870
ATOM    113  HB2 GLU     6      30.103  -8.241  32.336 -0.0173 1.4870
ATOM    114  N   LEU     7      32.174 -10.263  31.348 -0.4157 1.8240
ATOM    115  CA  LEU     7      33.327 -10.436  30.512 -0.0518 1.9080
ATOM    116  CB  LEU     7      34.648 -10.185  31.259 -0.1102 1.9080
ATOM    117  CG  LEU     7      35.898 -10.427  30.392  0.3531 1.9080
ATOM    118  CD1 LEU     7      35.916  -9.506  29.162 -0.4121 1.9080
ATOM    119  CD2 LEU     7      37.182 -10.323  31.230 -0.4121 1.9080
ATOM    120  C   LEU     7      33.357 -11.841  30.001  0.5973 1.9080
ATOM    121  O   LEU     7      33.633 -12.071  28.824 -0.5679 1.6612
ATOM    122 HD22 LEU     7      37.304 -11.166  31.749  0.1000 1.4870
ATOM    123 HD23 LEU     7      37.960 -10.186  30.621  0.1000 1.4870
ATOM    124 HD21 LEU     7      37.103  -9.550  31.856  0.1000 1.4870
ATOM    125  H   LEU     7      32.202 -10.033  32.356  0.2719 0.6000
ATOM    126 HD13 LEU     7      36.709  -8.903  29.216  0.1000 1.4870
ATOM    127 HD12 LEU     7      35.972 -10.064  28.336  0.1000 1.4870
ATOM    128 HD11 LEU     7      35.079  -8.963  29.147  0.1000 1.4870
ATOM    129  HA  LEU     7      33.260  -9.808  29.730  0.0922 1.3870
ATOM    130  HG  LEU     7      35.901 -11.380  30.088 -0.0361 1.4870
ATOM    131  HB3 LEU     7      34.691 -10.805  32.019  0.0457 1.4870
ATOM    132  HB2 LEU     7      34.664  -9.244  31.542  0.0457 1.4870
ATOM    133  N   MET     8      33.051 -12.822  30.868 -0.4157 1.8240
ATOM    134  CA  MET     8      33.115 -14.190  30.442 -0.0237 1.9080
ATOM    135  CB  MET     8      32.705 -15.194  31.532  0.0342 1.9080
ATOM    136  CG  MET     8      33.732 -15.403  32.644  0.0018 1.9080
ATOM    137  SD  MET     8      33.196 -16.600  33.907 -0.2737 2.0000
ATOM    138  CE  MET     8      34.864 -16.983  34.510 -0.0536 1.9080
ATOM    139  C   MET     8      32.148 -14.387  29.323  0.5973 1.9080
ATOM    140  O   MET     8      32.469 -15.022  28.320 -0.5679 1.6612
ATOM    141  HG2 MET     8      34.615 -15.704  32.217  0.0440 1.3870
ATOM    142  HE1 MET     8      35.479 -16.240  34.257  0.0684 1.3870
ATOM    143  HE2 MET     8      34.836 -17.079  35.502  0.0684 1.3870
ATOM    144  HE3 MET     8      35.171 -17.836  34.094  0.0684 1.3870
ATOM    145  HB2 MET     8      31.840 -14.880  31.955  0.0241 1.4870
ATOM    146  HG3 MET     8      33.934 -14.494  33.076  0.0440 1.3870
ATOM    147  H   MET     8      32.784 -12.502  31.806  0.2719 0.6000
ATOM    148  HA  MET     8      34.040 -14.374  30.100  0.0880 1.3870
ATOM    149  HB3 MET     8      32.523 -16.090  31.096  0.0241 1.4870
ATOM    150  N   GLN     9      30.934 -13.825  29.458 -0.4157 1.8240
ATOM    151  CA  GLN     9      29.928 -14.024  28.458 -0.0031 1.9080
ATOM    152  CB  GLN     9      28.572 -13.402  28.828 -0.0036 1.9080
ATOM    153  CG  GLN     9      27.457 -13.796  27.859 -0.0645 1.9080
ATOM    154  CD  GLN     9      27.223 -15.292  28.017  0.6951 1.9080
ATOM    155  C   GLN     9      30.388 -13.401  27.179  0.5973 1.9080
ATOM    156  O   GLN     9      30.167 -13.949  26.100 -0.5679 1.6612
ATOM    157  HG2 GLN     9      26.640 -13.320  28.105  0.0352 1.4870
ATOM    158  HA  GLN     9      29.824 -15.011  28.306  0.0850 1.3870
ATOM    159  HG3 GLN     9      27.752 -13.615  26.945  0.0352 1.4870
ATOM    160  H   GLN     9      30.815 -13.265  30.317  0.2719 0.6000
ATOM    161  HB3 GLN     9      28.660 -12.410  28.813  0.0171 1.4870
ATOM    162  HB2 GLN     9      28.315 -13.711  29.738  0.0171 1.4870
ATOM    163 HE22 GLN     9      27.329 -16.136  25.898  0.4251 0.6000
ATOM    164  OE1 GLN     9      27.045 -15.790  29.128 -0.6086 1.6612
ATOM    165  NE2 GLN     9      27.235 -16.035  26.877 -0.9407 1.8240
ATOM    166 HE21 GLN     9      27.057 -16.805  27.473  0.4251 0.6000
ATOM    167  N   LYS    10      31.049 -12.232  27.271 -0.3479 1.8240
ATOM    168  CA  LYS    10      31.494 -11.534  26.100 -0.2400 1.9080
ATOM    169  CB  LYS    10      32.261 -10.246  26.442 -0.0094 1.9080
ATOM    170  CG  LYS    10      32.228  -9.194  25.332  0.0187 1.9080
ATOM    171  CD  LYS    10      32.886  -7.869  25.724 -0.0479 1.9080
ATOM    172  CE  LYS    10      33.061  -6.902  24.552 -0.0143 1.9080
ATOM    173  NZ  LYS    10      33.867  -5.735  24.971 -0.3854 1.8240
ATOM    174  C   LYS    10      32.447 -12.405  25.347  0.7341 1.9080
ATOM    175  O   LYS    10      32.339 -12.543  24.129 -0.5894 1.6612
ATOM    176  HA  LYS    10      30.702 -11.329  25.515  0.1426 1.3870
ATOM    177  HE2 LYS    10      33.523  -7.381  23.810  0.1135 1.1000
ATOM    178  HE3 LYS    10      32.160  -6.598  24.252  0.1135 1.1000
ATOM    179  HG2 LYS    10      32.703  -9.561  24.523  0.0103 1.4870
ATOM    180  HG3 LYS    10      31.269  -9.015  25.082  0.0103 1.4870
ATOM    181  HZ1 LYS    10      34.677  -5.659  24.388  0.3400 0.6000
ATOM    182  HZ3 LYS    10      33.320  -4.901  24.888  0.3400 0.6000
ATOM    183  HZ2 LYS    10      34.154  -5.849  25.923  0.3400 0.6000
ATOM    184  HD3 LYS    10      33.789  -8.062  26.111  0.0621 1.4870
ATOM    185  HD2 LYS    10      32.318  -7.424  26.418  0.0621 1.4870
ATOM    186  H   LYS    10      31.195 -11.905  28.245  0.2747 0.6000
ATOM    187  HB3 LYS    10      33.212 -10.488  26.615  0.0362 1.4870
ATOM    188  HB2 LYS    10      31.854  -9.850  27.259  0.0362 1.4870
ATOM    189  N   VAL    11      33.397 -13.031  26.061 -0.4157 1.8240
ATOM    190  CA  VAL    11      34.388 -13.833  25.408 -0.0875 1.9080
ATOM    191  CB  VAL    11      35.371 -14.438  26.366  0.2985 1.9080
ATOM    192  CG1 VAL    11      36.309 -15.369  25.581 -0.3192 1.9080
ATOM    193  CG2 VAL    11      36.095 -13.297  27.104 -0.3192 1.9080
ATOM    194  C   VAL    11      33.699 -14.956  24.708  0.5973 1.9080
ATOM    195  O   VAL    11      34.014 -15.272  23.562 -0.5679 1.6612
ATOM    196  HA  VAL    11      34.853 -13.268  24.721  0.0969 1.3870
ATOM    197 HG11 VAL    11      36.203 -16.301  25.921  0.0791 1.4870
ATOM    198 HG21 VAL    11      35.860 -13.341  28.072  0.0791 1.4870
ATOM    199  HB  VAL    11      34.884 -15.016  27.007 -0.0297 1.4870
ATOM    200 HG12 VAL    11      36.070 -15.332  24.613  0.0791 1.4870
ATOM    201 HG13 VAL    11      37.251 -15.067  25.709  0.0791 1.4870
ATOM    202  H   VAL    11      33.336 -12.877  27.081  0.2719 0.6000
ATOM    203 HG23 VAL    11      37.078 -13.410  26.984  0.0791 1.4870
ATOM    204 HG22 VAL    11      35.800 -12.427  26.718  0.0791 1.4870
ATOM    205  N   LEU    12      32.716 -15.581  25.381 -0.4157 1.8240
ATOM    206  CA  LEU    12      32.063 -16.713  24.799 -0.0518 1.9080
ATOM    207  CB  LEU    12      30.991 -17.323  25.724 -0.1102 1.9080
ATOM    208  CG  LEU    12      31.571 -17.945  27.009  0.3531 1.9080
ATOM    209  CD1 LEU    12      30.463 -18.539  27.895 -0.4121 1.9080
ATOM    210  CD2 LEU    12      32.673 -18.968  26.680 -0.4121 1.9080
ATOM    211  C   LEU    12      31.374 -16.303  23.540  0.5973 1.9080
ATOM    212  O   LEU    12      31.533 -16.948  22.504 -0.5679 1.6612
ATOM    213 HD22 LEU    12      32.578 -19.755  27.285  0.1000 1.4870
ATOM    214 HD23 LEU    12      32.577 -19.257  25.730  0.1000 1.4870
ATOM    215 HD21 LEU    12      33.565 -18.542  26.816  0.1000 1.4870
ATOM    216  H   LEU    12      32.502 -15.177  26.303  0.2719 0.6000
ATOM    217 HD13 LEU    12      30.846 -19.276  28.447  0.1000 1.4870
ATOM    218 HD12 LEU    12      30.101 -17.824  28.489  0.1000 1.4870
ATOM    219 HD11 LEU    12      29.735 -18.895  27.313  0.1000 1.4870
ATOM    220  HA  LEU    12      32.755 -17.412  24.578  0.0922 1.3870
ATOM    221  HG  LEU    12      32.055 -17.236  27.522 -0.0361 1.4870
ATOM    222  HB3 LEU    12      30.535 -18.038  25.229  0.0457 1.4870
ATOM    223  HB2 LEU    12      30.379 -16.603  25.995  0.0457 1.4870
ATOM    224  N   ASP    13      30.598 -15.208  23.585 -0.5163 1.8240
ATOM    225  CA  ASP    13      29.845 -14.844  22.423  0.0381 1.9080
ATOM    226  CB  ASP    13      28.933 -13.629  22.681 -0.0303 1.9080
ATOM    227  CG  ASP    13      27.877 -14.014  23.709  0.7994 1.9080
ATOM    228  OD1 ASP    13      27.708 -15.237  23.959 -0.8014 1.6612
ATOM    229  OD2 ASP    13      27.225 -13.087  24.259 -0.8014 1.6612
ATOM    230  C   ASP    13      30.756 -14.458  21.291  0.5366 1.9080
ATOM    231  O   ASP    13      30.722 -15.055  20.215 -0.5819 1.6612
ATOM    232  H   ASP    13      30.607 -14.704  24.475  0.2936 0.6000
ATOM    233  HA  ASP    13      29.329 -15.661  22.124  0.0880 1.3870
ATOM    234  HB3 ASP    13      28.492 -13.397  21.842 -0.0122 1.4870
ATOM    235  HB2 ASP    13      29.483 -12.909  23.044 -0.0122 1.4870
ATOM    236  N   GLU    14      31.598 -13.434  21.533 -0.5163 1.8240
ATOM    237  CA  GLU    14      32.442 -12.799  20.559  0.0397 1.9080
ATOM    238  CB  GLU    14      32.776 -11.356  20.967  0.0560 1.9080
ATOM    239  CG  GLU    14      31.497 -10.512  21.040  0.0136 1.9080
ATOM    240  CD  GLU    14      31.836  -9.085  21.442  0.8054 1.9080
ATOM    241  OE1 GLU    14      33.045  -8.738  21.453 -0.8188 1.6612
ATOM    242  OE2 GLU    14      30.879  -8.324  21.748 -0.8188 1.6612
ATOM    243  C   GLU    14      33.709 -13.533  20.204  0.5366 1.9080
ATOM    244  O   GLU    14      34.176 -13.433  19.070 -0.5819 1.6612
ATOM    245  HG2 GLU    14      31.101 -10.487  20.155 -0.0425 1.4870
ATOM    246  HA  GLU    14      31.899 -12.630  19.696  0.1105 1.3870
ATOM    247  HG3 GLU    14      30.925 -10.887  21.728 -0.0425 1.4870
ATOM    248  H   GLU    14      31.574 -13.132  22.556  0.2936 0.6000
ATOM    249  HB3 GLU    14      33.340 -10.974  20.281 -0.0173 1.4870
ATOM    250  HB2 GLU    14      33.163 -11.378  21.853 -0.0173 1.4870
ATOM    251  N   GLY    15      34.302 -14.293  21.144 -0.4157 1.8240
ATOM    252  CA  GLY    15      35.623 -14.841  20.955 -0.0252 1.9080
ATOM    253  C   GLY    15      35.728 -15.753  19.773  0.5973 1.9080
ATOM    254  O   GLY    15      34.742 -16.299  19.280 -0.5679 1.6612
ATOM    255  H   GLY    15      33.724 -14.439  21.996  0.2719 0.6000
ATOM    256  HA2 GLY    15      36.292 -14.075  20.854  0.0698 1.3870
ATOM    257  HA3 GLY    15      35.900 -15.346  21.800  0.0698 1.3870
ATOM    258  N   THR    16      36.987 -15.920  19.302 -0.4157 1.8240
ATOM    259  CA  THR    16      37.348 -16.747  18.182 -0.0389 1.9080
ATOM    260  CB  THR    16      38.080 -15.991  17.110  0.3654 1.9080
ATOM    261  OG1 THR    16      37.282 -14.918  16.633 -0.6761 1.7210
ATOM    262  CG2 THR    16      38.418 -16.953  15.959 -0.2438 1.9080
ATOM    263  C   THR    16      38.290 -17.790  18.703  0.5973 1.9080
ATOM    264  O   THR    16      39.002 -17.559  19.678 -0.5679 1.6612
ATOM    265  HA  THR    16      36.531 -17.197  17.835  0.1007 1.3870
ATOM    266 HG22 THR    16      39.410 -16.982  15.831  0.0642 1.4870
ATOM    267 HG21 THR    16      38.082 -17.869  16.182  0.0642 1.4870
ATOM    268  H   THR    16      37.698 -15.362  19.861  0.2719 0.6000
ATOM    269  HB  THR    16      38.944 -15.592  17.501  0.0043 1.3870
ATOM    270 HG23 THR    16      37.981 -16.632  15.118  0.0642 1.4870
ATOM    271  HG1 THR    16      37.387 -14.811  15.636  0.4102 0.0000
ATOM    272  N   GLN    17      38.307 -18.984  18.073 -0.4157 1.8240
ATOM    273  CA  GLN    17      39.178 -20.025  18.543 -0.0031 1.9080
ATOM    274  CB  GLN    17      38.817 -21.436  18.043 -0.0036 1.9080
ATOM    275  CG  GLN    17      37.495 -21.975  18.591 -0.0645 1.9080
ATOM    276  CD  GLN    17      37.304 -23.376  18.030  0.6951 1.9080
ATOM    277  C   GLN    17      40.567 -19.740  18.072  0.5973 1.9080
ATOM    278  O   GLN    17      40.772 -19.269  16.955 -0.5679 1.6612
ATOM    279  HG2 GLN    17      37.554 -22.028  19.565  0.0352 1.4870
ATOM    280  HA  GLN    17      39.176 -20.007  19.547  0.0850 1.3870
ATOM    281  HG3 GLN    17      36.766 -21.404  18.278  0.0352 1.4870
ATOM    282  H   GLN    17      37.668 -19.057  17.273  0.2719 0.6000
ATOM    283  HB3 GLN    17      39.546 -22.067  18.315  0.0171 1.4870
ATOM    284  HB2 GLN    17      38.753 -21.414  17.045  0.0171 1.4870
ATOM    285 HE22 GLN    17      36.901 -24.689  19.855  0.4251 0.6000
ATOM    286  OE1 GLN    17      37.393 -23.598  16.823 -0.6086 1.6612
ATOM    287  NE2 GLN    17      37.049 -24.359  18.935 -0.9407 1.8240
ATOM    288 HE21 GLN    17      37.021 -24.962  18.148  0.4251 0.6000
ATOM    289  N   LYS    18      41.566 -20.006  18.940 -0.3479 1.8240
ATOM    290  CA  LYS    18      42.932 -19.802  18.554 -0.2400 1.9080
ATOM    291  CB  LYS    18      43.562 -18.496  19.065 -0.0094 1.9080
ATOM    292  CG  LYS    18      43.018 -17.208  18.451  0.0187 1.9080
ATOM    293  CD  LYS    18      43.593 -15.966  19.134 -0.0479 1.9080
ATOM    294  CE  LYS    18      45.123 -15.910  19.073 -0.0143 1.9080
ATOM    295  NZ  LYS    18      45.626 -14.737  19.822 -0.3854 1.8240
ATOM    296  C   LYS    18      43.764 -20.875  19.174  0.7341 1.9080
ATOM    297  O   LYS    18      43.409 -21.441  20.208 -0.5894 1.6612
ATOM    298  HA  LYS    18      43.006 -19.862  17.555  0.1426 1.3870
ATOM    299  HE2 LYS    18      45.488 -16.747  19.474  0.1135 1.1000
ATOM    300  HE3 LYS    18      45.401 -15.843  18.117  0.1135 1.1000
ATOM    301  HG2 LYS    18      43.260 -17.182  17.481  0.0103 1.4870
ATOM    302  HG3 LYS    18      42.023 -17.195  18.547  0.0103 1.4870
ATOM    303  HZ1 LYS    18      46.624 -14.697  19.752  0.3400 0.6000
ATOM    304  HZ3 LYS    18      45.233 -13.900  19.439  0.3400 0.6000
ATOM    305  HZ2 LYS    18      45.364 -14.816  20.785  0.3400 0.6000
ATOM    306  HD3 LYS    18      43.317 -15.969  20.093  0.0621 1.4870
ATOM    307  HD2 LYS    18      43.231 -15.154  18.681  0.0621 1.4870
ATOM    308  H   LYS    18      41.252 -20.352  19.858  0.2747 0.6000
ATOM    309  HB3 LYS    18      44.550 -18.537  18.882  0.0362 1.4870
ATOM    310  HB2 LYS    18      43.421 -18.452  20.059  0.0362 1.4870
ATOM    311  N   ASN    19      44.899 -21.199  18.526 -0.4157 1.8240
ATOM    312  CA  ASN    19      45.835 -22.113  19.108  0.0143 1.9080
ATOM    313  CB  ASN    19      46.747 -22.814  18.085 -0.2041 1.9080
ATOM    314  CG  ASN    19      45.894 -23.757  17.246  0.7130 1.9080
ATOM    315  C   ASN    19      46.709 -21.257  19.966  0.5973 1.9080
ATOM    316  O   ASN    19      46.821 -20.058  19.722 -0.5679 1.6612
ATOM    317  HA  ASN    19      45.332 -22.719  19.707  0.1048 1.3870
ATOM    318  H   ASN    19      45.012 -20.737  17.608  0.2719 0.6000
ATOM    319  HB3 ASN    19      47.414 -23.338  18.571  0.0797 1.4870
ATOM    320  HB2 ASN    19      47.137 -22.136  17.500  0.0797 1.4870
ATOM    321  OD1 ASN    19      45.056 -24.488  17.772 -0.5931 1.6612
ATOM    322  ND2 ASN    19      46.108 -23.738  15.903 -0.9191 1.8240
ATOM    323 HD22 ASN    19      45.579 -24.325  15.318  0.4196 0.6000
ATOM    324 HD21 ASN    19      46.803 -23.125  15.536  0.4196 0.6000
ATOM    325  N   ASP    20      47.331 -21.823  21.021 -0.5163 1.8240
ATOM    326  CA  ASP    20      48.165 -20.972  21.818  0.0381 1.9080
ATOM    327  CB  ASP    20      47.539 -20.524  23.150 -0.0303 1.9080
ATOM    328  CG  ASP    20      47.384 -21.726  24.068  0.7994 1.9080
ATOM    329  OD1 ASP    20      47.028 -22.828  23.572 -0.8014 1.6612
ATOM    330  OD2 ASP    20      47.636 -21.551  25.289 -0.8014 1.6612
ATOM    331  C   ASP    20      49.456 -21.662  22.119  0.5366 1.9080
ATOM    332  O   ASP    20      49.695 -22.797  21.708 -0.5819 1.6612
ATOM    333  H   ASP    20      47.157 -22.805  21.163  0.2936 0.6000
ATOM    334  HA  ASP    20      48.381 -20.156  21.266  0.0880 1.3870
ATOM    335  HB3 ASP    20      46.655 -20.151  22.960 -0.0122 1.4870
ATOM    336  HB2 ASP    20      48.145 -19.879  23.568 -0.0122 1.4870
ATOM    337  N   ARG    21      50.323 -20.957  22.870 -0.3479 1.8240
ATOM    338  CA  ARG    21      51.638 -21.413  23.213 -0.2637 1.9080
ATOM    339  CB  ARG    21      52.369 -20.392  24.105 -0.0007 1.9080
ATOM    340  CG  ARG    21      53.713 -20.871  24.653  0.0390 1.9080
ATOM    341  CD  ARG    21      54.371 -19.853  25.589  0.0486 1.9080
ATOM    342  NE  ARG    21      53.351 -19.453  26.601 -0.5295 1.8240
ATOM    343  CZ  ARG    21      53.180 -20.182  27.744  0.8076 1.9080
ATOM    344  NH1 ARG    21      53.962 -21.274  27.987 -0.8627 1.8240
ATOM    345  NH2 ARG    21      52.224 -19.817  28.647 -0.8627 1.8240
ATOM    346  C   ARG    21      51.550 -22.704  23.971  0.7341 1.9080
ATOM    347  O   ARG    21      52.287 -23.644  23.681 -0.5894 1.6612
ATOM    348  HG3 ARG    21      54.340 -21.038  23.892  0.0285 1.4870
ATOM    349  HA  ARG    21      52.166 -21.566  22.368  0.1560 1.3870
ATOM    350  HE  ARG    21      52.803 -18.667  26.447  0.3456 0.6000
ATOM    351  HG2 ARG    21      53.579 -21.719  25.166  0.0285 1.4870
ATOM    352 HH22 ARG    21      52.100 -20.355  29.447  0.4478 0.6000
ATOM    353 HH21 ARG    21      51.678 -19.006  28.462  0.4478 0.6000
ATOM    354  H   ARG    21      49.930 -20.027  23.182  0.2747 0.6000
ATOM    355  HD3 ARG    21      54.624 -19.071  25.067  0.0687 1.3870
ATOM    356  HD2 ARG    21      55.116 -20.285  26.043  0.0687 1.3870
ATOM    357 HH12 ARG    21      53.799 -21.787  28.811  0.4478 0.6000
ATOM    358 HH11 ARG    21      54.664 -21.518  27.338  0.4478 0.6000
ATOM    359  HB3 ARG    21      51.779 -20.180  24.879  0.0327 1.4870
ATOM    360  HB2 ARG    21      52.532 -19.571  23.565  0.0327 1.4870
ATOM    361  N   THR    22      50.628 -22.801  24.949 -0.4157 1.8240
ATOM    362  CA  THR    22      50.541 -23.988  25.755 -0.0389 1.9080
ATOM    363  CB  THR    22      49.577 -23.888  26.900  0.3654 1.9080
ATOM    364  OG1 THR    22      48.244 -23.783  26.426 -0.6761 1.7210
ATOM    365  CG2 THR    22      49.946 -22.648  27.732 -0.2438 1.9080
ATOM    366  C   THR    22      50.119 -25.142  24.900  0.5973 1.9080
ATOM    367  O   THR    22      50.543 -26.271  25.134 -0.5679 1.6612
ATOM    368  HA  THR    22      51.450 -24.186  26.139  0.1007 1.3870
ATOM    369 HG22 THR    22      50.734 -22.859  28.311  0.0642 1.4870
ATOM    370 HG21 THR    22      50.175 -21.892  27.118  0.0642 1.4870
ATOM    371  H   THR    22      50.023 -21.971  25.049  0.2719 0.6000
ATOM    372  HB  THR    22      49.640 -24.739  27.477  0.0043 1.3870
ATOM    373 HG23 THR    22      49.168 -22.390  28.305  0.0642 1.4870
ATOM    374  HG1 THR    22      48.079 -22.874  26.023  0.4102 0.0000
ATOM    375  N   GLY    23      49.262 -24.896  23.888 -0.4157 1.8240
ATOM    376  CA  GLY    23      48.823 -25.978  23.052 -0.0252 1.9080
ATOM    377  C   GLY    23      47.439 -26.355  23.475  0.5973 1.9080
ATOM    378  O   GLY    23      46.797 -27.202  22.857 -0.5679 1.6612
ATOM    379  H   GLY    23      48.980 -23.915  23.791  0.2719 0.6000
ATOM    380  HA2 GLY    23      48.819 -25.689  22.095  0.0698 1.3870
ATOM    381  HA3 GLY    23      49.436 -26.761  23.159  0.0698 1.3870
ATOM    382  N   THR    24      46.955 -25.729  24.565 -0.4157 1.8240
ATOM    383  CA  THR    24      45.654 -26.009  25.102 -0.0389 1.9080
ATOM    384  CB  THR    24      45.434 -25.310  26.409  0.3654 1.9080
ATOM    385  OG1 THR    24      46.449 -25.682  27.330 -0.6761 1.7210
ATOM    386  CG2 THR    24      44.054 -25.710  26.959 -0.2438 1.9080
ATOM    387  C   THR    24      44.580 -25.564  24.151  0.5973 1.9080
ATOM    388  O   THR    24      43.629 -26.302  23.896 -0.5679 1.6612
ATOM    389  HA  THR    24      45.567 -27.007  25.240  0.1007 1.3870
ATOM    390 HG22 THR    24      43.917 -26.692  26.829  0.0642 1.4870
ATOM    391 HG21 THR    24      44.009 -25.492  27.934  0.0642 1.4870
ATOM    392  H   THR    24      47.619 -25.029  24.971  0.2719 0.6000
ATOM    393  HB  THR    24      45.492 -24.294  26.270  0.0043 1.3870
ATOM    394 HG23 THR    24      43.343 -25.205  26.470  0.0642 1.4870
ATOM    395  HG1 THR    24      47.258 -25.090  27.227  0.4102 0.0000
ATOM    396  N   GLY    25      44.705 -24.345  23.588 -0.4157 1.8240
ATOM    397  CA  GLY    25      43.690 -23.834  22.707 -0.0252 1.9080
ATOM    398  C   GLY    25      42.844 -22.909  23.521  0.5973 1.9080
ATOM    399  O   GLY    25      42.556 -23.186  24.685 -0.5679 1.6612
ATOM    400  H   GLY    25      45.570 -23.843  23.848  0.2719 0.6000
ATOM    401  HA2 GLY    25      44.111 -23.337  21.955  0.0698 1.3870
ATOM    402  HA3 GLY    25      43.136 -24.582  22.357  0.0698 1.3870
ATOM    403  N   THR    26      42.416 -21.778  22.925 -0.4157 1.8240
ATOM    404  CA  THR    26      41.636 -20.853  23.695 -0.0389 1.9080
ATOM    405  CB  THR    26      42.440 -19.711  24.246  0.3654 1.9080
ATOM    406  OG1 THR    26      42.957 -18.925  23.182 -0.6761 1.7210
ATOM    407  CG2 THR    26      43.594 -20.274  25.091 -0.2438 1.9080
ATOM    408  C   THR    26      40.608 -20.220  22.820  0.5973 1.9080
ATOM    409  O   THR    26      40.633 -20.351  21.598 -0.5679 1.6612
ATOM    410  HA  THR    26      41.170 -21.358  24.432  0.1007 1.3870
ATOM    411 HG22 THR    26      43.915 -21.131  24.686  0.0642 1.4870
ATOM    412 HG21 THR    26      44.344 -19.612  25.112  0.0642 1.4870
ATOM    413  H   THR    26      42.688 -21.668  21.950  0.2719 0.6000
ATOM    414  HB  THR    26      41.835 -19.109  24.817  0.0043 1.3870
ATOM    415 HG23 THR    26      43.272 -20.444  26.023  0.0642 1.4870
ATOM    416  HG1 THR    26      43.124 -19.494  22.368  0.4102 0.0000
ATOM    417  N   LEU    27      39.644 -19.540  23.468 -0.4157 1.8240
ATOM    418  CA  LEU    27      38.668 -18.746  22.786 -0.0518 1.9080
ATOM    419  CB  LEU    27      37.228 -19.031  23.255 -0.1102 1.9080
ATOM    420  CG  LEU    27      36.150 -18.225  22.509  0.3531 1.9080
ATOM    421  CD1 LEU    27      36.098 -18.615  21.023 -0.4121 1.9080
ATOM    422  CD2 LEU    27      34.784 -18.349  23.202 -0.4121 1.9080
ATOM    423  C   LEU    27      39.040 -17.361  23.206  0.5973 1.9080
ATOM    424  O   LEU    27      39.156 -17.099  24.402 -0.5679 1.6612
ATOM    425 HD22 LEU    27      34.114 -18.692  22.547  0.1000 1.4870
ATOM    426 HD23 LEU    27      34.862 -18.983  23.968  0.1000 1.4870
ATOM    427 HD21 LEU    27      34.503 -17.451  23.534  0.1000 1.4870
ATOM    428  H   LEU    27      39.686 -19.654  24.509  0.2719 0.6000
ATOM    429 HD13 LEU    27      35.295 -19.186  20.863  0.1000 1.4870
ATOM    430 HD12 LEU    27      36.040 -17.787  20.469  0.1000 1.4870
ATOM    431 HD11 LEU    27      36.925 -19.121  20.789  0.1000 1.4870
ATOM    432  HA  LEU    27      38.796 -18.832  21.818  0.0922 1.3870
ATOM    433  HG  LEU    27      36.362 -17.252  22.585 -0.0361 1.4870
ATOM    434  HB3 LEU    27      37.168 -18.795  24.209  0.0457 1.4870
ATOM    435  HB2 LEU    27      37.043 -19.987  23.100  0.0457 1.4870
ATOM    436  N   SER    28      39.261 -16.429  22.259 -0.4157 1.8240
ATOM    437  CA  SER    28      39.754 -15.172  22.740 -0.0249 1.9080
ATOM    438  CB  SER    28      41.280 -15.037  22.608  0.2117 1.9080
ATOM    439  OG  SER    28      41.654 -15.101  21.240 -0.6546 1.7210
ATOM    440  C   SER    28      39.150 -14.013  22.015  0.5973 1.9080
ATOM    441  O   SER    28      38.645 -14.134  20.900 -0.5679 1.6612
ATOM    442  H   SER    28      39.066 -16.687  21.316  0.2719 0.6000
ATOM    443  HA  SER    28      39.510 -15.091  23.724  0.0843 1.3870
ATOM    444  HB3 SER    28      41.708 -15.784  23.097  0.0352 1.3870
ATOM    445  HB2 SER    28      41.555 -14.162  22.980  0.0352 1.3870
ATOM    446  HG  SER    28      41.011 -15.685  20.747  0.4275 0.0000
ATOM    447  N   ILE    29      39.192 -12.845  22.693 -0.4157 1.8240
ATOM    448  CA  ILE    29      38.751 -11.576  22.190 -0.0597 1.9080
ATOM    449  CB  ILE    29      37.545 -11.023  22.895  0.1303 1.9080
ATOM    450  CG2 ILE    29      36.371 -11.987  22.667 -0.3204 1.9080
ATOM    451  CG1 ILE    29      37.858 -10.757  24.376 -0.0430 1.9080
ATOM    452  CD1 ILE    29      36.790  -9.923  25.083 -0.0660 1.9080
ATOM    453  C   ILE    29      39.880 -10.633  22.445  0.5973 1.9080
ATOM    454  O   ILE    29      40.683 -10.853  23.350 -0.5679 1.6612
ATOM    455  HA  ILE    29      38.669 -11.673  21.207  0.0869 1.3870
ATOM    456 HG22 ILE    29      35.805 -11.628  21.930  0.0882 1.4870
ATOM    457 HG21 ILE    29      36.737 -12.880  22.420  0.0882 1.4870
ATOM    458  HB  ILE    29      37.300 -10.148  22.482  0.0187 1.4870
ATOM    459 HG12 ILE    29      37.943 -11.631  24.843  0.0236 1.4870
ATOM    460 HG13 ILE    29      38.725 -10.271  24.430  0.0236 1.4870
ATOM    461 HD13 ILE    29      36.543 -10.371  25.938  0.0186 1.4870
ATOM    462  H   ILE    29      39.599 -12.968  23.671  0.2719 0.6000
ATOM    463 HD12 ILE    29      37.158  -9.016  25.268  0.0186 1.4870
ATOM    464 HG23 ILE    29      35.844 -12.049  23.510  0.0882 1.4870
ATOM    465 HD11 ILE    29      35.991  -9.853  24.492  0.0186 1.4870
ATOM    466  N   PHE    30      39.995  -9.567  21.631 -0.4157 1.8240
ATOM    467  CA  PHE    30      41.093  -8.662  21.807 -0.0024 1.9080
ATOM    468  CB  PHE    30      41.936  -8.569  20.519 -0.0343 1.9080
ATOM    469  CG  PHE    30      43.114  -7.678  20.700  0.0118 1.9080
ATOM    470  CD1 PHE    30      44.262  -8.155  21.289 -0.1256 1.9080
ATOM    471  CD2 PHE    30      43.070  -6.368  20.281 -0.1256 1.9080
ATOM    472  CE1 PHE    30      45.355  -7.337  21.454 -0.1704 1.9080
ATOM    473  CE2 PHE    30      44.161  -5.547  20.443 -0.1704 1.9080
ATOM    474  CZ  PHE    30      45.306  -6.032  21.029 -0.1072 1.9080
ATOM    475  C   PHE    30      40.535  -7.314  22.150  0.5973 1.9080
ATOM    476  O   PHE    30      39.769  -6.732  21.384 -0.5679 1.6612
ATOM    477  HZ  PHE    30      46.105  -5.437  21.147  0.1297 1.4590
ATOM    478  HA  PHE    30      41.614  -8.976  22.602  0.0978 1.3870
ATOM    479  HE1 PHE    30      46.191  -7.703  21.890  0.1430 1.4590
ATOM    480  HE2 PHE    30      44.115  -4.580  20.128  0.1430 1.4590
ATOM    481  H   PHE    30      39.260  -9.483  20.922  0.2719 0.6000
ATOM    482  HD2 PHE    30      42.236  -6.010  19.854  0.1330 1.4590
ATOM    483  HD1 PHE    30      44.307  -9.103  21.600  0.1330 1.4590
ATOM    484  HB3 PHE    30      41.361  -8.195  19.819  0.0295 1.4870
ATOM    485  HB2 PHE    30      42.252  -9.472  20.310  0.0295 1.4870
ATOM    486  N   GLY    31      40.902  -6.794  23.341 -0.4157 1.8240
ATOM    487  CA  GLY    31      40.481  -5.491  23.773 -0.0252 1.9080
ATOM    488  C   GLY    31      39.276  -5.633  24.645  0.5973 1.9080
ATOM    489  O   GLY    31      38.292  -6.268  24.269 -0.5679 1.6612
ATOM    490  H   GLY    31      41.513  -7.430  23.901  0.2719 0.6000
ATOM    491  HA2 GLY    31      41.222  -5.047  24.286  0.0698 1.3870
ATOM    492  HA3 GLY    31      40.258  -4.923  22.975  0.0698 1.3870
ATOM    493  N   HIS    32      39.332  -5.026  25.849 -0.4157 1.8240
ATOM    494  CA  HIS    32      38.212  -5.034  26.745  0.0188 1.9080
ATOM    495  CG  HIS    32      36.651  -6.424  28.171 -0.0266 1.9080
ATOM    496  CB  HIS    32      37.919  -6.409  27.369 -0.0462 1.9080
ATOM    497  C   HIS    32      38.550  -4.103  27.862  0.5973 1.9080
ATOM    498  O   HIS    32      39.723  -3.910  28.180 -0.5679 1.6612
ATOM    499  H   HIS    32      40.244  -4.569  26.047  0.2719 0.6000
ATOM    500  HA  HIS    32      37.412  -4.685  26.265  0.0881 1.3870
ATOM    501  HB3 HIS    32      38.678  -6.659  27.972  0.0402 1.4870
ATOM    502  HB2 HIS    32      37.840  -7.087  26.637  0.0402 1.4870
ATOM    503  CD2 HIS    32      36.458  -6.308  29.515  0.1292 1.9080
ATOM    504  HD1 HIS    32      35.169  -6.671  26.677  0.3649 0.6000
ATOM    505  HE1 HIS    32      33.510  -6.613  28.519  0.1392 1.3590
ATOM    506  CE1 HIS    32      34.512  -6.530  28.650  0.2057 1.9080
ATOM    507  ND1 HIS    32      35.396  -6.565  27.621 -0.3811 1.8240
ATOM    508  NE2 HIS    32      35.109  -6.376  29.818 -0.5727 1.8240
ATOM    509  HD2 HIS    32      37.197  -6.188  30.199  0.1147 1.4090
ATOM    510  N   GLN    33      37.531  -3.475  28.479 -0.4157 1.8240
ATOM    511  CA  GLN    33      37.829  -2.606  29.579 -0.0031 1.9080
ATOM    512  CB  GLN    33      38.047  -1.143  29.157 -0.0036 1.9080
ATOM    513  CG  GLN    33      38.532  -0.240  30.292 -0.0645 1.9080
ATOM    514  CD  GLN    33      38.755   1.151  29.716  0.6951 1.9080
ATOM    515  OE1 GLN    33      39.879   1.539  29.404 -0.6086 1.6612
ATOM    516  NE2 GLN    33      37.647   1.929  29.576 -0.9407 1.8240
ATOM    517  C   GLN    33      36.670  -2.650  30.524  0.5973 1.9080
ATOM    518  O   GLN    33      35.516  -2.700  30.105 -0.5679 1.6612
ATOM    519  HG2 GLN    33      37.836  -0.192  30.978  0.0352 1.4870
ATOM    520  HA  GLN    33      38.634  -2.962  30.054  0.0850 1.3870
ATOM    521  HG3 GLN    33      39.383  -0.585  30.630  0.0352 1.4870
ATOM    522  H   GLN    33      36.605  -3.673  28.104  0.2719 0.6000
ATOM    523 HE22 GLN    33      36.677   2.100  29.658  0.4251 0.6000
ATOM    524 HE21 GLN    33      38.273   2.609  29.214  0.4251 0.6000
ATOM    525  HB3 GLN    33      37.181  -0.776  28.817  0.0171 1.4870
ATOM    526  HB2 GLN    33      38.730  -1.119  28.429  0.0171 1.4870
ATOM    527  N   MET    34      36.963  -2.660  31.841 -0.4157 1.8240
ATOM    528  CA  MET    34      35.922  -2.663  32.828 -0.0237 1.9080
ATOM    529  CB  MET    34      35.475  -4.073  33.258  0.0342 1.9080
ATOM    530  CG  MET    34      36.600  -5.001  33.714  0.0018 1.9080
ATOM    531  SD  MET    34      36.047  -6.701  34.045 -0.2737 2.0000
ATOM    532  CE  MET    34      37.696  -7.361  34.416 -0.0536 1.9080
ATOM    533  C   MET    34      36.416  -1.887  34.009  0.5973 1.9080
ATOM    534  O   MET    34      37.616  -1.659  34.152 -0.5679 1.6612
ATOM    535  HG2 MET    34      37.335  -4.996  32.997  0.0440 1.3870
ATOM    536  HE1 MET    34      37.911  -7.177  35.372  0.0684 1.3870
ATOM    537  HE2 MET    34      37.697  -8.344  34.250  0.0684 1.3870
ATOM    538  HE3 MET    34      38.364  -6.915  33.825  0.0684 1.3870
ATOM    539  HB2 MET    34      34.810  -3.985  34.015  0.0241 1.4870
ATOM    540  HG3 MET    34      37.036  -4.596  34.551  0.0440 1.3870
ATOM    541  H   MET    34      37.977  -2.665  32.049  0.2719 0.6000
ATOM    542  HA  MET    34      35.124  -2.193  32.452  0.0880 1.3870
ATOM    543  HB3 MET    34      34.997  -4.512  32.481  0.0241 1.4870
ATOM    544  N   ARG    35      35.488  -1.437  34.879 -0.3479 1.8240
ATOM    545  CA  ARG    35      35.882  -0.589  35.968 -0.2637 1.9080
ATOM    546  CB  ARG    35      35.351   0.844  35.780 -0.0007 1.9080
ATOM    547  CG  ARG    35      35.901   1.891  36.749  0.0390 1.9080
ATOM    548  CD  ARG    35      35.307   3.280  36.503  0.0486 1.9080
ATOM    549  NE  ARG    35      35.637   3.668  35.101 -0.5295 1.8240
ATOM    550  CZ  ARG    35      36.727   4.448  34.840  0.8076 1.9080
ATOM    551  NH1 ARG    35      37.494   4.912  35.868 -0.8627 1.8240
ATOM    552  NH2 ARG    35      37.042   4.770  33.552 -0.8627 1.8240
ATOM    553  C   ARG    35      35.312  -1.115  37.247  0.7341 1.9080
ATOM    554  O   ARG    35      34.184  -1.605  37.283 -0.5894 1.6612
ATOM    555  HG3 ARG    35      36.891   1.956  36.639  0.0285 1.4870
ATOM    556  HA  ARG    35      36.887  -0.583  36.034  0.1560 1.3870
ATOM    557  HE  ARG    35      35.076   3.366  34.373  0.3456 0.6000
ATOM    558  HG2 ARG    35      35.682   1.623  37.685  0.0285 1.4870
ATOM    559 HH22 ARG    35      37.810   5.341  33.381  0.4478 0.6000
ATOM    560 HH21 ARG    35      36.475   4.408  32.818  0.4478 0.6000
ATOM    561  H   ARG    35      34.530  -1.751  34.685  0.2747 0.6000
ATOM    562  HD3 ARG    35      35.729   3.911  37.114  0.0687 1.3870
ATOM    563  HD2 ARG    35      34.339   3.226  36.598  0.0687 1.3870
ATOM    564 HH12 ARG    35      38.264   5.489  35.648  0.4478 0.6000
ATOM    565 HH11 ARG    35      37.265   4.662  36.794  0.4478 0.6000
ATOM    566  HB3 ARG    35      34.356   0.821  35.885  0.0327 1.4870
ATOM    567  HB2 ARG    35      35.577   1.138  34.850  0.0327 1.4870
ATOM    568  N   PHE    36      36.100  -1.030  38.340 -0.4157 1.8240
ATOM    569  CA  PHE    36      35.624  -1.459  39.623 -0.0024 1.9080
ATOM    570  CB  PHE    36      36.476  -2.574  40.258 -0.0343 1.9080
ATOM    571  CG  PHE    36      36.400  -3.780  39.389  0.0118 1.9080
ATOM    572  CD1 PHE    36      37.263  -3.924  38.327 -0.1256 1.9080
ATOM    573  CD2 PHE    36      35.472  -4.767  39.631 -0.1256 1.9080
ATOM    574  CE1 PHE    36      37.204  -5.033  37.517 -0.1704 1.9080
ATOM    575  CE2 PHE    36      35.408  -5.880  38.825 -0.1704 1.9080
ATOM    576  CZ  PHE    36      36.274  -6.014  37.765 -0.1072 1.9080
ATOM    577  C   PHE    36      35.733  -0.282  40.540  0.5973 1.9080
ATOM    578  O   PHE    36      36.790   0.336  40.652 -0.5679 1.6612
ATOM    579  HZ  PHE    36      36.230  -6.823  37.174  0.1297 1.4590
ATOM    580  HA  PHE    36      34.654  -1.668  39.526  0.0978 1.3870
ATOM    581  HE1 PHE    36      37.846  -5.120  36.741  0.1430 1.4590
ATOM    582  HE2 PHE    36      34.716  -6.601  39.017  0.1430 1.4590
ATOM    583  H   PHE    36      37.039  -0.640  38.155  0.2719 0.6000
ATOM    584  HD2 PHE    36      34.837  -4.674  40.402  0.1330 1.4590
ATOM    585  HD1 PHE    36      37.944  -3.215  38.139  0.1330 1.4590
ATOM    586  HB3 PHE    36      36.089  -2.783  41.120  0.0295 1.4870
ATOM    587  HB2 PHE    36      37.392  -2.263  40.285  0.0295 1.4870
ATOM    588  N   ASN    37      34.629   0.065  41.226 -0.4157 1.8240
ATOM    589  CA  ASN    37      34.696   1.143  42.166  0.0143 1.9080
ATOM    590  CB  ASN    37      33.341   1.849  42.380 -0.2041 1.9080
ATOM    591  CG  ASN    37      33.544   3.168  43.122  0.7130 1.9080
ATOM    592  C   ASN    37      35.074   0.473  43.446  0.5973 1.9080
ATOM    593  O   ASN    37      34.334  -0.358  43.966 -0.5679 1.6612
ATOM    594  HA  ASN    37      35.448   1.725  41.903  0.1048 1.3870
ATOM    595  H   ASN    37      33.795  -0.492  41.013  0.2719 0.6000
ATOM    596  HB3 ASN    37      32.769   1.264  42.926  0.0797 1.4870
ATOM    597  HB2 ASN    37      32.947   2.039  41.499  0.0797 1.4870
ATOM    598  OD1 ASN    37      32.835   4.139  42.862 -0.5931 1.6612
ATOM    599  ND2 ASN    37      34.521   3.215  44.066 -0.9191 1.8240
ATOM    600 HD22 ASN    37      34.680   4.036  44.566  0.4196 0.6000
ATOM    601 HD21 ASN    37      35.066   2.391  44.229  0.4196 0.6000
ATOM    602  N   LEU    38      36.259   0.818  43.974 -0.4157 1.8240
ATOM    603  CA  LEU    38      36.775   0.172  45.143 -0.0518 1.9080
ATOM    604  CB  LEU    38      38.222   0.575  45.463 -0.1102 1.9080
ATOM    605  CG  LEU    38      39.211   0.093  44.384  0.3531 1.9080
ATOM    606  CD1 LEU    38      40.666   0.364  44.796 -0.4121 1.9080
ATOM    607  CD2 LEU    38      38.955  -1.377  44.012 -0.4121 1.9080
ATOM    608  C   LEU    38      35.912   0.457  46.325  0.5973 1.9080
ATOM    609  O   LEU    38      35.754  -0.392  47.201 -0.5679 1.6612
ATOM    610 HD22 LEU    38      39.062  -1.944  44.826  0.1000 1.4870
ATOM    611 HD23 LEU    38      38.027  -1.468  43.656  0.1000 1.4870
ATOM    612 HD21 LEU    38      39.613  -1.658  43.316  0.1000 1.4870
ATOM    613  H   LEU    38      36.745   1.580  43.458  0.2719 0.6000
ATOM    614 HD13 LEU    38      40.713   1.236  45.279  0.1000 1.4870
ATOM    615 HD12 LEU    38      40.979  -0.371  45.395  0.1000 1.4870
ATOM    616 HD11 LEU    38      41.237   0.399  43.978  0.1000 1.4870
ATOM    617  HA  LEU    38      36.790  -0.827  44.983  0.0922 1.3870
ATOM    618  HG  LEU    38      39.017   0.575  43.529 -0.0361 1.4870
ATOM    619  HB3 LEU    38      38.478   0.153  46.306  0.0457 1.4870
ATOM    620  HB2 LEU    38      38.269   1.551  45.488  0.0457 1.4870
ATOM    621  N   GLN    39      35.326   1.664  46.392 -0.4157 1.8240
ATOM    622  CA  GLN    39      34.529   2.004  47.532 -0.0031 1.9080
ATOM    623  CB  GLN    39      34.071   3.473  47.544 -0.0036 1.9080
ATOM    624  CG  GLN    39      35.258   4.421  47.754 -0.0645 1.9080
ATOM    625  CD  GLN    39      34.754   5.849  47.890  0.6951 1.9080
ATOM    626  C   GLN    39      33.348   1.085  47.615  0.5973 1.9080
ATOM    627  O   GLN    39      32.896   0.755  48.709 -0.5679 1.6612
ATOM    628  HG2 GLN    39      35.723   4.166  48.585  0.0352 1.4870
ATOM    629  HA  GLN    39      35.087   1.871  48.360  0.0850 1.3870
ATOM    630  HG3 GLN    39      35.850   4.363  46.969  0.0352 1.4870
ATOM    631  H   GLN    39      35.503   2.275  45.585  0.2719 0.6000
ATOM    632  HB3 GLN    39      33.436   3.605  48.290  0.0171 1.4870
ATOM    633  HB2 GLN    39      33.657   3.686  46.674  0.0171 1.4870
ATOM    634 HE22 GLN    39      36.628   7.092  48.298  0.4251 0.6000
ATOM    635  OE1 GLN    39      33.559   6.121  47.781 -0.6086 1.6612
ATOM    636  NE2 GLN    39      35.698   6.796  48.143 -0.9407 1.8240
ATOM    637 HE21 GLN    39      34.938   7.435  48.140  0.4251 0.6000
ATOM    638  N   ASP    40      32.817   0.631  46.464 -0.5163 1.8240
ATOM    639  CA  ASP    40      31.664  -0.224  46.497  0.0381 1.9080
ATOM    640  CB  ASP    40      31.235  -0.698  45.096 -0.0303 1.9080
ATOM    641  CG  ASP    40      30.661   0.493  44.337  0.7994 1.9080
ATOM    642  OD1 ASP    40      30.347   1.520  44.996 -0.8014 1.6612
ATOM    643  OD2 ASP    40      30.534   0.390  43.090 -0.8014 1.6612
ATOM    644  C   ASP    40      31.990  -1.447  47.303  0.5366 1.9080
ATOM    645  O   ASP    40      31.197  -1.869  48.142 -0.5819 1.6612
ATOM    646  H   ASP    40      33.300   0.946  45.613  0.2936 0.6000
ATOM    647  HA  ASP    40      30.935   0.268  46.981  0.0880 1.3870
ATOM    648  HB3 ASP    40      30.540  -1.372  45.203 -0.0122 1.4870
ATOM    649  HB2 ASP    40      32.027  -1.020  44.629 -0.0122 1.4870
ATOM    650  N   GLY    41      33.174  -2.051  47.083 -0.4157 1.8240
ATOM    651  CA  GLY    41      33.526  -3.218  47.838 -0.0252 1.9080
ATOM    652  C   GLY    41      34.854  -3.685  47.338  0.5973 1.9080
ATOM    653  O   GLY    41      35.432  -3.081  46.437 -0.5679 1.6612
ATOM    654  H   GLY    41      33.755  -1.609  46.362  0.2719 0.6000
ATOM    655  HA2 GLY    41      33.589  -2.991  48.808  0.0698 1.3870
ATOM    656  HA3 GLY    41      32.842  -3.932  47.702  0.0698 1.3870
ATOM    657  N   PHE    42      35.371  -4.788  47.913 -0.4157 1.8240
ATOM    658  CA  PHE    42      36.655  -5.276  47.502 -0.0024 1.9080
ATOM    659  CB  PHE    42      37.444  -5.883  48.679 -0.0343 1.9080
ATOM    660  CG  PHE    42      38.765  -6.368  48.194  0.0118 1.9080
ATOM    661  CD1 PHE    42      39.839  -5.512  48.126 -0.1256 1.9080
ATOM    662  CD2 PHE    42      38.931  -7.679  47.806 -0.1256 1.9080
ATOM    663  CE1 PHE    42      41.062  -5.953  47.681 -0.1704 1.9080
ATOM    664  CE2 PHE    42      40.153  -8.126  47.359 -0.1704 1.9080
ATOM    665  CZ  PHE    42      41.221  -7.262  47.298 -0.1072 1.9080
ATOM    666  C   PHE    42      36.419  -6.337  46.478  0.5973 1.9080
ATOM    667  O   PHE    42      35.961  -7.436  46.791 -0.5679 1.6612
ATOM    668  HZ  PHE    42      42.115  -7.584  46.976  0.1297 1.4590
ATOM    669  HA  PHE    42      37.127  -4.524  47.046  0.0978 1.3870
ATOM    670  HE1 PHE    42      41.840  -5.308  47.637  0.1430 1.4590
ATOM    671  HE2 PHE    42      40.260  -9.097  47.074  0.1430 1.4590
ATOM    672  H   PHE    42      34.776  -5.214  48.636  0.2719 0.6000
ATOM    673  HD2 PHE    42      38.155  -8.313  47.851  0.1330 1.4590
ATOM    674  HD1 PHE    42      39.733  -4.557  48.404  0.1330 1.4590
ATOM    675  HB3 PHE    42      36.934  -6.639  49.014  0.0295 1.4870
ATOM    676  HB2 PHE    42      37.587  -5.177  49.330  0.0295 1.4870
ATOM    677  N   PRO    43      36.712  -6.011  45.246 -0.2548 1.8240
ATOM    678  CA  PRO    43      36.490  -6.919  44.157 -0.0266 1.9080
ATOM    679  CD  PRO    43      37.722  -5.016  44.928  0.0192 1.9080
ATOM    680  CB  PRO    43      37.061  -6.223  42.927 -0.0070 1.9080
ATOM    681  CG  PRO    43      38.212  -5.384  43.515  0.0189 1.9080
ATOM    682  C   PRO    43      37.176  -8.219  44.407  0.5896 1.9080
ATOM    683  O   PRO    43      38.391  -8.301  44.240 -0.5748 1.6612
ATOM    684  HG2 PRO    43      39.038  -5.928  43.560  0.0213 1.4870
ATOM    685  HA  PRO    43      35.499  -7.054  43.993  0.0641 1.3870
ATOM    686  HD3 PRO    43      37.337  -4.086  44.930  0.0391 1.3870
ATOM    687  HD2 PRO    43      38.487  -5.047  45.578  0.0391 1.3870
ATOM    688  HG3 PRO    43      38.350  -4.570  42.968  0.0213 1.4870
ATOM    689  HB3 PRO    43      36.395  -5.626  42.501  0.0253 1.4870
ATOM    690  HB2 PRO    43      37.422  -6.874  42.273  0.0253 1.4870
ATOM    691  N   LEU    44      36.409  -9.257  44.769 -0.4157 1.8240
ATOM    692  CA  LEU    44      36.946 -10.573  44.908 -0.0518 1.9080
ATOM    693  CB  LEU    44      37.211 -10.995  46.365 -0.1102 1.9080
ATOM    694  CG  LEU    44      37.815 -12.406  46.504  0.3531 1.9080
ATOM    695  CD1 LEU    44      39.172 -12.503  45.787 -0.4121 1.9080
ATOM    696  CD2 LEU    44      37.910 -12.827  47.979 -0.4121 1.9080
ATOM    697  C   LEU    44      35.840 -11.408  44.357  0.5973 1.9080
ATOM    698  O   LEU    44      34.680 -11.203  44.712 -0.5679 1.6612
ATOM    699 HD22 LEU    44      38.194 -12.042  48.526  0.1000 1.4870
ATOM    700 HD23 LEU    44      37.016 -13.147  48.286  0.1000 1.4870
ATOM    701 HD21 LEU    44      38.580 -13.561  48.068  0.1000 1.4870
ATOM    702  H   LEU    44      35.410  -9.006  44.932  0.2719 0.6000
ATOM    703 HD13 LEU    44      39.685 -11.662  45.944  0.1000 1.4870
ATOM    704 HD12 LEU    44      39.679 -13.282  46.151  0.1000 1.4870
ATOM    705 HD11 LEU    44      39.017 -12.627  44.809  0.1000 1.4870
ATOM    706  HA  LEU    44      37.734 -10.666  44.335  0.0922 1.3870
ATOM    707  HG  LEU    44      37.184 -13.069  46.102 -0.0361 1.4870
ATOM    708  HB3 LEU    44      36.352 -10.993  46.843  0.0457 1.4870
ATOM    709  HB2 LEU    44      37.855 -10.359  46.753  0.0457 1.4870
ATOM    710  N   VAL    45      36.152 -12.357  43.460 -0.4157 1.8240
ATOM    711  CA  VAL    45      35.076 -13.073  42.830 -0.0875 1.9080
ATOM    712  CB  VAL    45      35.534 -13.979  41.725  0.2985 1.9080
ATOM    713  CG1 VAL    45      34.327 -14.788  41.225 -0.3192 1.9080
ATOM    714  CG2 VAL    45      36.204 -13.127  40.635 -0.3192 1.9080
ATOM    715  C   VAL    45      34.362 -13.920  43.843  0.5973 1.9080
ATOM    716  O   VAL    45      34.969 -14.733  44.537 -0.5679 1.6612
ATOM    717  HA  VAL    45      34.420 -12.402  42.461  0.0969 1.3870
ATOM    718 HG11 VAL    45      33.493 -14.409  41.620  0.0791 1.4870
ATOM    719 HG21 VAL    45      36.717 -13.728  40.026  0.0791 1.4870
ATOM    720  HB  VAL    45      36.174 -14.639  42.093 -0.0297 1.4870
ATOM    721 HG12 VAL    45      34.285 -14.732  40.230  0.0791 1.4870
ATOM    722 HG13 VAL    45      34.432 -15.739  41.506  0.0791 1.4870
ATOM    723  H   VAL    45      37.144 -12.498  43.293  0.2719 0.6000
ATOM    724 HG23 VAL    45      35.497 -12.644  40.124  0.0791 1.4870
ATOM    725 HG22 VAL    45      36.820 -12.474  41.069  0.0791 1.4870
ATOM    726  N   THR    46      33.041 -13.667  43.986 -0.4157 1.8240
ATOM    727  CA  THR    46      32.121 -14.360  44.851 -0.0389 1.9080
ATOM    728  CB  THR    46      30.940 -13.516  45.227  0.3654 1.9080
ATOM    729  OG1 THR    46      30.183 -13.179  44.073 -0.6761 1.7210
ATOM    730  CG2 THR    46      31.466 -12.242  45.907 -0.2438 1.9080
ATOM    731  C   THR    46      31.596 -15.639  44.262  0.5973 1.9080
ATOM    732  O   THR    46      31.303 -16.586  44.990 -0.5679 1.6612
ATOM    733  HA  THR    46      32.604 -14.582  45.723  0.1007 1.3870
ATOM    734 HG22 THR    46      31.712 -12.448  46.855  0.0642 1.4870
ATOM    735 HG21 THR    46      32.273 -11.912  45.416  0.0642 1.4870
ATOM    736  H   THR    46      32.729 -12.854  43.357  0.2719 0.6000
ATOM    737  HB  THR    46      30.326 -14.045  45.862  0.0043 1.3870
ATOM    738 HG23 THR    46      30.754 -11.539  45.892  0.0642 1.4870
ATOM    739  HG1 THR    46      30.534 -12.333  43.652  0.4102 0.0000
ATOM    740  N   THR    47      31.452 -15.696  42.923 -0.4157 1.8240
ATOM    741  CA  THR    47      30.806 -16.791  42.246 -0.0389 1.9080
ATOM    742  CB  THR    47      30.616 -16.547  40.774  0.3654 1.9080
ATOM    743  OG1 THR    47      31.860 -16.311  40.133 -0.6761 1.7210
ATOM    744  CG2 THR    47      29.683 -15.332  40.614 -0.2438 1.9080
ATOM    745  C   THR    47      31.545 -18.073  42.489  0.5973 1.9080
ATOM    746  O   THR    47      30.941 -19.146  42.447 -0.5679 1.6612
ATOM    747  HA  THR    47      29.867 -16.886  42.608  0.1007 1.3870
ATOM    748 HG22 THR    47      29.765 -14.744  41.419  0.0642 1.4870
ATOM    749 HG21 THR    47      29.944 -14.820  39.796  0.0642 1.4870
ATOM    750  H   THR    47      31.858 -14.864  42.428  0.2719 0.6000
ATOM    751  HB  THR    47      30.191 -17.381  40.341  0.0043 1.3870
ATOM    752 HG23 THR    47      28.739 -15.649  40.524  0.0642 1.4870
ATOM    753  HG1 THR    47      31.921 -15.357  39.814  0.4102 0.0000
ATOM    754  N   LYS    48      32.877 -18.014  42.674 -0.3479 1.8240
ATOM    755  CA  LYS    48      33.602 -19.199  43.039 -0.2400 1.9080
ATOM    756  CB  LYS    48      34.494 -19.748  41.913 -0.0094 1.9080
ATOM    757  CG  LYS    48      35.633 -18.811  41.505  0.0187 1.9080
ATOM    758  CD  LYS    48      36.684 -19.498  40.630 -0.0479 1.9080
ATOM    759  CE  LYS    48      37.839 -18.589  40.211 -0.0143 1.9080
ATOM    760  NZ  LYS    48      38.792 -19.346  39.370 -0.3854 1.8240
ATOM    761  C   LYS    48      34.486 -18.811  44.183  0.7341 1.9080
ATOM    762  O   LYS    48      34.865 -17.648  44.302 -0.5894 1.6612
ATOM    763  HA  LYS    48      32.963 -19.898  43.340  0.1426 1.3870
ATOM    764  HE2 LYS    48      37.471 -17.822  39.694  0.1135 1.1000
ATOM    765  HE3 LYS    48      38.301 -18.261  41.030  0.1135 1.1000
ATOM    766  HG2 LYS    48      35.248 -18.036  40.996  0.0103 1.4870
ATOM    767  HG3 LYS    48      36.081 -18.464  42.333  0.0103 1.4870
ATOM    768  HZ1 LYS    48      38.808 -20.304  39.659  0.3400 0.6000
ATOM    769  HZ3 LYS    48      38.509 -19.294  38.411  0.3400 0.6000
ATOM    770  HZ2 LYS    48      39.709 -18.956  39.466  0.3400 0.6000
ATOM    771  HD3 LYS    48      36.235 -19.841  39.800  0.0621 1.4870
ATOM    772  HD2 LYS    48      37.063 -20.277  41.138  0.0621 1.4870
ATOM    773  H   LYS    48      33.291 -17.084  42.533  0.2747 0.6000
ATOM    774  HB3 LYS    48      33.920 -19.909  41.113  0.0362 1.4870
ATOM    775  HB2 LYS    48      34.893 -20.607  42.224  0.0362 1.4870
ATOM    776  N   ARG    49      34.825 -19.764  45.075 -0.3479 1.8240
ATOM    777  CA  ARG    49      35.649 -19.391  46.188 -0.2637 1.9080
ATOM    778  CB  ARG    49      35.729 -20.460  47.294 -0.0007 1.9080
ATOM    779  CG  ARG    49      36.615 -20.047  48.474  0.0390 1.9080
ATOM    780  CD  ARG    49      36.595 -21.036  49.641  0.0486 1.9080
ATOM    781  NE  ARG    49      35.237 -20.975  50.251 -0.5295 1.8240
ATOM    782  CZ  ARG    49      34.961 -20.033  51.200  0.8076 1.9080
ATOM    783  NH1 ARG    49      35.921 -19.139  51.573 -0.8627 1.8240
ATOM    784  NH2 ARG    49      33.723 -19.982  51.770 -0.8627 1.8240
ATOM    785  C   ARG    49      37.032 -19.149  45.685  0.7341 1.9080
ATOM    786  O   ARG    49      37.562 -19.918  44.883 -0.5894 1.6612
ATOM    787  HG3 ARG    49      36.308 -19.155  48.820  0.0285 1.4870
ATOM    788  HA  ARG    49      35.293 -18.546  46.593  0.1560 1.3870
ATOM    789  HE  ARG    49      34.555 -21.599  49.977  0.3456 0.6000
ATOM    790  HG2 ARG    49      37.565 -19.960  48.158  0.0285 1.4870
ATOM    791 HH22 ARG    49      33.545 -19.318  52.458  0.4478 0.6000
ATOM    792 HH21 ARG    49      33.030 -20.629  51.464  0.4478 0.6000
ATOM    793  H   ARG    49      34.460 -20.693  44.882  0.2747 0.6000
ATOM    794  HD3 ARG    49      37.253 -20.751  50.300  0.0687 1.3870
ATOM    795  HD2 ARG    49      36.747 -21.932  49.292  0.0687 1.3870
ATOM    796 HH12 ARG    49      35.696 -18.483  52.275  0.4478 0.6000
ATOM    797 HH11 ARG    49      36.805 -19.169  51.137  0.4478 0.6000
ATOM    798  HB3 ARG    49      36.109 -21.285  46.900  0.0327 1.4870
ATOM    799  HB2 ARG    49      34.814 -20.619  47.638  0.0327 1.4870
ATOM    800  N   CYS    50      37.648 -18.044  46.145 -0.4157 1.8240
ATOM    801  CA  CYS    50      38.989 -17.719  45.765  0.0213 1.9080
ATOM    802  CB  CYS    50      39.119 -16.353  45.068 -0.1231 1.9080
ATOM    803  SG  CYS    50      38.254 -16.288  43.469 -0.3119 2.0000
ATOM    804  C   CYS    50      39.759 -17.636  47.039  0.5973 1.9080
ATOM    805  O   CYS    50      39.214 -17.251  48.072 -0.5679 1.6612
ATOM    806  H   CYS    50      37.060 -17.472  46.786  0.2719 0.6000
ATOM    807  HA  CYS    50      39.357 -18.462  45.218  0.1124 1.3870
ATOM    808  HB3 CYS    50      40.081 -16.179  44.907  0.1112 1.3870
ATOM    809  HB2 CYS    50      38.727 -15.665  45.661  0.1112 1.3870
ATOM    810  HG  CYS    50      37.324 -16.630  43.586  0.1933 0.6000
ATOM    811  N   HIS    51      41.051 -18.012  47.016 -0.4157 1.8240
ATOM    812  CA  HIS    51      41.776 -17.915  48.244  0.0188 1.9080
ATOM    813  CG  HIS    51      41.725 -20.300  48.971 -0.0266 1.9080
ATOM    814  CB  HIS    51      42.616 -19.157  48.576 -0.0462 1.9080
ATOM    815  C   HIS    51      42.632 -16.697  48.184  0.5973 1.9080
ATOM    816  O   HIS    51      43.582 -16.601  47.409 -0.5679 1.6612
ATOM    817  H   HIS    51      41.404 -18.334  46.127  0.2719 0.6000
ATOM    818  HA  HIS    51      41.124 -17.815  48.999  0.0881 1.3870
ATOM    819  HB3 HIS    51      43.217 -18.949  49.335  0.0402 1.4870
ATOM    820  HB2 HIS    51      43.135 -19.423  47.775  0.0402 1.4870
ATOM    821  CD2 HIS    51      41.317 -21.392  48.268  0.1292 1.9080
ATOM    822  HD1 HIS    51      41.198 -19.781  50.956  0.3649 0.6000
ATOM    823  HE1 HIS    51      39.825 -21.845  50.977  0.1392 1.3590
ATOM    824  CE1 HIS    51      40.378 -21.535  50.186  0.2057 1.9080
ATOM    825  ND1 HIS    51      41.120 -20.399  50.204 -0.3811 1.8240
ATOM    826  NE2 HIS    51      40.467 -22.172  49.032 -0.5727 1.8240
ATOM    827  HD2 HIS    51      41.596 -21.607  47.316  0.1147 1.4090
ATOM    828  N   LEU    52      42.276 -15.727  49.044 -0.4157 1.8240
ATOM    829  CA  LEU    52      42.876 -14.433  49.130 -0.0518 1.9080
ATOM    830  CB  LEU    52      42.127 -13.507  50.103 -0.1102 1.9080
ATOM    831  CG  LEU    52      42.722 -12.091  50.198  0.3531 1.9080
ATOM    832  CD1 LEU    52      42.602 -11.352  48.856 -0.4121 1.9080
ATOM    833  CD2 LEU    52      42.106 -11.305  51.366 -0.4121 1.9080
ATOM    834  C   LEU    52      44.292 -14.546  49.600  0.5973 1.9080
ATOM    835  O   LEU    52      45.146 -13.758  49.196 -0.5679 1.6612
ATOM    836 HD22 LEU    52      42.671 -10.505  51.556  0.1000 1.4870
ATOM    837 HD23 LEU    52      41.184 -11.016  51.116  0.1000 1.4870
ATOM    838 HD21 LEU    52      42.069 -11.891  52.172  0.1000 1.4870
ATOM    839  H   LEU    52      41.471 -16.033  49.678  0.2719 0.6000
ATOM    840 HD13 LEU    52      41.780 -11.663  48.383  0.1000 1.4870
ATOM    841 HD12 LEU    52      42.542 -10.371  49.027  0.1000 1.4870
ATOM    842 HD11 LEU    52      43.407 -11.550  48.300  0.1000 1.4870
ATOM    843  HA  LEU    52      42.873 -14.008  48.213  0.0922 1.3870
ATOM    844  HG  LEU    52      43.686 -12.161  50.448 -0.0361 1.4870
ATOM    845  HB3 LEU    52      42.172 -13.908  51.000  0.0457 1.4870
ATOM    846  HB2 LEU    52      41.199 -13.416  49.784  0.0457 1.4870
ATOM    847  N   ARG    53      44.588 -15.534  50.464 -0.3479 1.8240
ATOM    848  CA  ARG    53      45.889 -15.600  51.069 -0.2637 1.9080
ATOM    849  CB  ARG    53      46.053 -16.776  52.050 -0.0007 1.9080
ATOM    850  CG  ARG    53      45.934 -18.164  51.421  0.0390 1.9080
ATOM    851  CD  ARG    53      45.915 -19.285  52.462  0.0486 1.9080
ATOM    852  NE  ARG    53      47.054 -19.049  53.393 -0.5295 1.8240
ATOM    853  CZ  ARG    53      48.302 -19.516  53.100  0.8076 1.9080
ATOM    854  NH1 ARG    53      48.522 -20.198  51.939 -0.8627 1.8240
ATOM    855  NH2 ARG    53      49.332 -19.297  53.969 -0.8627 1.8240
ATOM    856  C   ARG    53      46.948 -15.714  50.018  0.7341 1.9080
ATOM    857  O   ARG    53      47.996 -15.081  50.131 -0.5894 1.6612
ATOM    858  HG3 ARG    53      46.713 -18.321  50.815  0.0285 1.4870
ATOM    859  HA  ARG    53      46.046 -14.757  51.604  0.1560 1.3870
ATOM    860  HE  ARG    53      46.907 -18.558  54.218  0.3456 0.6000
ATOM    861  HG2 ARG    53      45.086 -18.218  50.894  0.0285 1.4870
ATOM    862 HH22 ARG    53      50.213 -19.651  53.757  0.4478 0.6000
ATOM    863 HH21 ARG    53      49.153 -18.778  54.799  0.4478 0.6000
ATOM    864  H   ARG    53      43.821 -16.200  50.633  0.2747 0.6000
ATOM    865  HD3 ARG    53      46.049 -20.135  52.005  0.0687 1.3870
ATOM    866  HD2 ARG    53      45.080 -19.232  52.961  0.0687 1.3870
ATOM    867 HH12 ARG    53      49.431 -20.539  51.766  0.4478 0.6000
ATOM    868 HH11 ARG    53      47.776 -20.331  51.308  0.4478 0.6000
ATOM    869  HB3 ARG    53      45.348 -16.694  52.751  0.0327 1.4870
ATOM    870  HB2 ARG    53      46.955 -16.704  52.470  0.0327 1.4870
ATOM    871  N   SER    54      46.720 -16.519  48.965 -0.4157 1.8240
ATOM    872  CA  SER    54      47.734 -16.653  47.955 -0.0249 1.9080
ATOM    873  CB  SER    54      47.363 -17.668  46.860  0.2117 1.9080
ATOM    874  OG  SER    54      47.314 -18.978  47.407 -0.6546 1.7210
ATOM    875  C   SER    54      47.929 -15.324  47.295  0.5973 1.9080
ATOM    876  O   SER    54      49.054 -14.939  46.979 -0.5679 1.6612
ATOM    877  H   SER    54      45.812 -16.989  48.964  0.2719 0.6000
ATOM    878  HA  SER    54      48.593 -16.912  48.402  0.0843 1.3870
ATOM    879  HB3 SER    54      48.055 -17.637  46.152  0.0352 1.3870
ATOM    880  HB2 SER    54      46.472 -17.433  46.498  0.0352 1.3870
ATOM    881  HG  SER    54      46.719 -19.550  46.845  0.4275 0.0000
ATOM    882  N   ILE    55      46.828 -14.581  47.081 -0.4157 1.8240
ATOM    883  CA  ILE    55      46.893 -13.314  46.409 -0.0597 1.9080
ATOM    884  CB  ILE    55      45.535 -12.706  46.209  0.1303 1.9080
ATOM    885  CG2 ILE    55      45.723 -11.293  45.633 -0.3204 1.9080
ATOM    886  CG1 ILE    55      44.670 -13.622  45.326 -0.0430 1.9080
ATOM    887  CD1 ILE    55      43.191 -13.239  45.311 -0.0660 1.9080
ATOM    888  C   ILE    55      47.706 -12.354  47.224  0.5973 1.9080
ATOM    889  O   ILE    55      48.561 -11.651  46.688 -0.5679 1.6612
ATOM    890  HA  ILE    55      47.395 -13.469  45.553  0.0869 1.3870
ATOM    891 HG22 ILE    55      45.323 -10.638  46.267  0.0882 1.4870
ATOM    892 HG21 ILE    55      46.698 -11.123  45.526  0.0882 1.4870
ATOM    893  HB  ILE    55      45.079 -12.630  47.091  0.0187 1.4870
ATOM    894 HG12 ILE    55      45.020 -13.585  44.395  0.0236 1.4870
ATOM    895 HG13 ILE    55      44.752 -14.554  45.669  0.0236 1.4870
ATOM    896 HD13 ILE    55      42.977 -12.739  46.146  0.0186 1.4870
ATOM    897  H   ILE    55      45.953 -15.011  47.444  0.2719 0.6000
ATOM    898 HD12 ILE    55      43.013 -12.665  44.516  0.0186 1.4870
ATOM    899 HG23 ILE    55      45.263 -11.248  44.751  0.0882 1.4870
ATOM    900 HD11 ILE    55      42.642 -14.069  45.261  0.0186 1.4870
ATOM    901  N   ILE    56      47.471 -12.307  48.549 -0.4157 1.8240
ATOM    902  CA  ILE    56      48.155 -11.363  49.388 -0.0597 1.9080
ATOM    903  CB  ILE    56      47.690 -11.403  50.815  0.1303 1.9080
ATOM    904  CG2 ILE    56      48.615 -10.496  51.644 -0.3204 1.9080
ATOM    905  CG1 ILE    56      46.206 -11.013  50.902 -0.0430 1.9080
ATOM    906  CD1 ILE    56      45.584 -11.283  52.271 -0.0660 1.9080
ATOM    907  C   ILE    56      49.624 -11.646  49.389  0.5973 1.9080
ATOM    908  O   ILE    56      50.434 -10.734  49.232 -0.5679 1.6612
ATOM    909  HA  ILE    56      48.030 -10.459  48.963  0.0869 1.3870
ATOM    910 HG22 ILE    56      48.051  -9.877  52.182  0.0882 1.4870
ATOM    911 HG21 ILE    56      49.168 -11.070  52.240  0.0882 1.4870
ATOM    912  HB  ILE    56      47.772 -12.335  51.158  0.0187 1.4870
ATOM    913 HG12 ILE    56      46.121 -10.043  50.698  0.0236 1.4870
ATOM    914 HG13 ILE    56      45.705 -11.536  50.218  0.0236 1.4870
ATOM    915 HD13 ILE    56      45.763 -12.229  52.527  0.0186 1.4870
ATOM    916  H   ILE    56      46.774 -12.996  48.881  0.2719 0.6000
ATOM    917 HD12 ILE    56      45.992 -10.666  52.939  0.0186 1.4870
ATOM    918 HG23 ILE    56      49.196  -9.982  51.020  0.0882 1.4870
ATOM    919 HD11 ILE    56      44.602 -11.125  52.217  0.0186 1.4870
ATOM    920  N   HIS    57      50.010 -12.925  49.547 -0.4157 1.8240
ATOM    921  CA  HIS    57      51.405 -13.250  49.620  0.0188 1.9080
ATOM    922  CG  HIS    57      51.460 -15.022  51.414 -0.0266 1.9080
ATOM    923  CB  HIS    57      51.683 -14.724  49.961 -0.0462 1.9080
ATOM    924  C   HIS    57      52.076 -12.922  48.328  0.5973 1.9080
ATOM    925  O   HIS    57      53.202 -12.429  48.321 -0.5679 1.6612
ATOM    926  H   HIS    57      49.238 -13.603  49.606  0.2719 0.6000
ATOM    927  HA  HIS    57      51.827 -12.699  50.353  0.0881 1.3870
ATOM    928  HB3 HIS    57      52.633 -14.934  49.736  0.0402 1.4870
ATOM    929  HB2 HIS    57      51.074 -15.302  49.421  0.0402 1.4870
ATOM    930  CD2 HIS    57      50.443 -15.673  52.042  0.1292 1.9080
ATOM    931  HD1 HIS    57      53.173 -14.153  52.307  0.3649 0.6000
ATOM    932  HE1 HIS    57      52.253 -14.923  54.477  0.1392 1.3590
ATOM    933  CE1 HIS    57      51.805 -15.075  53.581  0.2057 1.9080
ATOM    934  ND1 HIS    57      52.332 -14.642  52.408 -0.3811 1.8240
ATOM    935  NE2 HIS    57      50.658 -15.708  53.408 -0.5727 1.8240
ATOM    936  HD2 HIS    57      49.638 -16.078  51.575  0.1147 1.4090
ATOM    937  N   GLU    58      51.405 -13.176  47.191 -0.5163 1.8240
ATOM    938  CA  GLU    58      52.036 -12.925  45.930  0.0397 1.9080
ATOM    939  CB  GLU    58      51.146 -13.273  44.725  0.0560 1.9080
ATOM    940  CG  GLU    58      51.886 -13.179  43.389  0.0136 1.9080
ATOM    941  CD  GLU    58      50.884 -13.416  42.269  0.8054 1.9080
ATOM    942  OE1 GLU    58      49.672 -13.156  42.495 -0.8188 1.6612
ATOM    943  OE2 GLU    58      51.318 -13.850  41.169 -0.8188 1.6612
ATOM    944  C   GLU    58      52.353 -11.463  45.830  0.5366 1.9080
ATOM    945  O   GLU    58      53.436 -11.091  45.382 -0.5819 1.6612
ATOM    946  HG2 GLU    58      52.229 -12.283  43.295 -0.0425 1.4870
ATOM    947  HA  GLU    58      52.881 -13.462  45.853  0.1105 1.3870
ATOM    948  HG3 GLU    58      52.542 -13.885  43.354 -0.0425 1.4870
ATOM    949  H   GLU    58      50.457 -13.544  47.322  0.2936 0.6000
ATOM    950  HB3 GLU    58      50.410 -12.630  44.702 -0.0173 1.4870
ATOM    951  HB2 GLU    58      50.847 -14.198  44.833 -0.0173 1.4870
ATOM    952  N   LEU    59      51.412 -10.595  46.249 -0.4157 1.8240
ATOM    953  CA  LEU    59      51.603  -9.176  46.129 -0.0518 1.9080
ATOM    954  CB  LEU    59      50.358  -8.363  46.531 -0.1102 1.9080
ATOM    955  CG  LEU    59      50.562  -6.842  46.406  0.3531 1.9080
ATOM    956  CD1 LEU    59      50.873  -6.438  44.956 -0.4121 1.9080
ATOM    957  CD2 LEU    59      49.367  -6.071  46.989 -0.4121 1.9080
ATOM    958  C   LEU    59      52.736  -8.728  46.996  0.5973 1.9080
ATOM    959  O   LEU    59      53.561  -7.918  46.576 -0.5679 1.6612
ATOM    960 HD22 LEU    59      48.540  -6.322  46.490  0.1000 1.4870
ATOM    961 HD23 LEU    59      49.264  -6.307  47.953  0.1000 1.4870
ATOM    962 HD21 LEU    59      49.533  -5.092  46.897  0.1000 1.4870
ATOM    963  H   LEU    59      50.569 -11.045  46.651  0.2719 0.6000
ATOM    964 HD13 LEU    59      50.992  -7.262  44.405  0.1000 1.4870
ATOM    965 HD12 LEU    59      50.115  -5.898  44.597  0.1000 1.4870
ATOM    966 HD11 LEU    59      51.711  -5.897  44.940  0.1000 1.4870
ATOM    967  HA  LEU    59      51.823  -8.958  45.168  0.0922 1.3870
ATOM    968  HG  LEU    59      51.324  -6.568  46.993 -0.0361 1.4870
ATOM    969  HB3 LEU    59      50.158  -8.559  47.471  0.0457 1.4870
ATOM    970  HB2 LEU    59      49.625  -8.613  45.928  0.0457 1.4870
ATOM    971  N   LEU    60      52.818  -9.251  48.232 -0.4157 1.8240
ATOM    972  CA  LEU    60      53.860  -8.840  49.127 -0.0518 1.9080
ATOM    973  CB  LEU    60      53.777  -9.519  50.505 -0.1102 1.9080
ATOM    974  CG  LEU    60      52.519  -9.128  51.304  0.3531 1.9080
ATOM    975  CD1 LEU    60      52.486  -9.831  52.671 -0.4121 1.9080
ATOM    976  CD2 LEU    60      52.379  -7.602  51.415 -0.4121 1.9080
ATOM    977  C   LEU    60      55.157  -9.231  48.501  0.5973 1.9080
ATOM    978  O   LEU    60      56.148  -8.509  48.578 -0.5679 1.6612
ATOM    979 HD22 LEU    60      52.219  -7.221  50.507  0.1000 1.4870
ATOM    980 HD23 LEU    60      51.609  -7.386  52.012  0.1000 1.4870
ATOM    981 HD21 LEU    60      53.219  -7.223  51.797  0.1000 1.4870
ATOM    982  H   LEU    60      52.086  -9.944  48.452  0.2719 0.6000
ATOM    983 HD13 LEU    60      51.683  -9.523  53.178  0.1000 1.4870
ATOM    984 HD12 LEU    60      52.439 -10.818  52.530  0.1000 1.4870
ATOM    985 HD11 LEU    60      53.315  -9.601  53.177  0.1000 1.4870
ATOM    986  HA  LEU    60      53.833  -7.847  49.225  0.0922 1.3870
ATOM    987  HG  LEU    60      51.709  -9.391  50.781 -0.0361 1.4870
ATOM    988  HB3 LEU    60      54.558  -9.240  51.030  0.0457 1.4870
ATOM    989  HB2 LEU    60      53.746 -10.491  50.364  0.0457 1.4870
ATOM    990  N   TRP    61      55.154 -10.407  47.853 -0.4157 1.8240
ATOM    991  CA  TRP    61      56.292 -10.986  47.209 -0.0275 1.9080
ATOM    992  CB  TRP    61      55.916 -12.368  46.641 -0.0050 1.9080
ATOM    993  CG  TRP    61      56.987 -13.149  45.921 -0.1415 1.9080
ATOM    994  CD2 TRP    61      56.840 -13.616  44.573  0.1243 1.9080
ATOM    995  CD1 TRP    61      58.180 -13.630  46.371 -0.1638 1.9080
ATOM    996  NE1 TRP    61      58.792 -14.363  45.382 -0.3418 1.8240
ATOM    997  CE2 TRP    61      57.975 -14.366  44.270  0.1380 1.9080
ATOM    998  CE3 TRP    61      55.833 -13.444  43.666 -0.2387 1.9080
ATOM    999  CZ2 TRP    61      58.124 -14.957  43.048 -0.2601 1.9080
ATOM   1000  CZ3 TRP    61      55.991 -14.032  42.431 -0.1972 1.9080
ATOM   1001  CH2 TRP    61      57.113 -14.774  42.129 -0.1134 1.9080
ATOM   1002  C   TRP    61      56.752 -10.072  46.113  0.5973 1.9080
ATOM   1003  O   TRP    61      57.948  -9.817  45.984 -0.5679 1.6612
ATOM   1004  HH2 TRP    61      57.199 -15.192  41.221  0.1417 1.4590
ATOM   1005  HA  TRP    61      57.034 -11.055  47.883  0.1123 1.3870
ATOM   1006  HE1 TRP    61      59.674 -14.817  45.450  0.3412 0.6000
ATOM   1007  HE3 TRP    61      55.014 -12.921  43.873  0.1700 1.4590
ATOM   1008  HZ3 TRP    61      55.271 -13.911  41.745  0.1447 1.4590
ATOM   1009  H   TRP    61      54.198 -10.873  47.868  0.2719 0.6000
ATOM   1010  HZ2 TRP    61      58.939 -15.504  42.826  0.1572 1.4590
ATOM   1011  HD1 TRP    61      58.557 -13.476  47.281  0.2062 1.4090
ATOM   1012  HB3 TRP    61      55.154 -12.250  45.991  0.0339 1.4870
ATOM   1013  HB2 TRP    61      55.592 -12.948  47.400  0.0339 1.4870
ATOM   1014  N   PHE    62      55.821  -9.531  45.300 -0.4157 1.8240
ATOM   1015  CA  PHE    62      56.236  -8.664  44.231 -0.0024 1.9080
ATOM   1016  CB  PHE    62      55.105  -8.107  43.346 -0.0343 1.9080
ATOM   1017  CG  PHE    62      54.442  -9.194  42.573  0.0118 1.9080
ATOM   1018  CD1 PHE    62      55.120  -9.861  41.579 -0.1256 1.9080
ATOM   1019  CD2 PHE    62      53.146  -9.556  42.857 -0.1256 1.9080
ATOM   1020  CE1 PHE    62      54.506 -10.865  40.868 -0.1704 1.9080
ATOM   1021  CE2 PHE    62      52.528 -10.556  42.145 -0.1704 1.9080
ATOM   1022  CZ  PHE    62      53.207 -11.212  41.147 -0.1072 1.9080
ATOM   1023  C   PHE    62      56.883  -7.447  44.809  0.5973 1.9080
ATOM   1024  O   PHE    62      57.929  -7.004  44.334 -0.5679 1.6612
ATOM   1025  HZ  PHE    62      52.760 -11.941  40.624  0.1297 1.4590
ATOM   1026  HA  PHE    62      56.939  -9.155  43.707  0.0978 1.3870
ATOM   1027  HE1 PHE    62      55.019 -11.344  40.138  0.1430 1.4590
ATOM   1028  HE2 PHE    62      51.565 -10.806  42.361  0.1430 1.4590
ATOM   1029  H   PHE    62      54.855  -9.790  45.517  0.2719 0.6000
ATOM   1030  HD2 PHE    62      52.648  -9.087  43.591  0.1330 1.4590
ATOM   1031  HD1 PHE    62      56.066  -9.618  41.370  0.1330 1.4590
ATOM   1032  HB3 PHE    62      55.508  -7.475  42.718  0.0295 1.4870
ATOM   1033  HB2 PHE    62      54.445  -7.694  43.938  0.0295 1.4870
ATOM   1034  N   LEU    63      56.278  -6.881  45.868 -0.4157 1.8240
ATOM   1035  CA  LEU    63      56.748  -5.647  46.430 -0.0518 1.9080
ATOM   1036  CB  LEU    63      55.882  -5.151  47.599 -0.1102 1.9080
ATOM   1037  CG  LEU    63      54.472  -4.718  47.153  0.3531 1.9080
ATOM   1038  CD1 LEU    63      53.630  -4.228  48.341 -0.4121 1.9080
ATOM   1039  CD2 LEU    63      54.544  -3.689  46.014 -0.4121 1.9080
ATOM   1040  C   LEU    63      58.150  -5.828  46.915  0.5973 1.9080
ATOM   1041  O   LEU    63      58.980  -4.931  46.775 -0.5679 1.6612
ATOM   1042 HD22 LEU    63      54.612  -2.773  46.404  0.1000 1.4870
ATOM   1043 HD23 LEU    63      55.347  -3.878  45.453  0.1000 1.4870
ATOM   1044 HD21 LEU    63      53.719  -3.758  45.457  0.1000 1.4870
ATOM   1045  H   LEU    63      55.461  -7.416  46.223  0.2719 0.6000
ATOM   1046 HD13 LEU    63      54.135  -4.386  49.187  0.1000 1.4870
ATOM   1047 HD12 LEU    63      53.448  -3.253  48.233  0.1000 1.4870
ATOM   1048 HD11 LEU    63      52.769  -4.732  48.362  0.1000 1.4870
ATOM   1049  HA  LEU    63      56.740  -4.940  45.715  0.0922 1.3870
ATOM   1050  HG  LEU    63      54.014  -5.499  46.726 -0.0361 1.4870
ATOM   1051  HB3 LEU    63      56.320  -4.369  47.993  0.0457 1.4870
ATOM   1052  HB2 LEU    63      55.775  -5.890  48.234  0.0457 1.4870
ATOM   1053  N   GLN    64      58.456  -7.002  47.491 -0.4157 1.8240
ATOM   1054  CA  GLN    64      59.779  -7.243  47.980 -0.0031 1.9080
ATOM   1055  CB  GLN    64      59.932  -8.598  48.688 -0.0036 1.9080
ATOM   1056  CG  GLN    64      59.162  -8.666  50.008 -0.0645 1.9080
ATOM   1057  CD  GLN    64      59.762  -7.629  50.948  0.6951 1.9080
ATOM   1058  C   GLN    64      60.717  -7.197  46.816  0.5973 1.9080
ATOM   1059  O   GLN    64      61.860  -6.764  46.952 -0.5679 1.6612
ATOM   1060  HG2 GLN    64      58.226  -8.438  49.841  0.0352 1.4870
ATOM   1061  HA  GLN    64      60.024  -6.503  48.609  0.0850 1.3870
ATOM   1062  HG3 GLN    64      59.280  -9.555  50.398  0.0352 1.4870
ATOM   1063  H   GLN    64      57.673  -7.673  47.538  0.2719 0.6000
ATOM   1064  HB3 GLN    64      60.896  -8.750  48.884  0.0171 1.4870
ATOM   1065  HB2 GLN    64      59.585  -9.313  48.090  0.0171 1.4870
ATOM   1066 HE22 GLN    64      61.922  -8.296  51.263  0.4251 0.6000
ATOM   1067  OE1 GLN    64      59.092  -6.684  51.359 -0.6086 1.6612
ATOM   1068  NE2 GLN    64      61.064  -7.807  51.298 -0.9407 1.8240
ATOM   1069 HE21 GLN    64      60.948  -6.983  51.834  0.4251 0.6000
ATOM   1070  N   GLY    65      60.256  -7.628  45.625 -0.4157 1.8240
ATOM   1071  CA  GLY    65      61.132  -7.623  44.492 -0.0252 1.9080
ATOM   1072  C   GLY    65      61.709  -8.996  44.367  0.5973 1.9080
ATOM   1073  O   GLY    65      62.739  -9.194  43.724 -0.5679 1.6612
ATOM   1074  H   GLY    65      59.280  -7.936  45.626  0.2719 0.6000
ATOM   1075  HA2 GLY    65      60.621  -7.393  43.665  0.0698 1.3870
ATOM   1076  HA3 GLY    65      61.865  -6.959  44.629  0.0698 1.3870
ATOM   1077  N   ASP    66      61.041  -9.983  44.995 -0.5163 1.8240
ATOM   1078  CA  ASP    66      61.518 -11.335  45.012  0.0381 1.9080
ATOM   1079  CB  ASP    66      61.123 -12.062  46.310 -0.0303 1.9080
ATOM   1080  CG  ASP    66      61.844 -13.397  46.379  0.7994 1.9080
ATOM   1081  OD1 ASP    66      62.578 -13.724  45.407 -0.8014 1.6612
ATOM   1082  OD2 ASP    66      61.676 -14.106  47.407 -0.8014 1.6612
ATOM   1083  C   ASP    66      60.951 -12.120  43.859  0.5366 1.9080
ATOM   1084  O   ASP    66      59.736 -12.183  43.670 -0.5819 1.6612
ATOM   1085  H   ASP    66      60.161  -9.664  45.456  0.2936 0.6000
ATOM   1086  HA  ASP    66      62.521 -11.307  44.888  0.0880 1.3870
ATOM   1087  HB3 ASP    66      60.158 -12.219  46.288 -0.0122 1.4870
ATOM   1088  HB2 ASP    66      61.404 -11.507  47.065 -0.0122 1.4870
ATOM   1089  N   THR    67      61.850 -12.655  43.003 -0.4157 1.8240
ATOM   1090  CA  THR    67      61.546 -13.519  41.892 -0.0389 1.9080
ATOM   1091  CB  THR    67      62.554 -13.408  40.785  0.3654 1.9080
ATOM   1092  OG1 THR    67      63.848 -13.759  41.250 -0.6761 1.7210
ATOM   1093  CG2 THR    67      62.544 -11.956  40.278 -0.2438 1.9080
ATOM   1094  C   THR    67      61.404 -14.971  42.277  0.5973 1.9080
ATOM   1095  O   THR    67      60.700 -15.721  41.600 -0.5679 1.6612
ATOM   1096  HA  THR    67      60.666 -13.212  41.475  0.1007 1.3870
ATOM   1097 HG22 THR    67      61.876 -11.426  40.801  0.0642 1.4870
ATOM   1098 HG21 THR    67      63.454 -11.557  40.395  0.0642 1.4870
ATOM   1099  H   THR    67      62.849 -12.360  43.243  0.2719 0.6000
ATOM   1100  HB  THR    67      62.304 -14.059  40.027  0.0043 1.3870
ATOM   1101 HG23 THR    67      62.296 -11.944  39.309  0.0642 1.4870
ATOM   1102  HG1 THR    67      64.545 -13.142  40.864  0.4102 0.0000
ATOM   1103  N   ASN    68      62.109 -15.417  43.341 -0.4157 1.8240
ATOM   1104  CA  ASN    68      62.150 -16.811  43.708  0.0143 1.9080
ATOM   1105  CB  ASN    68      63.383 -17.154  44.565 -0.2041 1.9080
ATOM   1106  CG  ASN    68      63.570 -18.664  44.586  0.7130 1.9080
ATOM   1107  C   ASN    68      60.913 -17.198  44.471  0.5973 1.9080
ATOM   1108  O   ASN    68      60.351 -16.419  45.238 -0.5679 1.6612
ATOM   1109  HA  ASN    68      62.154 -17.347  42.853  0.1048 1.3870
ATOM   1110  H   ASN    68      62.609 -14.661  43.856  0.2719 0.6000
ATOM   1111  HB3 ASN    68      63.222 -16.841  45.480  0.0797 1.4870
ATOM   1112  HB2 ASN    68      64.171 -16.742  44.154  0.0797 1.4870
ATOM   1113  OD1 ASN    68      62.752 -19.403  45.133 -0.5931 1.6612
ATOM   1114  ND2 ASN    68      64.682 -19.139  43.966 -0.9191 1.8240
ATOM   1115 HD22 ASN    68      64.849 -20.111  43.946  0.4196 0.6000
ATOM   1116 HD21 ASN    68      65.311 -18.495  43.542  0.4196 0.6000
ATOM   1117  N   ILE    69      60.468 -18.449  44.234 -0.4157 1.8240
ATOM   1118  CA  ILE    69      59.306 -19.110  44.767 -0.0597 1.9080
ATOM   1119  CB  ILE    69      58.930 -20.362  44.023  0.1303 1.9080
ATOM   1120  CG2 ILE    69      58.561 -19.951  42.588 -0.3204 1.9080
ATOM   1121  CG1 ILE    69      60.031 -21.430  44.103 -0.0430 1.9080
ATOM   1122  CD1 ILE    69      59.574 -22.796  43.589 -0.0660 1.9080
ATOM   1123  C   ILE    69      59.419 -19.421  46.228  0.5973 1.9080
ATOM   1124  O   ILE    69      58.400 -19.548  46.904 -0.5679 1.6612
ATOM   1125  HA  ILE    69      58.533 -18.456  44.663  0.0869 1.3870
ATOM   1126 HG22 ILE    69      58.998 -20.584  41.956  0.0882 1.4870
ATOM   1127 HG21 ILE    69      57.571 -19.992  42.492  0.0882 1.4870
ATOM   1128  HB  ILE    69      58.106 -20.753  44.441  0.0187 1.4870
ATOM   1129 HG12 ILE    69      60.806 -21.128  43.561  0.0236 1.4870
ATOM   1130 HG13 ILE    69      60.306 -21.527  45.053  0.0236 1.4870
ATOM   1131 HD13 ILE    69      58.578 -22.815  43.563  0.0186 1.4870
ATOM   1132  H   ILE    69      61.132 -18.960  43.536  0.2719 0.6000
ATOM   1133 HD12 ILE    69      59.942 -22.936  42.674  0.0186 1.4870
ATOM   1134 HG23 ILE    69      58.887 -19.023  42.431  0.0882 1.4870
ATOM   1135 HD11 ILE    69      59.912 -23.503  44.205  0.0186 1.4870
ATOM   1136  N   ALA    70      60.650 -19.565  46.757 -0.4157 1.8240
ATOM   1137  CA  ALA    70      60.867 -20.071  48.088  0.0337 1.9080
ATOM   1138  CB  ALA    70      62.337 -19.968  48.528 -0.1825 1.9080
ATOM   1139  C   ALA    70      60.044 -19.308  49.083  0.5973 1.9080
ATOM   1140  O   ALA    70      59.488 -19.906  50.004 -0.5679 1.6612
ATOM   1141  H   ALA    70      61.418 -19.275  46.110  0.2719 0.6000
ATOM   1142  HA  ALA    70      60.596 -21.044  48.116  0.0823 1.3870
ATOM   1143  HB1 ALA    70      62.437 -19.198  49.153  0.0603 1.4870
ATOM   1144  HB3 ALA    70      62.600 -20.813  48.987  0.0603 1.4870
ATOM   1145  HB2 ALA    70      62.909 -19.827  47.724  0.0603 1.4870
ATOM   1146  N   TYR    71      59.921 -17.979  48.934 -0.4157 1.8240
ATOM   1147  CA  TYR    71      59.134 -17.223  49.870 -0.0014 1.9080
ATOM   1148  CB  TYR    71      59.100 -15.726  49.515 -0.0152 1.9080
ATOM   1149  CG  TYR    71      58.038 -15.057  50.320 -0.0011 1.9080
ATOM   1150  CD1 TYR    71      58.242 -14.717  51.638 -0.1906 1.9080
ATOM   1151  CD2 TYR    71      56.828 -14.759  49.736 -0.1906 1.9080
ATOM   1152  CE1 TYR    71      57.248 -14.095  52.360 -0.2341 1.9080
ATOM   1153  CE2 TYR    71      55.832 -14.137  50.452 -0.2341 1.9080
ATOM   1154  CZ  TYR    71      56.041 -13.807  51.768  0.3226 1.9080
ATOM   1155  OH  TYR    71      55.021 -13.169  52.506 -0.5579 1.7210
ATOM   1156  C   TYR    71      57.728 -17.735  49.840  0.5973 1.9080
ATOM   1157  O   TYR    71      57.105 -17.915  50.886 -0.5679 1.6612
ATOM   1158  HA  TYR    71      59.507 -17.366  50.791  0.0876 1.3870
ATOM   1159  HE1 TYR    71      57.406 -13.849  53.325  0.1656 1.4590
ATOM   1160  HE2 TYR    71      54.953 -13.925  50.013  0.1656 1.4590
ATOM   1161  H   TYR    71      60.421 -17.586  48.126  0.2719 0.6000
ATOM   1162  HD2 TYR    71      56.670 -14.997  48.776  0.1699 1.4590
ATOM   1163  HD1 TYR    71      59.118 -14.922  52.079  0.1699 1.4590
ATOM   1164  HB3 TYR    71      58.883 -15.646  48.564  0.0295 1.4870
ATOM   1165  HB2 TYR    71      59.970 -15.341  49.743  0.0295 1.4870
ATOM   1166  HH  TYR    71      54.929 -12.240  52.168  0.3992 0.0000
ATOM   1167  N   LEU    72      57.195 -17.991  48.633 -0.4157 1.8240
ATOM   1168  CA  LEU    72      55.843 -18.446  48.480 -0.0518 1.9080
ATOM   1169  CB  LEU    72      55.450 -18.605  47.001 -0.1102 1.9080
ATOM   1170  CG  LEU    72      55.483 -17.275  46.225  0.3531 1.9080
ATOM   1171  CD1 LEU    72      55.086 -17.469  44.753 -0.4121 1.9080
ATOM   1172  CD2 LEU    72      54.643 -16.198  46.931 -0.4121 1.9080
ATOM   1173  C   LEU    72      55.686 -19.778  49.149  0.5973 1.9080
ATOM   1174  O   LEU    72      54.693 -20.018  49.831 -0.5679 1.6612
ATOM   1175 HD22 LEU    72      55.042 -16.006  47.825  0.1000 1.4870
ATOM   1176 HD23 LEU    72      54.642 -15.369  46.377  0.1000 1.4870
ATOM   1177 HD21 LEU    72      53.710 -16.532  47.042  0.1000 1.4870
ATOM   1178  H   LEU    72      57.853 -17.827  47.840  0.2719 0.6000
ATOM   1179 HD13 LEU    72      55.092 -18.444  44.538  0.1000 1.4870
ATOM   1180 HD12 LEU    72      54.171 -17.096  44.609  0.1000 1.4870
ATOM   1181 HD11 LEU    72      55.741 -16.991  44.172  0.1000 1.4870
ATOM   1182  HA  LEU    72      55.225 -17.787  48.923  0.0922 1.3870
ATOM   1183  HG  LEU    72      56.410 -16.898  46.268 -0.0361 1.4870
ATOM   1184  HB3 LEU    72      54.532 -18.945  46.965  0.0457 1.4870
ATOM   1185  HB2 LEU    72      56.097 -19.209  46.578  0.0457 1.4870
ATOM   1186  N   HIS    73      56.678 -20.678  48.988 -0.4157 1.8240
ATOM   1187  CA  HIS    73      56.585 -21.995  49.556 -0.0581 1.9080
ATOM   1188  CG  HIS    73      57.629 -23.402  47.750  0.1868 1.9080
ATOM   1189  CB  HIS    73      57.748 -22.921  49.164 -0.0074 1.9080
ATOM   1190  C   HIS    73      56.539 -21.901  51.041  0.5973 1.9080
ATOM   1191  O   HIS    73      55.846 -22.679  51.693 -0.5679 1.6612
ATOM   1192  H   HIS    73      57.480 -20.329  48.433  0.2719 0.6000
ATOM   1193  HA  HIS    73      55.733 -22.425  49.230  0.1360 1.3870
ATOM   1194  HB3 HIS    73      57.749 -23.713  49.770  0.0367 1.4870
ATOM   1195  HB2 HIS    73      58.606 -22.421  49.259  0.0367 1.4870
ATOM   1196  CD2 HIS    73      56.616 -23.230  46.857 -0.2207 1.9080
ATOM   1197  HE2 HIS    73      56.360 -23.889  44.859  0.3339 0.6000
ATOM   1198  HE1 HIS    73      58.612 -24.933  45.160  0.1435 1.3590
ATOM   1199  CE1 HIS    73      58.101 -24.397  45.851  0.1635 1.9080
ATOM   1200  ND1 HIS    73      58.581 -24.153  47.098 -0.5432 1.8240
ATOM   1201  NE2 HIS    73      56.912 -23.857  45.660 -0.2795 1.8240
ATOM   1202  HD2 HIS    73      55.762 -22.713  47.041  0.1862 1.4090
ATOM   1203  N   GLU    74      57.273 -20.938  51.619 -0.5163 1.8240
ATOM   1204  CA  GLU    74      57.270 -20.822  53.044  0.0397 1.9080
ATOM   1205  CB  GLU    74      58.125 -19.649  53.554  0.0560 1.9080
ATOM   1206  CG  GLU    74      59.626 -19.843  53.320  0.0136 1.9080
ATOM   1207  CD  GLU    74      60.119 -20.935  54.260  0.8054 1.9080
ATOM   1208  OE1 GLU    74      59.499 -21.107  55.344 -0.8188 1.6612
ATOM   1209  OE2 GLU    74      61.121 -21.611  53.908 -0.8188 1.6612
ATOM   1210  C   GLU    74      55.854 -20.577  53.453  0.5366 1.9080
ATOM   1211  O   GLU    74      55.402 -21.093  54.475 -0.5819 1.6612
ATOM   1212  HG2 GLU    74      59.754 -20.150  52.416 -0.0425 1.4870
ATOM   1213  HA  GLU    74      57.605 -21.663  53.461  0.1105 1.3870
ATOM   1214  HG3 GLU    74      60.079 -19.025  53.554 -0.0425 1.4870
ATOM   1215  H   GLU    74      57.796 -20.341  50.971  0.2936 0.6000
ATOM   1216  HB3 GLU    74      57.984 -19.574  54.520 -0.0173 1.4870
ATOM   1217  HB2 GLU    74      57.851 -18.846  53.065 -0.0173 1.4870
ATOM   1218  N   ASN    75      55.104 -19.785  52.662 -0.4157 1.8240
ATOM   1219  CA  ASN    75      53.751 -19.511  53.047  0.0143 1.9080
ATOM   1220  CB  ASN    75      53.379 -18.039  52.829 -0.2041 1.9080
ATOM   1221  CG  ASN    75      54.228 -17.220  53.790  0.7130 1.9080
ATOM   1222  C   ASN    75      52.807 -20.344  52.228  0.5973 1.9080
ATOM   1223  O   ASN    75      51.716 -19.896  51.882 -0.5679 1.6612
ATOM   1224  HA  ASN    75      53.644 -19.797  54.007  0.1048 1.3870
ATOM   1225  H   ASN    75      55.573 -19.433  51.828  0.2719 0.6000
ATOM   1226  HB3 ASN    75      52.441 -17.918  53.054  0.0797 1.4870
ATOM   1227  HB2 ASN    75      53.607 -17.791  51.917  0.0797 1.4870
ATOM   1228  OD1 ASN    75      53.994 -17.215  54.998 -0.5931 1.6612
ATOM   1229  ND2 ASN    75      55.260 -16.524  53.242 -0.9191 1.8240
ATOM   1230 HD22 ASN    75      55.843 -15.982  53.822  0.4196 0.6000
ATOM   1231 HD21 ASN    75      55.407 -16.575  52.258  0.4196 0.6000
ATOM   1232  N   ASN    76      53.200 -21.594  51.919 -0.4157 1.8240
ATOM   1233  CA  ASN    76      52.355 -22.544  51.251  0.0143 1.9080
ATOM   1234  CB  ASN    76      51.272 -23.132  52.173 -0.2041 1.9080
ATOM   1235  CG  ASN    76      51.967 -23.941  53.260  0.7130 1.9080
ATOM   1236  C   ASN    76      51.671 -21.952  50.051  0.5973 1.9080
ATOM   1237  O   ASN    76      50.463 -22.124  49.893 -0.5679 1.6612
ATOM   1238  HA  ASN    76      52.950 -23.295  50.915  0.1048 1.3870
ATOM   1239  H   ASN    76      54.187 -21.801  52.217  0.2719 0.6000
ATOM   1240  HB3 ASN    76      50.707 -23.728  51.647  0.0797 1.4870
ATOM   1241  HB2 ASN    76      50.785 -22.396  52.589  0.0797 1.4870
ATOM   1242  OD1 ASN    76      52.958 -24.624  53.008 -0.5931 1.6612
ATOM   1243  ND2 ASN    76      51.435 -23.859  54.509 -0.9191 1.8240
ATOM   1244 HD22 ASN    76      51.851 -24.359  55.248  0.4196 0.6000
ATOM   1245 HD21 ASN    76      50.629 -23.291  54.653  0.4196 0.6000
ATOM   1246  N   VAL    77      52.398 -21.240  49.162 -0.4157 1.8240
ATOM   1247  CA  VAL    77      51.741 -20.756  47.977 -0.0875 1.9080
ATOM   1248  CB  VAL    77      51.859 -19.270  47.792  0.2985 1.9080
ATOM   1249  CG1 VAL    77      51.214 -18.889  46.450 -0.3192 1.9080
ATOM   1250  CG2 VAL    77      51.210 -18.580  49.004 -0.3192 1.9080
ATOM   1251  C   VAL    77      52.403 -21.430  46.804  0.5973 1.9080
ATOM   1252  O   VAL    77      53.563 -21.170  46.490 -0.5679 1.6612
ATOM   1253  HA  VAL    77      50.787 -21.040  48.003  0.0969 1.3870
ATOM   1254 HG11 VAL    77      50.232 -19.054  46.501  0.0791 1.4870
ATOM   1255 HG21 VAL    77      51.214 -19.212  49.775  0.0791 1.4870
ATOM   1256  HB  VAL    77      52.817 -19.030  47.714 -0.0297 1.4870
ATOM   1257 HG12 VAL    77      51.386 -17.924  46.268  0.0791 1.4870
ATOM   1258 HG13 VAL    77      51.614 -19.446  45.726  0.0791 1.4870
ATOM   1259  H   VAL    77      53.373 -21.100  49.407  0.2719 0.6000
ATOM   1260 HG23 VAL    77      51.735 -17.763  49.228  0.0791 1.4870
ATOM   1261 HG22 VAL    77      50.273 -18.332  48.770  0.0791 1.4870
ATOM   1262  N   THR    78      51.655 -22.356  46.171 -0.4157 1.8240
ATOM   1263  CA  THR    78      52.012 -23.206  45.062 -0.0389 1.9080
ATOM   1264  CB  THR    78      51.222 -24.480  45.044  0.3654 1.9080
ATOM   1265  OG1 THR    78      49.837 -24.203  44.900 -0.6761 1.7210
ATOM   1266  CG2 THR    78      51.484 -25.221  46.366 -0.2438 1.9080
ATOM   1267  C   THR    78      51.904 -22.585  43.691  0.5973 1.9080
ATOM   1268  O   THR    78      52.493 -23.106  42.746 -0.5679 1.6612
ATOM   1269  HA  THR    78      52.986 -23.516  45.195  0.1007 1.3870
ATOM   1270 HG22 THR    78      51.040 -26.117  46.338  0.0642 1.4870
ATOM   1271 HG21 THR    78      52.469 -25.340  46.491  0.0642 1.4870
ATOM   1272  H   THR    78      50.661 -22.408  46.617  0.2719 0.6000
ATOM   1273  HB  THR    78      51.513 -25.054  44.241  0.0043 1.3870
ATOM   1274 HG23 THR    78      51.112 -24.686  47.126  0.0642 1.4870
ATOM   1275  HG1 THR    78      49.283 -24.913  45.352  0.4102 0.0000
ATOM   1276  N   ILE    79      51.176 -21.466  43.525 -0.4157 1.8240
ATOM   1277  CA  ILE    79      50.753 -21.024  42.217 -0.0597 1.9080
ATOM   1278  CB  ILE    79      50.053 -19.693  42.265  0.1303 1.9080
ATOM   1279  CG2 ILE    79      48.785 -19.856  43.121 -0.3204 1.9080
ATOM   1280  CG1 ILE    79      50.997 -18.589  42.769 -0.0430 1.9080
ATOM   1281  CD1 ILE    79      50.431 -17.179  42.596 -0.0660 1.9080
ATOM   1282  C   ILE    79      51.862 -20.930  41.195  0.5973 1.9080
ATOM   1283  O   ILE    79      51.670 -21.363  40.060 -0.5679 1.6612
ATOM   1284  HA  ILE    79      50.100 -21.730  41.874  0.0869 1.3870
ATOM   1285 HG22 ILE    79      48.812 -19.185  43.856  0.0882 1.4870
ATOM   1286 HG21 ILE    79      47.991 -19.704  42.540  0.0882 1.4870
ATOM   1287  HB  ILE    79      49.770 -19.442  41.340  0.0187 1.4870
ATOM   1288 HG12 ILE    79      51.179 -18.744  43.734  0.0236 1.4870
ATOM   1289 HG13 ILE    79      51.850 -18.651  42.260  0.0236 1.4870
ATOM   1290 HD13 ILE    79      51.143 -16.588  42.226  0.0186 1.4870
ATOM   1291  H   ILE    79      50.956 -20.968  44.410  0.2719 0.6000
ATOM   1292 HD12 ILE    79      49.658 -17.216  41.969  0.0186 1.4870
ATOM   1293 HG23 ILE    79      48.772 -20.779  43.493  0.0882 1.4870
ATOM   1294 HD11 ILE    79      50.133 -16.839  43.484  0.0186 1.4870
ATOM   1295  N   TRP    80      53.030 -20.357  41.530 -0.4157 1.8240
ATOM   1296  CA  TRP    80      54.122 -20.175  40.602 -0.0275 1.9080
ATOM   1297  CB  TRP    80      55.080 -19.034  40.973 -0.0050 1.9080
ATOM   1298  CG  TRP    80      54.479 -17.694  40.613 -0.1415 1.9080
ATOM   1299  CD2 TRP    80      54.426 -17.199  39.266  0.1243 1.9080
ATOM   1300  CD1 TRP    80      53.871 -16.757  41.394 -0.1638 1.9080
ATOM   1301  NE1 TRP    80      53.444 -15.705  40.616 -0.3418 1.8240
ATOM   1302  CE2 TRP    80      53.779 -15.966  39.304  0.1380 1.9080
ATOM   1303  CE3 TRP    80      54.875 -17.735  38.092 -0.2387 1.9080
ATOM   1304  CZ2 TRP    80      53.571 -15.244  38.162 -0.2601 1.9080
ATOM   1305  CZ3 TRP    80      54.669 -17.002  36.944 -0.1972 1.9080
ATOM   1306  CH2 TRP    80      54.028 -15.781  36.978 -0.1134 1.9080
ATOM   1307  C   TRP    80      54.906 -21.419  40.265  0.5973 1.9080
ATOM   1308  O   TRP    80      55.692 -21.405  39.320 -0.5679 1.6612
ATOM   1309  HH2 TRP    80      53.891 -15.271  36.126  0.1417 1.4590
ATOM   1310  HA  TRP    80      53.725 -19.815  39.725  0.1123 1.3870
ATOM   1311  HE1 TRP    80      52.973 -14.892  40.940  0.3412 0.6000
ATOM   1312  HE3 TRP    80      55.334 -18.615  38.050  0.1700 1.4590
ATOM   1313  HZ3 TRP    80      54.995 -17.372  36.072  0.1447 1.4590
ATOM   1314  H   TRP    80      53.070 -20.054  42.536  0.2719 0.6000
ATOM   1315  HZ2 TRP    80      53.101 -14.353  38.184  0.1572 1.4590
ATOM   1316  HD1 TRP    80      53.751 -16.819  42.382  0.2062 1.4090
ATOM   1317  HB3 TRP    80      55.908 -19.129  40.460  0.0339 1.4870
ATOM   1318  HB2 TRP    80      55.225 -19.037  41.941  0.0339 1.4870
ATOM   1319  N   ASP    81      54.721 -22.529  41.001 -0.5163 1.8240
ATOM   1320  CA  ASP    81      55.583 -23.686  40.941  0.0381 1.9080
ATOM   1321  CB  ASP    81      54.999 -24.886  41.709 -0.0303 1.9080
ATOM   1322  CG  ASP    81      54.961 -24.542  43.190  0.7994 1.9080
ATOM   1323  OD1 ASP    81      55.413 -23.422  43.549 -0.8014 1.6612
ATOM   1324  OD2 ASP    81      54.483 -25.396  43.983 -0.8014 1.6612
ATOM   1325  C   ASP    81      55.873 -24.186  39.550  0.5366 1.9080
ATOM   1326  O   ASP    81      57.024 -24.508  39.260 -0.5819 1.6612
ATOM   1327  H   ASP    81      53.878 -22.470  41.631  0.2936 0.6000
ATOM   1328  HA  ASP    81      56.480 -23.414  41.355  0.0880 1.3870
ATOM   1329  HB3 ASP    81      55.590 -25.649  41.573 -0.0122 1.4870
ATOM   1330  HB2 ASP    81      54.089 -25.034  41.392 -0.0122 1.4870
ATOM   1331  N   GLU    82      54.891 -24.262  38.635 -0.5163 1.8240
ATOM   1332  CA  GLU    82      55.175 -24.893  37.370  0.0397 1.9080
ATOM   1333  CB  GLU    82      53.958 -24.947  36.424  0.0560 1.9080
ATOM   1334  CG  GLU    82      52.916 -26.005  36.804  0.0136 1.9080
ATOM   1335  CD  GLU    82      52.105 -25.512  37.996  0.8054 1.9080
ATOM   1336  OE1 GLU    82      52.282 -24.330  38.394 -0.8188 1.6612
ATOM   1337  OE2 GLU    82      51.289 -26.317  38.522 -0.8188 1.6612
ATOM   1338  C   GLU    82      56.293 -24.208  36.630  0.5366 1.9080
ATOM   1339  O   GLU    82      57.168 -24.872  36.080 -0.5819 1.6612
ATOM   1340  HG2 GLU    82      52.310 -26.115  36.058 -0.0425 1.4870
ATOM   1341  HA  GLU    82      55.417 -25.869  37.522  0.1105 1.3870
ATOM   1342  HG3 GLU    82      53.382 -26.808  37.075 -0.0425 1.4870
ATOM   1343  H   GLU    82      53.999 -23.858  38.912  0.2936 0.6000
ATOM   1344  HB3 GLU    82      54.289 -25.166  35.526 -0.0173 1.4870
ATOM   1345  HB2 GLU    82      53.516 -24.071  36.459 -0.0173 1.4870
ATOM   1346  N   TRP    83      56.292 -22.867  36.581 -0.4157 1.8240
ATOM   1347  CA  TRP    83      57.245 -22.113  35.809 -0.0275 1.9080
ATOM   1348  CB  TRP    83      56.733 -20.699  35.543 -0.0050 1.9080
ATOM   1349  CG  TRP    83      55.468 -20.827  34.737 -0.1415 1.9080
ATOM   1350  CD2 TRP    83      54.192 -21.137  35.321  0.1243 1.9080
ATOM   1351  CD1 TRP    83      55.275 -20.772  33.389 -0.1638 1.9080
ATOM   1352  NE1 TRP    83      53.959 -21.031  33.094 -0.3418 1.8240
ATOM   1353  CE2 TRP    83      53.282 -21.257  34.273  0.1380 1.9080
ATOM   1354  CE3 TRP    83      53.816 -21.319  36.621 -0.2387 1.9080
ATOM   1355  CZ2 TRP    83      51.970 -21.559  34.512 -0.2601 1.9080
ATOM   1356  CZ3 TRP    83      52.492 -21.614  36.858 -0.1972 1.9080
ATOM   1357  CH2 TRP    83      51.587 -21.732  35.824 -0.1134 1.9080
ATOM   1358  C   TRP    83      58.641 -22.080  36.378  0.5973 1.9080
ATOM   1359  O   TRP    83      59.609 -22.050  35.618 -0.5679 1.6612
ATOM   1360  HH2 TRP    83      50.629 -21.949  36.028  0.1417 1.4590
ATOM   1361  HA  TRP    83      57.303 -22.544  34.880  0.1123 1.3870
ATOM   1362  HE1 TRP    83      53.556 -21.053  32.185  0.3412 0.6000
ATOM   1363  HE3 TRP    83      54.458 -21.246  37.376  0.1700 1.4590
ATOM   1364  HZ3 TRP    83      52.190 -21.743  37.805  0.1447 1.4590
ATOM   1365  H   TRP    83      55.533 -22.429  37.157  0.2719 0.6000
ATOM   1366  HZ2 TRP    83      51.309 -21.651  33.758  0.1572 1.4590
ATOM   1367  HD1 TRP    83      55.982 -20.573  32.714  0.2062 1.4090
ATOM   1368  HB3 TRP    83      57.376 -20.220  35.003  0.0339 1.4870
ATOM   1369  HB2 TRP    83      56.503 -20.277  36.382  0.0339 1.4870
ATOM   1370  N   ALA    84      58.799 -22.069  37.716 -0.4157 1.8240
ATOM   1371  CA  ALA    84      60.099 -21.922  38.317  0.0337 1.9080
ATOM   1372  CB  ALA    84      60.073 -21.933  39.855 -0.1825 1.9080
ATOM   1373  C   ALA    84      61.018 -23.019  37.883  0.5973 1.9080
ATOM   1374  O   ALA    84      60.585 -24.114  37.524 -0.5679 1.6612
ATOM   1375  H   ALA    84      57.914 -22.174  38.247  0.2719 0.6000
ATOM   1376  HA  ALA    84      60.491 -21.032  38.033  0.0823 1.3870
ATOM   1377  HB1 ALA    84      59.593 -22.749  40.167  0.0603 1.4870
ATOM   1378  HB3 ALA    84      61.009 -21.940  40.197  0.0603 1.4870
ATOM   1379  HB2 ALA    84      59.600 -21.117  40.179  0.0603 1.4870
ATOM   1380  N   ASP    85      62.338 -22.718  37.887 -0.5163 1.8240
ATOM   1381  CA  ASP    85      63.337 -23.670  37.494  0.0381 1.9080
ATOM   1382  CB  ASP    85      64.631 -23.054  36.908 -0.0303 1.9080
ATOM   1383  CG  ASP    85      65.393 -22.216  37.931  0.7994 1.9080
ATOM   1384  OD1 ASP    85      64.967 -22.137  39.113 -0.8014 1.6612
ATOM   1385  OD2 ASP    85      66.439 -21.640  37.526 -0.8014 1.6612
ATOM   1386  C   ASP    85      63.671 -24.513  38.680  0.5366 1.9080
ATOM   1387  O   ASP    85      62.957 -24.510  39.682 -0.5819 1.6612
ATOM   1388  H   ASP    85      62.540 -21.744  38.199  0.2936 0.6000
ATOM   1389  HA  ASP    85      62.927 -24.270  36.803  0.0880 1.3870
ATOM   1390  HB3 ASP    85      64.372 -22.475  36.149 -0.0122 1.4870
ATOM   1391  HB2 ASP    85      65.210 -23.799  36.609 -0.0122 1.4870
ATOM   1392  N   GLU    86      64.776 -25.273  38.587 -0.5163 1.8240
ATOM   1393  CA  GLU    86      65.154 -26.174  39.634  0.0397 1.9080
ATOM   1394  CB  GLU    86      66.419 -26.995  39.312  0.0560 1.9080
ATOM   1395  CG  GLU    86      67.674 -26.156  39.061  0.0136 1.9080
ATOM   1396  CD  GLU    86      67.643 -25.664  37.621  0.8054 1.9080
ATOM   1397  OE1 GLU    86      66.658 -25.986  36.905 -0.8188 1.6612
ATOM   1398  OE2 GLU    86      68.608 -24.963  37.214 -0.8188 1.6612
ATOM   1399  C   GLU    86      65.416 -25.398  40.885  0.5366 1.9080
ATOM   1400  O   GLU    86      65.108 -25.867  41.978 -0.5819 1.6612
ATOM   1401  HG2 GLU    86      67.643 -25.385  39.638 -0.0425 1.4870
ATOM   1402  HA  GLU    86      64.420 -26.844  39.795  0.1105 1.3870
ATOM   1403  HG3 GLU    86      68.446 -26.724  39.163 -0.0425 1.4870
ATOM   1404  H   GLU    86      65.307 -25.139  37.703  0.2936 0.6000
ATOM   1405  HB3 GLU    86      66.238 -27.511  38.495 -0.0173 1.4870
ATOM   1406  HB2 GLU    86      66.600 -27.576  40.085 -0.0173 1.4870
ATOM   1407  N   ASN    87      65.992 -24.183  40.768 -0.4157 1.8240
ATOM   1408  CA  ASN    87      66.324 -23.472  41.968  0.0143 1.9080
ATOM   1409  CB  ASN    87      67.581 -22.603  41.804 -0.2041 1.9080
ATOM   1410  CG  ASN    87      68.752 -23.532  41.512  0.7130 1.9080
ATOM   1411  C   ASN    87      65.201 -22.556  42.356  0.5973 1.9080
ATOM   1412  O   ASN    87      65.370 -21.706  43.230 -0.5679 1.6612
ATOM   1413  HA  ASN    87      66.424 -24.152  42.706  0.1048 1.3870
ATOM   1414  H   ASN    87      66.147 -23.863  39.816  0.2719 0.6000
ATOM   1415  HB3 ASN    87      67.749 -22.137  42.644  0.0797 1.4870
ATOM   1416  HB2 ASN    87      67.452 -22.009  41.042  0.0797 1.4870
ATOM   1417  OD1 ASN    87      69.492 -23.331  40.551 -0.5931 1.6612
ATOM   1418  ND2 ASN    87      68.924 -24.580  42.361 -0.9191 1.8240
ATOM   1419 HD22 ASN    87      69.669 -25.205  42.218  0.4196 0.6000
ATOM   1420 HD21 ASN    87      68.285 -24.695  43.118  0.4196 0.6000
ATOM   1421  N   GLY    88      64.010 -22.719  41.749 -0.4157 1.8240
ATOM   1422  CA  GLY    88      62.882 -21.927  42.159 -0.0252 1.9080
ATOM   1423  C   GLY    88      62.986 -20.528  41.628  0.5973 1.9080
ATOM   1424  O   GLY    88      62.347 -19.621  42.159 -0.5679 1.6612
ATOM   1425  H   GLY    88      63.999 -23.429  41.006  0.2719 0.6000
ATOM   1426  HA2 GLY    88      62.028 -22.353  41.824  0.0698 1.3870
ATOM   1427  HA3 GLY    88      62.834 -21.902  43.169  0.0698 1.3870
ATOM   1428  N   ASP    89      63.773 -20.306  40.557 -0.5163 1.8240
ATOM   1429  CA  ASP    89      63.947 -18.969  40.060  0.0381 1.9080
ATOM   1430  CB  ASP    89      65.408 -18.637  39.706 -0.0303 1.9080
ATOM   1431  CG  ASP    89      66.192 -18.515  41.004  0.7994 1.9080
ATOM   1432  OD1 ASP    89      65.767 -17.709  41.875 -0.8014 1.6612
ATOM   1433  OD2 ASP    89      67.228 -19.218  41.139 -0.8014 1.6612
ATOM   1434  C   ASP    89      63.142 -18.761  38.814  0.5366 1.9080
ATOM   1435  O   ASP    89      63.259 -19.508  37.844 -0.5819 1.6612
ATOM   1436  H   ASP    89      64.208 -21.149  40.161  0.2936 0.6000
ATOM   1437  HA  ASP    89      63.586 -18.337  40.761  0.0880 1.3870
ATOM   1438  HB3 ASP    89      65.421 -17.781  39.244 -0.0122 1.4870
ATOM   1439  HB2 ASP    89      65.768 -19.375  39.184 -0.0122 1.4870
ATOM   1440  N   LEU    90      62.241 -17.758  38.859 -0.4157 1.8240
ATOM   1441  CA  LEU    90      61.442 -17.314  37.749 -0.0518 1.9080
ATOM   1442  CB  LEU    90      60.237 -16.477  38.198 -0.1102 1.9080
ATOM   1443  CG  LEU    90      59.237 -17.301  39.031  0.3531 1.9080
ATOM   1444  CD1 LEU    90      58.031 -16.454  39.464 -0.4121 1.9080
ATOM   1445  CD2 LEU    90      58.826 -18.586  38.293 -0.4121 1.9080
ATOM   1446  C   LEU    90      62.269 -16.509  36.789  0.5973 1.9080
ATOM   1447  O   LEU    90      62.019 -16.510  35.585 -0.5679 1.6612
ATOM   1448 HD22 LEU    90      58.968 -19.369  38.895  0.1000 1.4870
ATOM   1449 HD23 LEU    90      57.863 -18.524  38.040  0.1000 1.4870
ATOM   1450 HD21 LEU    90      59.385 -18.685  37.473  0.1000 1.4870
ATOM   1451  H   LEU    90      62.180 -17.317  39.825  0.2719 0.6000
ATOM   1452 HD13 LEU    90      57.383 -16.395  38.707  0.1000 1.4870
ATOM   1453 HD12 LEU    90      57.593 -16.885  40.251  0.1000 1.4870
ATOM   1454 HD11 LEU    90      58.345 -15.539  39.711  0.1000 1.4870
ATOM   1455  HA  LEU    90      61.081 -18.123  37.264  0.0922 1.3870
ATOM   1456  HG  LEU    90      59.704 -17.648  39.846 -0.0361 1.4870
ATOM   1457  HB3 LEU    90      59.768 -16.164  37.401  0.0457 1.4870
ATOM   1458  HB2 LEU    90      60.564 -15.751  38.766  0.0457 1.4870
ATOM   1459  N   GLY    91      63.275 -15.771  37.294 -0.4157 1.8240
ATOM   1460  CA  GLY    91      64.020 -14.904  36.422 -0.0252 1.9080
ATOM   1461  C   GLY    91      63.423 -13.557  36.646  0.5973 1.9080
ATOM   1462  O   GLY    91      62.397 -13.453  37.316 -0.5679 1.6612
ATOM   1463  H   GLY    91      63.438 -15.889  38.298  0.2719 0.6000
ATOM   1464  HA2 GLY    91      64.972 -14.902  36.679  0.0698 1.3870
ATOM   1465  HA3 GLY    91      63.897 -15.180  35.483  0.0698 1.3870
ATOM   1466  N   PRO    92      64.047 -12.525  36.140 -0.2548 1.8240
ATOM   1467  CA  PRO    92      63.556 -11.190  36.364 -0.0266 1.9080
ATOM   1468  CD  PRO    92      64.827 -12.619  34.918  0.0192 1.9080
ATOM   1469  CB  PRO    92      64.430 -10.291  35.499 -0.0070 1.9080
ATOM   1470  CG  PRO    92      64.780 -11.206  34.308  0.0189 1.9080
ATOM   1471  C   PRO    92      62.124 -11.102  35.953  0.5896 1.9080
ATOM   1472  O   PRO    92      61.851 -10.968  34.767 -0.5748 1.6612
ATOM   1473  HG2 PRO    92      64.074 -11.145  33.616  0.0213 1.4870
ATOM   1474  HA  PRO    92      63.678 -10.917  37.327  0.0641 1.3870
ATOM   1475  HD3 PRO    92      65.779 -12.883  35.108  0.0391 1.3870
ATOM   1476  HD2 PRO    92      64.431 -13.285  34.279  0.0391 1.3870
ATOM   1477  HG3 PRO    92      65.663 -10.953  33.937  0.0213 1.4870
ATOM   1478  HB3 PRO    92      65.259 -10.022  35.969  0.0253 1.4870
ATOM   1479  HB2 PRO    92      63.932  -9.497  35.176  0.0253 1.4870
ATOM   1480  N   VAL    93      61.192 -11.077  36.916 -0.4157 1.8240
ATOM   1481  CA  VAL    93      59.806 -11.033  36.565 -0.0875 1.9080
ATOM   1482  CB  VAL    93      59.016 -12.227  37.025  0.2985 1.9080
ATOM   1483  CG1 VAL    93      59.474 -13.452  36.214 -0.3192 1.9080
ATOM   1484  CG2 VAL    93      59.205 -12.394  38.542 -0.3192 1.9080
ATOM   1485  C   VAL    93      59.249  -9.799  37.199  0.5973 1.9080
ATOM   1486  O   VAL    93      59.948  -8.798  37.343 -0.5679 1.6612
ATOM   1487  HA  VAL    93      59.729 -10.941  35.577  0.0969 1.3870
ATOM   1488 HG11 VAL    93      59.038 -14.269  36.584  0.0791 1.4870
ATOM   1489 HG21 VAL    93      59.140 -11.498  38.975  0.0791 1.4870
ATOM   1490  HB  VAL    93      58.063 -12.089  36.799 -0.0297 1.4870
ATOM   1491 HG12 VAL    93      59.210 -13.329  35.260  0.0791 1.4870
ATOM   1492 HG13 VAL    93      60.465 -13.536  36.283  0.0791 1.4870
ATOM   1493  H   VAL    93      61.563 -11.092  37.876  0.2719 0.6000
ATOM   1494 HG23 VAL    93      58.491 -12.996  38.891  0.0791 1.4870
ATOM   1495 HG22 VAL    93      60.103 -12.793  38.713  0.0791 1.4870
ATOM   1496  N   TYR    94      57.969  -9.840  37.604 -0.4157 1.8240
ATOM   1497  CA  TYR    94      57.289  -8.663  38.065 -0.0014 1.9080
ATOM   1498  CB  TYR    94      55.891  -8.980  38.622 -0.0152 1.9080
ATOM   1499  CG  TYR    94      55.085  -9.672  37.578 -0.0011 1.9080
ATOM   1500  CD1 TYR    94      54.464  -8.965  36.574 -0.1906 1.9080
ATOM   1501  CD2 TYR    94      54.943 -11.041  37.618 -0.1906 1.9080
ATOM   1502  CE1 TYR    94      53.715  -9.618  35.623 -0.2341 1.9080
ATOM   1503  CE2 TYR    94      54.196 -11.697  36.671 -0.2341 1.9080
ATOM   1504  CZ  TYR    94      53.583 -10.985  35.670  0.3226 1.9080
ATOM   1505  OH  TYR    94      52.815 -11.662  34.699 -0.5579 1.7210
ATOM   1506  C   TYR    94      58.025  -8.037  39.211  0.5973 1.9080
ATOM   1507  O   TYR    94      58.307  -6.840  39.191 -0.5679 1.6612
ATOM   1508  HA  TYR    94      57.253  -7.995  37.306  0.0876 1.3870
ATOM   1509  HE1 TYR    94      53.263  -9.094  34.890  0.1656 1.4590
ATOM   1510  HE2 TYR    94      54.097 -12.697  36.709  0.1656 1.4590
ATOM   1511  H   TYR    94      57.538 -10.785  37.549  0.2719 0.6000
ATOM   1512  HD2 TYR    94      55.390 -11.564  38.345  0.1699 1.4590
ATOM   1513  HD1 TYR    94      54.556  -7.968  36.533  0.1699 1.4590
ATOM   1514  HB3 TYR    94      55.458  -8.131  38.855  0.0295 1.4870
ATOM   1515  HB2 TYR    94      56.001  -9.574  39.394  0.0295 1.4870
ATOM   1516  HH  TYR    94      51.863 -11.630  34.979  0.3992 0.0000
ATOM   1517  N   GLY    95      58.393  -8.830  40.232 -0.4157 1.8240
ATOM   1518  CA  GLY    95      58.975  -8.230  41.396 -0.0252 1.9080
ATOM   1519  C   GLY    95      60.251  -7.543  41.032  0.5973 1.9080
ATOM   1520  O   GLY    95      60.523  -6.442  41.508 -0.5679 1.6612
ATOM   1521  H   GLY    95      58.224  -9.827  40.093  0.2719 0.6000
ATOM   1522  HA2 GLY    95      58.331  -7.563  41.794  0.0698 1.3870
ATOM   1523  HA3 GLY    95      59.157  -8.939  42.090  0.0698 1.3870
ATOM   1524  N   LYS    96      61.079  -8.178  40.184 -0.3479 1.8240
ATOM   1525  CA  LYS    96      62.349  -7.593  39.864 -0.2400 1.9080
ATOM   1526  CB  LYS    96      63.192  -8.510  38.960 -0.0094 1.9080
ATOM   1527  CG  LYS    96      64.565  -7.951  38.575  0.0187 1.9080
ATOM   1528  CD  LYS    96      65.537  -7.801  39.744 -0.0479 1.9080
ATOM   1529  CE  LYS    96      66.976  -7.522  39.304 -0.0143 1.9080
ATOM   1530  NZ  LYS    96      66.998  -6.440  38.294 -0.3854 1.8240
ATOM   1531  C   LYS    96      62.173  -6.289  39.152  0.7341 1.9080
ATOM   1532  O   LYS    96      62.785  -5.290  39.522 -0.5894 1.6612
ATOM   1533  HA  LYS    96      62.865  -7.433  40.721  0.1426 1.3870
ATOM   1534  HE2 LYS    96      67.505  -7.247  40.102  0.1135 1.1000
ATOM   1535  HE3 LYS    96      67.357  -8.355  38.912  0.1135 1.1000
ATOM   1536  HG2 LYS    96      64.981  -8.564  37.886  0.0103 1.4870
ATOM   1537  HG3 LYS    96      64.437  -7.046  38.144  0.0103 1.4870
ATOM   1538  HZ1 LYS    96      67.187  -5.566  38.743  0.3400 0.6000
ATOM   1539  HZ3 LYS    96      67.712  -6.627  37.618  0.3400 0.6000
ATOM   1540  HZ2 LYS    96      66.110  -6.392  37.834  0.3400 0.6000
ATOM   1541  HD3 LYS    96      65.530  -8.647  40.279  0.0621 1.4870
ATOM   1542  HD2 LYS    96      65.232  -7.042  40.320  0.0621 1.4870
ATOM   1543  H   LYS    96      60.723  -9.068  39.817  0.2747 0.6000
ATOM   1544  HB3 LYS    96      62.676  -8.676  38.119  0.0362 1.4870
ATOM   1545  HB2 LYS    96      63.332  -9.375  39.440  0.0362 1.4870
ATOM   1546  N   GLN    97      61.304  -6.252  38.129 -0.4157 1.8240
ATOM   1547  CA  GLN    97      61.147  -5.066  37.336 -0.0031 1.9080
ATOM   1548  CB  GLN    97      60.200  -5.273  36.145 -0.0036 1.9080
ATOM   1549  CG  GLN    97      60.703  -6.355  35.193 -0.0645 1.9080
ATOM   1550  CD  GLN    97      62.112  -5.984  34.763  0.6951 1.9080
ATOM   1551  OE1 GLN    97      62.948  -6.831  34.448 -0.6086 1.6612
ATOM   1552  NE2 GLN    97      62.382  -4.654  34.748 -0.9407 1.8240
ATOM   1553  C   GLN    97      60.605  -3.954  38.167  0.5973 1.9080
ATOM   1554  O   GLN    97      61.050  -2.814  38.043 -0.5679 1.6612
ATOM   1555  HG2 GLN    97      60.731  -7.210  35.670  0.0352 1.4870
ATOM   1556  HA  GLN    97      62.058  -4.793  36.997  0.0850 1.3870
ATOM   1557  HG3 GLN    97      60.124  -6.378  34.403  0.0352 1.4870
ATOM   1558  H   GLN    97      60.782  -7.134  37.981  0.2719 0.6000
ATOM   1559 HE22 GLN    97      62.154  -3.699  34.877  0.4251 0.6000
ATOM   1560 HE21 GLN    97      63.290  -4.930  34.439  0.4251 0.6000
ATOM   1561  HB3 GLN    97      60.131  -4.421  35.639  0.0171 1.4870
ATOM   1562  HB2 GLN    97      59.311  -5.550  36.487  0.0171 1.4870
ATOM   1563  N   TRP    98      59.639  -4.246  39.056 -0.4157 1.8240
ATOM   1564  CA  TRP    98      59.038  -3.170  39.788 -0.0275 1.9080
ATOM   1565  CB  TRP    98      57.950  -3.651  40.767 -0.0050 1.9080
ATOM   1566  CG  TRP    98      56.696  -4.176  40.101 -0.1415 1.9080
ATOM   1567  CD2 TRP    98      55.495  -4.530  40.807  0.1243 1.9080
ATOM   1568  CD1 TRP    98      56.445  -4.398  38.778 -0.1638 1.9080
ATOM   1569  NE1 TRP    98      55.163  -4.867  38.615 -0.3418 1.8240
ATOM   1570  CE2 TRP    98      54.566  -4.954  39.856  0.1380 1.9080
ATOM   1571  CE3 TRP    98      55.189  -4.503  42.137 -0.2387 1.9080
ATOM   1572  CZ2 TRP    98      53.313  -5.357  40.223 -0.2601 1.9080
ATOM   1573  CZ3 TRP    98      53.926  -4.911  42.505 -0.1972 1.9080
ATOM   1574  CH2 TRP    98      53.006  -5.329  41.566 -0.1134 1.9080
ATOM   1575  C   TRP    98      60.084  -2.455  40.587  0.5973 1.9080
ATOM   1576  O   TRP    98      60.234  -1.238  40.477 -0.5679 1.6612
ATOM   1577  HH2 TRP    98      52.094  -5.620  41.864  0.1417 1.4590
ATOM   1578  HA  TRP    98      58.656  -2.516  39.125  0.1123 1.3870
ATOM   1579  HE1 TRP    98      54.732  -5.105  37.751  0.3412 0.6000
ATOM   1580  HE3 TRP    98      55.840  -4.204  42.827  0.1700 1.4590
ATOM   1581  HZ3 TRP    98      53.680  -4.900  43.476  0.1447 1.4590
ATOM   1582  H   TRP    98      59.405  -5.233  39.141  0.2719 0.6000
ATOM   1583  HZ2 TRP    98      52.640  -5.662  39.539  0.1572 1.4590
ATOM   1584  HD1 TRP    98      57.094  -4.244  38.036  0.2062 1.4090
ATOM   1585  HB3 TRP    98      57.677  -2.889  41.343  0.0339 1.4870
ATOM   1586  HB2 TRP    98      58.318  -4.391  41.318  0.0339 1.4870
ATOM   1587  N   ARG    99      60.803  -3.192  41.454 -0.3479 1.8240
ATOM   1588  CA  ARG    99      61.806  -2.575  42.274 -0.2637 1.9080
ATOM   1589  CB  ARG    99      62.231  -3.483  43.440 -0.0007 1.9080
ATOM   1590  CG  ARG    99      61.059  -3.907  44.326  0.0390 1.9080
ATOM   1591  CD  ARG    99      60.184  -2.743  44.794  0.0486 1.9080
ATOM   1592  NE  ARG    99      61.077  -1.778  45.495 -0.5295 1.8240
ATOM   1593  CZ  ARG    99      61.452  -2.014  46.786  0.8076 1.9080
ATOM   1594  NH1 ARG    99      61.024  -3.144  47.421 -0.8627 1.8240
ATOM   1595  NH2 ARG    99      62.258  -1.125  47.438 -0.8627 1.8240
ATOM   1596  C   ARG    99      63.068  -2.200  41.528  0.7341 1.9080
ATOM   1597  O   ARG    99      63.530  -1.067  41.583 -0.5894 1.6612
ATOM   1598  HG3 ARG    99      61.414  -4.373  45.143  0.0285 1.4870
ATOM   1599  HA  ARG    99      61.417  -1.725  42.692  0.1560 1.3870
ATOM   1600  HE  ARG    99      61.389  -0.988  45.038  0.3456 0.6000
ATOM   1601  HG2 ARG    99      60.475  -4.547  43.818  0.0285 1.4870
ATOM   1602 HH22 ARG    99      62.502  -1.297  48.362  0.4478 0.6000
ATOM   1603 HH21 ARG    99      62.576  -0.321  46.944  0.4478 0.6000
ATOM   1604  H   ARG    99      60.565  -4.196  41.462  0.2747 0.6000
ATOM   1605  HD3 ARG    99      59.526  -3.084  45.425  0.0687 1.3870
ATOM   1606  HD2 ARG    99      59.799  -2.310  44.013  0.0687 1.3870
ATOM   1607 HH12 ARG    99      61.297  -3.278  48.361  0.4478 0.6000
ATOM   1608 HH11 ARG    99      60.463  -3.790  46.933  0.4478 0.6000
ATOM   1609  HB3 ARG    99      62.876  -2.985  44.002  0.0327 1.4870
ATOM   1610  HB2 ARG    99      62.642  -4.300  43.063  0.0327 1.4870
ATOM   1611  N   ALA   100      63.657  -3.201  40.845 -0.4157 1.8240
ATOM   1612  CA  ALA   100      64.953  -3.248  40.211  0.0337 1.9080
ATOM   1613  CB  ALA   100      65.448  -4.691  40.052 -0.1825 1.9080
ATOM   1614  C   ALA   100      65.237  -2.566  38.903  0.5973 1.9080
ATOM   1615  O   ALA   100      66.386  -2.167  38.753 -0.5679 1.6612
ATOM   1616  H   ALA   100      62.992  -4.072  40.810  0.2719 0.6000
ATOM   1617  HA  ALA   100      65.662  -2.894  40.917  0.0823 1.3870
ATOM   1618  HB1 ALA   100      65.126  -5.235  40.824  0.0603 1.4870
ATOM   1619  HB3 ALA   100      65.090  -5.069  39.201  0.0603 1.4870
ATOM   1620  HB2 ALA   100      66.445  -4.695  40.029  0.0603 1.4870
ATOM   1621  N   TRP   101      64.267  -2.456  37.952 -0.4157 1.8240
ATOM   1622  CA  TRP   101      64.411  -2.122  36.537 -0.0275 1.9080
ATOM   1623  CB  TRP   101      63.424  -1.051  36.039 -0.0050 1.9080
ATOM   1624  CG  TRP   101      63.564  -0.753  34.563 -0.1415 1.9080
ATOM   1625  CD2 TRP   101      62.635  -1.175  33.552  0.1243 1.9080
ATOM   1626  CD1 TRP   101      64.524  -0.022  33.926 -0.1638 1.9080
ATOM   1627  NE1 TRP   101      64.262   0.023  32.578 -0.3418 1.8240
ATOM   1628  CE2 TRP   101      63.100  -0.677  32.334  0.1380 1.9080
ATOM   1629  CE3 TRP   101      61.487  -1.909  33.631 -0.2387 1.9080
ATOM   1630  CZ2 TRP   101      62.420  -0.908  31.172 -0.2601 1.9080
ATOM   1631  CZ3 TRP   101      60.807  -2.143  32.456 -0.1972 1.9080
ATOM   1632  CH2 TRP   101      61.263  -1.652  31.250 -0.1134 1.9080
ATOM   1633  C   TRP   101      65.783  -1.625  36.190  0.5973 1.9080
ATOM   1634  O   TRP   101      66.186  -0.515  36.535 -0.5679 1.6612
ATOM   1635  HH2 TRP   101      60.745  -1.839  30.413  0.1417 1.4590
ATOM   1636  HA  TRP   101      64.241  -2.974  36.009  0.1123 1.3870
ATOM   1637  HE1 TRP   101      64.814   0.482  31.889  0.3412 0.6000
ATOM   1638  HE3 TRP   101      61.142  -2.268  34.491  0.1700 1.4590
ATOM   1639  HZ3 TRP   101      59.962  -2.683  32.489  0.1447 1.4590
ATOM   1640  H   TRP   101      63.291  -2.657  38.379  0.2719 0.6000
ATOM   1641  HZ2 TRP   101      62.751  -0.548  30.291  0.1572 1.4590
ATOM   1642  HD1 TRP   101      65.302   0.417  34.370  0.2062 1.4090
ATOM   1643  HB3 TRP   101      63.594  -0.207  36.525  0.0339 1.4870
ATOM   1644  HB2 TRP   101      62.501  -1.372  36.186  0.0339 1.4870
ATOM   1645  N   PRO   102      66.508  -2.492  35.526 -0.2548 1.8240
ATOM   1646  CA  PRO   102      67.873  -2.198  35.173 -0.0266 1.9080
ATOM   1647  CD  PRO   102      66.312  -3.913  35.778  0.0192 1.9080
ATOM   1648  CB  PRO   102      68.552  -3.545  34.930 -0.0070 1.9080
ATOM   1649  CG  PRO   102      67.715  -4.540  35.750  0.0189 1.9080
ATOM   1650  C   PRO   102      68.017  -1.287  34.003  0.5896 1.9080
ATOM   1651  O   PRO   102      67.224  -1.369  33.066 -0.5748 1.6612
ATOM   1652  HG2 PRO   102      67.697  -5.422  35.298  0.0213 1.4870
ATOM   1653  HA  PRO   102      68.381  -1.829  35.988  0.0641 1.3870
ATOM   1654  HD3 PRO   102      65.878  -4.069  36.676  0.0391 1.3870
ATOM   1655  HD2 PRO   102      65.729  -4.333  35.071  0.0391 1.3870
ATOM   1656  HG3 PRO   102      68.084  -4.618  36.666  0.0213 1.4870
ATOM   1657  HB3 PRO   102      69.493  -3.544  35.258  0.0253 1.4870
ATOM   1658  HB2 PRO   102      68.527  -3.797  33.966  0.0253 1.4870
ATOM   1659  N   THR   103      69.053  -0.432  34.037 -0.4157 1.8240
ATOM   1660  CA  THR   103      69.371   0.413  32.930 -0.0389 1.9080
ATOM   1661  CB  THR   103      69.380   1.874  33.276  0.3654 1.9080
ATOM   1662  OG1 THR   103      70.389   2.151  34.236 -0.6761 1.7210
ATOM   1663  CG2 THR   103      67.998   2.248  33.839 -0.2438 1.9080
ATOM   1664  C   THR   103      70.761   0.006  32.556  0.5973 1.9080
ATOM   1665  O   THR   103      71.587  -0.265  33.426 -0.5679 1.6612
ATOM   1666  HA  THR   103      68.766   0.209  32.178  0.1007 1.3870
ATOM   1667 HG22 THR   103      67.544   2.880  33.211  0.0642 1.4870
ATOM   1668 HG21 THR   103      67.445   1.420  33.939  0.0642 1.4870
ATOM   1669  H   THR   103      69.584  -0.453  34.935  0.2719 0.6000
ATOM   1670  HB  THR   103      69.588   2.425  32.432  0.0043 1.3870
ATOM   1671 HG23 THR   103      68.111   2.685  34.732  0.0642 1.4870
ATOM   1672  HG1 THR   103      70.274   1.569  35.051  0.4102 0.0000
ATOM   1673  N   PRO   104      71.053  -0.067  31.291 -0.2548 1.8240
ATOM   1674  CA  PRO   104      72.362  -0.472  30.866 -0.0266 1.9080
ATOM   1675  CD  PRO   104      70.049  -0.351  30.282  0.0192 1.9080
ATOM   1676  CB  PRO   104      72.258  -0.730  29.358 -0.0070 1.9080
ATOM   1677  CG  PRO   104      70.840  -0.263  28.968  0.0189 1.9080
ATOM   1678  C   PRO   104      73.337   0.572  31.280  0.5896 1.9080
ATOM   1679  O   PRO   104      74.543   0.337  31.213 -0.5748 1.6612
ATOM   1680  HG2 PRO   104      70.872   0.669  28.637  0.0213 1.4870
ATOM   1681  HA  PRO   104      72.604  -1.371  31.242  0.0641 1.3870
ATOM   1682  HD3 PRO   104      69.663  -1.266  30.394  0.0391 1.3870
ATOM   1683  HD2 PRO   104      69.316   0.326  30.291  0.0391 1.3870
ATOM   1684  HG3 PRO   104      70.462  -0.872  28.286  0.0213 1.4870
ATOM   1685  HB3 PRO   104      72.363  -1.700  29.147  0.0253 1.4870
ATOM   1686  HB2 PRO   104      72.938  -0.201  28.851  0.0253 1.4870
ATOM   1687  N   ASP   105      72.821   1.740  31.698 -0.5163 1.8240
ATOM   1688  CA  ASP   105      73.647   2.804  32.168  0.0381 1.9080
ATOM   1689  CB  ASP   105      72.850   4.073  32.516 -0.0303 1.9080
ATOM   1690  CG  ASP   105      73.797   5.261  32.413  0.7994 1.9080
ATOM   1691  OD1 ASP   105      74.709   5.212  31.544 -0.8014 1.6612
ATOM   1692  OD2 ASP   105      73.624   6.232  33.196 -0.8014 1.6612
ATOM   1693  C   ASP   105      74.272   2.271  33.418  0.5366 1.9080
ATOM   1694  O   ASP   105      75.365   2.677  33.807 -0.5819 1.6612
ATOM   1695  H   ASP   105      71.779   1.780  31.642  0.2936 0.6000
ATOM   1696  HA  ASP   105      74.373   2.940  31.509  0.0880 1.3870
ATOM   1697  HB3 ASP   105      72.538   3.994  33.433 -0.0122 1.4870
ATOM   1698  HB2 ASP   105      72.140   4.175  31.860 -0.0122 1.4870
ATOM   1699  N   GLY   106      73.574   1.313  34.066 -0.4157 1.8240
ATOM   1700  CA  GLY   106      74.074   0.703  35.264 -0.0252 1.9080
ATOM   1701  C   GLY   106      73.184   1.045  36.417  0.5973 1.9080
ATOM   1702  O   GLY   106      73.379   0.542  37.522 -0.5679 1.6612
ATOM   1703  H   GLY   106      72.668   1.077  33.615  0.2719 0.6000
ATOM   1704  HA2 GLY   106      74.109  -0.298  35.148  0.0698 1.3870
ATOM   1705  HA3 GLY   106      75.009   1.030  35.449  0.0698 1.3870
ATOM   1706  N   ARG   107      72.184   1.918  36.199 -0.3479 1.8240
ATOM   1707  CA  ARG   107      71.296   2.291  37.265 -0.2637 1.9080
ATOM   1708  CB  ARG   107      70.689   3.695  37.093 -0.0007 1.9080
ATOM   1709  CG  ARG   107      71.716   4.827  37.166  0.0390 1.9080
ATOM   1710  CD  ARG   107      71.790   5.507  38.534  0.0486 1.9080
ATOM   1711  NE  ARG   107      72.433   4.552  39.482 -0.5295 1.8240
ATOM   1712  CZ  ARG   107      73.795   4.488  39.566  0.8076 1.9080
ATOM   1713  NH1 ARG   107      74.566   5.280  38.766 -0.8627 1.8240
ATOM   1714  NH2 ARG   107      74.384   3.631  40.449 -0.8627 1.8240
ATOM   1715  C   ARG   107      70.157   1.323  37.322  0.7341 1.9080
ATOM   1716  O   ARG   107      69.891   0.597  36.367 -0.5894 1.6612
ATOM   1717  HG3 ARG   107      71.483   5.528  36.486  0.0285 1.4870
ATOM   1718  HA  ARG   107      71.797   2.260  38.137  0.1560 1.3870
ATOM   1719  HE  ARG   107      71.888   3.980  40.035  0.3456 0.6000
ATOM   1720  HG2 ARG   107      72.627   4.461  36.953  0.0285 1.4870
ATOM   1721 HH22 ARG   107      75.354   3.582  40.486  0.4478 0.6000
ATOM   1722 HH21 ARG   107      73.801   3.077  41.036  0.4478 0.6000
ATOM   1723  H   ARG   107      72.128   2.272  35.231  0.2747 0.6000
ATOM   1724  HD3 ARG   107      70.882   5.693  38.838  0.0687 1.3870
ATOM   1725  HD2 ARG   107      72.349   6.302  38.457  0.0687 1.3870
ATOM   1726 HH12 ARG   107      75.546   5.197  38.838  0.4478 0.6000
ATOM   1727 HH11 ARG   107      74.130   5.909  38.145  0.4478 0.6000
ATOM   1728  HB3 ARG   107      70.025   3.836  37.817  0.0327 1.4870
ATOM   1729  HB2 ARG   107      70.250   3.736  36.203  0.0327 1.4870
ATOM   1730  N   HIS   108      69.480   1.270  38.489 -0.4157 1.8240
ATOM   1731  CA  HIS   108      68.306   0.461  38.651  0.0188 1.9080
ATOM   1732  CG  HIS   108      69.432  -1.710  39.224 -0.0266 1.9080
ATOM   1733  CB  HIS   108      68.469  -0.658  39.691 -0.0462 1.9080
ATOM   1734  C   HIS   108      67.241   1.398  39.114  0.5973 1.9080
ATOM   1735  O   HIS   108      67.496   2.284  39.930 -0.5679 1.6612
ATOM   1736  H   HIS   108      69.893   1.865  39.238  0.2719 0.6000
ATOM   1737  HA  HIS   108      68.047   0.089  37.769  0.0881 1.3870
ATOM   1738  HB3 HIS   108      67.584  -1.087  39.848  0.0402 1.4870
ATOM   1739  HB2 HIS   108      68.815  -0.266  40.539  0.0402 1.4870
ATOM   1740  CD2 HIS   108      70.787  -1.765  39.333  0.1292 1.9080
ATOM   1741  HD1 HIS   108      68.163  -3.121  38.282  0.3649 0.6000
ATOM   1742  HE1 HIS   108      70.218  -4.407  37.765  0.1392 1.3590
ATOM   1743  CE1 HIS   108      70.208  -3.526  38.266  0.2057 1.9080
ATOM   1744  ND1 HIS   108      69.065  -2.844  38.536 -0.3811 1.8240
ATOM   1745  NE2 HIS   108      71.279  -2.909  38.730 -0.5727 1.8240
ATOM   1746  HD2 HIS   108      71.361  -1.065  39.794  0.1147 1.4090
ATOM   1747  N   ILE   109      66.010   1.240  38.594 -0.4157 1.8240
ATOM   1748  CA  ILE   109      64.977   2.157  38.961 -0.0597 1.9080
ATOM   1749  CB  ILE   109      64.241   2.709  37.777  0.1303 1.9080
ATOM   1750  CG2 ILE   109      63.117   3.620  38.300 -0.3204 1.9080
ATOM   1751  CG1 ILE   109      65.221   3.425  36.831 -0.0430 1.9080
ATOM   1752  CD1 ILE   109      65.964   4.588  37.486 -0.0660 1.9080
ATOM   1753  C   ILE   109      63.971   1.449  39.810  0.5973 1.9080
ATOM   1754  O   ILE   109      63.500   0.362  39.475 -0.5679 1.6612
ATOM   1755  HA  ILE   109      65.405   2.858  39.538  0.0869 1.3870
ATOM   1756 HG22 ILE   109      63.232   4.524  37.900  0.0882 1.4870
ATOM   1757 HG21 ILE   109      62.242   3.229  38.030  0.0882 1.4870
ATOM   1758  HB  ILE   109      63.834   1.957  37.265  0.0187 1.4870
ATOM   1759 HG12 ILE   109      65.887   2.761  36.506  0.0236 1.4870
ATOM   1760 HG13 ILE   109      64.705   3.776  36.055  0.0236 1.4870
ATOM   1761 HD13 ILE   109      66.202   4.335  38.420  0.0186 1.4870
ATOM   1762  H   ILE   109      65.909   0.447  37.954  0.2719 0.6000
ATOM   1763 HD12 ILE   109      66.791   4.779  36.964  0.0186 1.4870
ATOM   1764 HG23 ILE   109      63.185   3.667  39.292  0.0882 1.4870
ATOM   1765 HD11 ILE   109      65.372   5.389  37.491  0.0186 1.4870
ATOM   1766  N   ASP   110      63.640   2.063  40.963 -0.5163 1.8240
ATOM   1767  CA  ASP   110      62.645   1.520  41.838  0.0381 1.9080
ATOM   1768  CB  ASP   110      62.945   1.812  43.321 -0.0303 1.9080
ATOM   1769  CG  ASP   110      61.931   1.087  44.193  0.7994 1.9080
ATOM   1770  OD1 ASP   110      60.904   0.615  43.637 -0.8014 1.6612
ATOM   1771  OD2 ASP   110      62.166   1.000  45.427 -0.8014 1.6612
ATOM   1772  C   ASP   110      61.384   2.233  41.464  0.5366 1.9080
ATOM   1773  O   ASP   110      61.116   3.342  41.927 -0.5819 1.6612
ATOM   1774  H   ASP   110      64.168   2.941  41.139  0.2936 0.6000
ATOM   1775  HA  ASP   110      62.526   0.565  41.606  0.0880 1.3870
ATOM   1776  HB3 ASP   110      62.859   2.775  43.464 -0.0122 1.4870
ATOM   1777  HB2 ASP   110      63.840   1.472  43.521 -0.0122 1.4870
ATOM   1778  N   GLN   111      60.587   1.600  40.588 -0.4157 1.8240
ATOM   1779  CA  GLN   111      59.395   2.190  40.060 -0.0031 1.9080
ATOM   1780  CB  GLN   111      58.787   1.363  38.917 -0.0036 1.9080
ATOM   1781  CG  GLN   111      59.726   1.270  37.712 -0.0645 1.9080
ATOM   1782  CD  GLN   111      59.044   0.455  36.628  0.6951 1.9080
ATOM   1783  C   GLN   111      58.371   2.369  41.137  0.5973 1.9080
ATOM   1784  O   GLN   111      57.642   3.359  41.138 -0.5679 1.6612
ATOM   1785  HG2 GLN   111      59.895   2.176  37.372  0.0352 1.4870
ATOM   1786  HA  GLN   111      59.628   3.104  39.695  0.0850 1.3870
ATOM   1787  HG3 GLN   111      60.549   0.812  37.988  0.0352 1.4870
ATOM   1788  H   GLN   111      60.927   0.640  40.336  0.2719 0.6000
ATOM   1789  HB3 GLN   111      57.945   1.797  38.620  0.0171 1.4870
ATOM   1790  HB2 GLN   111      58.612   0.443  39.244  0.0171 1.4870
ATOM   1791 HE22 GLN   111      59.961  -1.630  36.787  0.4251 0.6000
ATOM   1792  OE1 GLN   111      58.195   0.965  35.897 -0.6086 1.6612
ATOM   1793  NE2 GLN   111      59.425  -0.845  36.512 -0.9407 1.8240
ATOM   1794 HE21 GLN   111      58.771  -0.887  35.770  0.4251 0.6000
ATOM   1795  N   ILE   112      58.278   1.414  42.082 -0.4157 1.8240
ATOM   1796  CA  ILE   112      57.268   1.513  43.098 -0.0597 1.9080
ATOM   1797  CB  ILE   112      57.256   0.333  44.026  0.1303 1.9080
ATOM   1798  CG2 ILE   112      56.267   0.634  45.167 -0.3204 1.9080
ATOM   1799  CG1 ILE   112      56.918  -0.947  43.248 -0.0430 1.9080
ATOM   1800  CD1 ILE   112      55.547  -0.896  42.574 -0.0660 1.9080
ATOM   1801  C   ILE   112      57.509   2.736  43.925  0.5973 1.9080
ATOM   1802  O   ILE   112      56.585   3.504  44.190 -0.5679 1.6612
ATOM   1803  HA  ILE   112      56.395   1.649  42.621  0.0869 1.3870
ATOM   1804 HG22 ILE   112      55.678  -0.159  45.290  0.0882 1.4870
ATOM   1805 HG21 ILE   112      56.788   0.813  45.996  0.0882 1.4870
ATOM   1806  HB  ILE   112      58.167   0.213  44.412  0.0187 1.4870
ATOM   1807 HG12 ILE   112      57.612  -1.087  42.551  0.0236 1.4870
ATOM   1808 HG13 ILE   112      56.929  -1.712  43.883  0.0236 1.4870
ATOM   1809 HD13 ILE   112      54.973  -1.616  42.954  0.0186 1.4870
ATOM   1810  H   ILE   112      58.966   0.657  41.999  0.2719 0.6000
ATOM   1811 HD12 ILE   112      55.135  -0.005  42.746  0.0186 1.4870
ATOM   1812 HG23 ILE   112      55.729   1.432  44.915  0.0882 1.4870
ATOM   1813 HD11 ILE   112      55.663  -1.034  41.594  0.0186 1.4870
ATOM   1814  N   THR   113      58.766   2.961  44.343 -0.4157 1.8240
ATOM   1815  CA  THR   113      59.063   4.097  45.166 -0.0389 1.9080
ATOM   1816  CB  THR   113      60.492   4.136  45.619  0.3654 1.9080
ATOM   1817  OG1 THR   113      60.798   2.978  46.381 -0.6761 1.7210
ATOM   1818  CG2 THR   113      60.702   5.398  46.472 -0.2438 1.9080
ATOM   1819  C   THR   113      58.796   5.340  44.378  0.5973 1.9080
ATOM   1820  O   THR   113      58.281   6.323  44.908 -0.5679 1.6612
ATOM   1821  HA  THR   113      58.458   4.086  45.966  0.1007 1.3870
ATOM   1822 HG22 THR   113      61.298   6.035  45.982  0.0642 1.4870
ATOM   1823 HG21 THR   113      59.818   5.833  46.645  0.0642 1.4870
ATOM   1824  H   THR   113      59.456   2.263  44.023  0.2719 0.6000
ATOM   1825  HB  THR   113      61.113   4.146  44.799  0.0043 1.3870
ATOM   1826 HG23 THR   113      61.126   5.144  47.342  0.0642 1.4870
ATOM   1827  HG1 THR   113      61.304   2.308  45.823  0.4102 0.0000
ATOM   1828  N   THR   114      59.131   5.316  43.076 -0.4157 1.8240
ATOM   1829  CA  THR   114      58.973   6.475  42.250 -0.0389 1.9080
ATOM   1830  CB  THR   114      59.402   6.233  40.830  0.3654 1.9080
ATOM   1831  OG1 THR   114      60.764   5.832  40.791 -0.6761 1.7210
ATOM   1832  CG2 THR   114      59.211   7.532  40.030 -0.2438 1.9080
ATOM   1833  C   THR   114      57.528   6.866  42.221  0.5973 1.9080
ATOM   1834  O   THR   114      57.197   8.042  42.355 -0.5679 1.6612
ATOM   1835  HA  THR   114      59.503   7.233  42.646  0.1007 1.3870
ATOM   1836 HG22 THR   114      58.276   7.866  40.157  0.0642 1.4870
ATOM   1837 HG21 THR   114      59.860   8.221  40.355  0.0642 1.4870
ATOM   1838  H   THR   114      59.501   4.403  42.751  0.2719 0.6000
ATOM   1839  HB  THR   114      58.838   5.474  40.426  0.0043 1.3870
ATOM   1840 HG23 THR   114      59.373   7.351  39.059  0.0642 1.4870
ATOM   1841  HG1 THR   114      60.882   4.930  41.225  0.4102 0.0000
ATOM   1842  N   VAL   115      56.624   5.880  42.062 -0.4157 1.8240
ATOM   1843  CA  VAL   115      55.220   6.160  41.966 -0.0875 1.9080
ATOM   1844  CB  VAL   115      54.396   4.923  41.760  0.2985 1.9080
ATOM   1845  CG1 VAL   115      52.910   5.308  41.845 -0.3192 1.9080
ATOM   1846  CG2 VAL   115      54.798   4.285  40.421 -0.3192 1.9080
ATOM   1847  C   VAL   115      54.744   6.795  43.233  0.5973 1.9080
ATOM   1848  O   VAL   115      53.994   7.769  43.198 -0.5679 1.6612
ATOM   1849  HA  VAL   115      55.077   6.812  41.211  0.0969 1.3870
ATOM   1850 HG11 VAL   115      52.356   4.540  41.533  0.0791 1.4870
ATOM   1851 HG21 VAL   115      53.993   4.231  39.835  0.0791 1.4870
ATOM   1852  HB  VAL   115      54.560   4.297  42.509 -0.0297 1.4870
ATOM   1853 HG12 VAL   115      52.683   5.527  42.791  0.0791 1.4870
ATOM   1854 HG13 VAL   115      52.745   6.102  41.265  0.0791 1.4870
ATOM   1855  H   VAL   115      57.041   4.929  42.018  0.2719 0.6000
ATOM   1856 HG23 VAL   115      55.497   4.851  39.991  0.0791 1.4870
ATOM   1857 HG22 VAL   115      55.157   3.371  40.594  0.0791 1.4870
ATOM   1858  N   LEU   116      55.178   6.272  44.396 -0.4157 1.8240
ATOM   1859  CA  LEU   116      54.690   6.802  45.638 -0.0518 1.9080
ATOM   1860  CB  LEU   116      55.239   6.066  46.872 -0.1102 1.9080
ATOM   1861  CG  LEU   116      54.663   4.648  47.050  0.3531 1.9080
ATOM   1862  CD1 LEU   116      55.239   3.957  48.296 -0.4121 1.9080
ATOM   1863  CD2 LEU   116      53.126   4.677  47.053 -0.4121 1.9080
ATOM   1864  C   LEU   116      55.085   8.239  45.756  0.5973 1.9080
ATOM   1865  O   LEU   116      54.278   9.075  46.159 -0.5679 1.6612
ATOM   1866 HD22 LEU   116      52.803   5.007  46.169  0.1000 1.4870
ATOM   1867 HD23 LEU   116      52.782   3.755  47.216  0.1000 1.4870
ATOM   1868 HD21 LEU   116      52.812   5.288  47.776  0.1000 1.4870
ATOM   1869  H   LEU   116      55.851   5.504  44.299  0.2719 0.6000
ATOM   1870 HD13 LEU   116      54.531   3.904  48.997  0.1000 1.4870
ATOM   1871 HD12 LEU   116      55.541   3.038  48.050  0.1000 1.4870
ATOM   1872 HD11 LEU   116      56.013   4.488  48.636  0.1000 1.4870
ATOM   1873  HA  LEU   116      53.686   6.739  45.646  0.0922 1.3870
ATOM   1874  HG  LEU   116      54.887   4.104  46.240 -0.0361 1.4870
ATOM   1875  HB3 LEU   116      54.996   6.585  47.670  0.0457 1.4870
ATOM   1876  HB2 LEU   116      56.213   5.977  46.765  0.0457 1.4870
ATOM   1877  N   ASN   117      56.339   8.567  45.397 -0.4157 1.8240
ATOM   1878  CA  ASN   117      56.785   9.923  45.525  0.0143 1.9080
ATOM   1879  CB  ASN   117      58.276  10.101  45.191 -0.2041 1.9080
ATOM   1880  CG  ASN   117      59.076   9.493  46.334  0.7130 1.9080
ATOM   1881  C   ASN   117      55.994  10.790  44.598  0.5973 1.9080
ATOM   1882  O   ASN   117      55.605  11.899  44.960 -0.5679 1.6612
ATOM   1883  HA  ASN   117      56.581  10.222  46.463  0.1048 1.3870
ATOM   1884  H   ASN   117      56.904   7.785  45.043  0.2719 0.6000
ATOM   1885  HB3 ASN   117      58.471  11.054  45.140  0.0797 1.4870
ATOM   1886  HB2 ASN   117      58.472   9.612  44.372  0.0797 1.4870
ATOM   1887  OD1 ASN   117      60.192   9.012  46.145 -0.5931 1.6612
ATOM   1888  ND2 ASN   117      58.490   9.518  47.561 -0.9191 1.8240
ATOM   1889 HD22 ASN   117      58.968   9.142  48.335  0.4196 0.6000
ATOM   1890 HD21 ASN   117      57.583   9.918  47.653  0.4196 0.6000
ATOM   1891  N   GLN   118      55.725  10.299  43.375 -0.4157 1.8240
ATOM   1892  CA  GLN   118      55.018  11.076  42.401 -0.0031 1.9080
ATOM   1893  CB  GLN   118      54.883  10.358  41.049 -0.0036 1.9080
ATOM   1894  CG  GLN   118      56.223  10.153  40.340 -0.0645 1.9080
ATOM   1895  CD  GLN   118      55.958   9.440  39.024  0.6951 1.9080
ATOM   1896  C   GLN   118      53.639  11.357  42.905  0.5973 1.9080
ATOM   1897  O   GLN   118      53.137  12.471  42.760 -0.5679 1.6612
ATOM   1898  HG2 GLN   118      56.620  11.029  40.153  0.0352 1.4870
ATOM   1899  HA  GLN   118      55.496  11.953  42.289  0.0850 1.3870
ATOM   1900  HG3 GLN   118      56.794   9.588  40.900  0.0352 1.4870
ATOM   1901  H   GLN   118      56.073   9.333  43.222  0.2719 0.6000
ATOM   1902  HB3 GLN   118      54.298  10.904  40.453  0.0171 1.4870
ATOM   1903  HB2 GLN   118      54.474   9.463  41.201  0.0171 1.4870
ATOM   1904 HE22 GLN   118      56.549  10.947  37.412  0.4251 0.6000
ATOM   1905  OE1 GLN   118      55.514   8.292  38.998 -0.6086 1.6612
ATOM   1906  NE2 GLN   118      56.233  10.142  37.894 -0.9407 1.8240
ATOM   1907 HE21 GLN   118      55.922   9.332  37.413  0.4251 0.6000
ATOM   1908  N   LEU   119      52.985  10.358  43.525 -0.4157 1.8240
ATOM   1909  CA  LEU   119      51.644  10.576  43.977 -0.0518 1.9080
ATOM   1910  CB  LEU   119      51.009   9.323  44.608 -0.1102 1.9080
ATOM   1911  CG  LEU   119      50.748   8.201  43.585  0.3531 1.9080
ATOM   1912  CD1 LEU   119      50.103   6.973  44.248 -0.4121 1.9080
ATOM   1913  CD2 LEU   119      49.925   8.721  42.395 -0.4121 1.9080
ATOM   1914  C   LEU   119      51.647  11.659  45.005  0.5973 1.9080
ATOM   1915  O   LEU   119      50.810  12.558  44.970 -0.5679 1.6612
ATOM   1916 HD22 LEU   119      50.042   9.709  42.323  0.1000 1.4870
ATOM   1917 HD23 LEU   119      50.245   8.281  41.559  0.1000 1.4870
ATOM   1918 HD21 LEU   119      48.963   8.505  42.544  0.1000 1.4870
ATOM   1919  H   LEU   119      53.518   9.490  43.628  0.2719 0.6000
ATOM   1920 HD13 LEU   119      49.112   7.089  44.256  0.1000 1.4870
ATOM   1921 HD12 LEU   119      50.344   6.156  43.728  0.1000 1.4870
ATOM   1922 HD11 LEU   119      50.442   6.891  45.183  0.1000 1.4870
ATOM   1923  HA  LEU   119      51.080  10.869  43.198  0.0922 1.3870
ATOM   1924  HG  LEU   119      51.618   7.931  43.172 -0.0361 1.4870
ATOM   1925  HB3 LEU   119      50.145   9.580  44.991  0.0457 1.4870
ATOM   1926  HB2 LEU   119      51.633   8.971  45.278  0.0457 1.4870
ATOM   1927  N   LYS   120      52.590  11.600  45.960 -0.3479 1.8240
ATOM   1928  CA  LYS   120      52.601  12.587  46.998 -0.2400 1.9080
ATOM   1929  CB  LYS   120      53.613  12.249  48.107 -0.0094 1.9080
ATOM   1930  CG  LYS   120      53.247  10.970  48.867  0.0187 1.9080
ATOM   1931  CD  LYS   120      54.381  10.404  49.722 -0.0479 1.9080
ATOM   1932  CE  LYS   120      53.993   9.126  50.472 -0.0143 1.9080
ATOM   1933  NZ  LYS   120      55.140   8.635  51.268 -0.3854 1.8240
ATOM   1934  C   LYS   120      52.939  13.943  46.450  0.7341 1.9080
ATOM   1935  O   LYS   120      52.224  14.912  46.700 -0.5894 1.6612
ATOM   1936  HA  LYS   120      51.684  12.628  47.428  0.1426 1.3870
ATOM   1937  HE2 LYS   120      53.228   9.332  51.076  0.1135 1.1000
ATOM   1938  HE3 LYS   120      53.726   8.435  49.806  0.1135 1.1000
ATOM   1939  HG2 LYS   120      52.458  11.165  49.467  0.0103 1.4870
ATOM   1940  HG3 LYS   120      52.964  10.267  48.200  0.0103 1.4870
ATOM   1941  HZ1 LYS   120      55.425   9.341  51.918  0.3400 0.6000
ATOM   1942  HZ3 LYS   120      54.872   7.811  51.770  0.3400 0.6000
ATOM   1943  HZ2 LYS   120      55.904   8.418  50.658  0.3400 0.6000
ATOM   1944  HD3 LYS   120      54.652  11.093  50.395  0.0621 1.4870
ATOM   1945  HD2 LYS   120      55.158  10.196  49.127  0.0621 1.4870
ATOM   1946  H   LYS   120      53.253  10.824  45.867  0.2747 0.6000
ATOM   1947  HB3 LYS   120      53.629  13.001  48.751  0.0362 1.4870
ATOM   1948  HB2 LYS   120      54.500  12.119  47.689  0.0362 1.4870
ATOM   1949  N   ASN   121      54.053  14.045  45.696 -0.4157 1.8240
ATOM   1950  CA  ASN   121      54.525  15.311  45.206  0.0143 1.9080
ATOM   1951  CB  ASN   121      55.988  15.243  44.739 -0.2041 1.9080
ATOM   1952  CG  ASN   121      56.835  15.013  45.984  0.7130 1.9080
ATOM   1953  C   ASN   121      53.705  15.869  44.078  0.5973 1.9080
ATOM   1954  O   ASN   121      53.298  17.028  44.132 -0.5679 1.6612
ATOM   1955  HA  ASN   121      54.463  15.976  45.979  0.1048 1.3870
ATOM   1956  H   ASN   121      54.520  13.132  45.513  0.2719 0.6000
ATOM   1957  HB3 ASN   121      56.229  16.098  44.347  0.0797 1.4870
ATOM   1958  HB2 ASN   121      56.090  14.483  44.144  0.0797 1.4870
ATOM   1959  OD1 ASN   121      56.592  15.616  47.028 -0.5931 1.6612
ATOM   1960  ND2 ASN   121      57.846  14.110  45.878 -0.9191 1.8240
ATOM   1961 HD22 ASN   121      58.416  13.924  46.655  0.4196 0.6000
ATOM   1962 HD21 ASN   121      57.990  13.651  45.004  0.4196 0.6000
ATOM   1963  N   ASP   122      53.429  15.062  43.027 -0.5163 1.8240
ATOM   1964  CA  ASP   122      52.767  15.610  41.871  0.0381 1.9080
ATOM   1965  CB  ASP   122      53.764  15.822  40.715 -0.0303 1.9080
ATOM   1966  CG  ASP   122      53.121  16.649  39.614  0.7994 1.9080
ATOM   1967  OD1 ASP   122      51.969  17.118  39.811 -0.8014 1.6612
ATOM   1968  OD2 ASP   122      53.785  16.830  38.557 -0.8014 1.6612
ATOM   1969  C   ASP   122      51.732  14.637  41.381  0.5366 1.9080
ATOM   1970  O   ASP   122      51.930  13.964  40.371 -0.5819 1.6612
ATOM   1971  H   ASP   122      53.723  14.090  43.141  0.2936 0.6000
ATOM   1972  HA  ASP   122      52.282  16.440  42.166  0.0880 1.3870
ATOM   1973  HB3 ASP   122      54.004  14.941  40.356 -0.0122 1.4870
ATOM   1974  HB2 ASP   122      54.539  16.308  41.070 -0.0122 1.4870
ATOM   1975  N   PRO   123      50.622  14.559  42.060 -0.2548 1.8240
ATOM   1976  CA  PRO   123      49.544  13.659  41.742 -0.0266 1.9080
ATOM   1977  CD  PRO   123      50.271  15.521  43.091  0.0192 1.9080
ATOM   1978  CB  PRO   123      48.513  13.871  42.852 -0.0070 1.9080
ATOM   1979  CG  PRO   123      48.764  15.320  43.311  0.0189 1.9080
ATOM   1980  C   PRO   123      48.954  13.897  40.386  0.5896 1.9080
ATOM   1981  O   PRO   123      48.425  12.953  39.801 -0.5748 1.6612
ATOM   1982  HG2 PRO   123      48.239  15.947  42.752  0.0213 1.4870
ATOM   1983  HA  PRO   123      49.847  12.686  41.840  0.0641 1.3870
ATOM   1984  HD3 PRO   123      50.774  15.346  43.943  0.0391 1.3870
ATOM   1985  HD2 PRO   123      50.457  16.462  42.794  0.0391 1.3870
ATOM   1986  HG3 PRO   123      48.531  15.415  44.268  0.0213 1.4870
ATOM   1987  HB3 PRO   123      48.661  13.247  43.611  0.0253 1.4870
ATOM   1988  HB2 PRO   123      47.584  13.783  42.507  0.0253 1.4870
ATOM   1989  N   ASP   124      48.992  15.147  39.891 -0.5163 1.8240
ATOM   1990  CA  ASP   124      48.436  15.498  38.613  0.0381 1.9080
ATOM   1991  CB  ASP   124      48.299  17.013  38.390 -0.0303 1.9080
ATOM   1992  CG  ASP   124      47.043  17.449  39.133  0.7994 1.9080
ATOM   1993  OD1 ASP   124      46.246  16.547  39.507 -0.8014 1.6612
ATOM   1994  OD2 ASP   124      46.857  18.679  39.330 -0.8014 1.6612
ATOM   1995  C   ASP   124      49.255  14.910  37.511  0.5366 1.9080
ATOM   1996  O   ASP   124      48.766  14.774  36.391 -0.5819 1.6612
ATOM   1997  H   ASP   124      49.465  15.832  40.529  0.2936 0.6000
ATOM   1998  HA  ASP   124      47.516  15.085  38.561  0.0880 1.3870
ATOM   1999  HB3 ASP   124      48.178  17.171  37.444 -0.0122 1.4870
ATOM   2000  HB2 ASP   124      49.067  17.448  38.785 -0.0122 1.4870
ATOM   2001  N   SER   125      50.532  14.582  37.788 -0.4157 1.8240
ATOM   2002  CA  SER   125      51.395  14.056  36.769 -0.0249 1.9080
ATOM   2003  CB  SER   125      52.752  13.569  37.310  0.2117 1.9080
ATOM   2004  OG  SER   125      53.547  13.062  36.246 -0.6546 1.7210
ATOM   2005  C   SER   125      50.738  12.889  36.103  0.5973 1.9080
ATOM   2006  O   SER   125      50.207  11.986  36.749 -0.5679 1.6612
ATOM   2007  H   SER   125      50.808  14.744  38.772  0.2719 0.6000
ATOM   2008  HA  SER   125      51.542  14.773  36.077  0.0843 1.3870
ATOM   2009  HB3 SER   125      52.590  12.846  37.967  0.0352 1.3870
ATOM   2010  HB2 SER   125      53.219  14.334  37.729  0.0352 1.3870
ATOM   2011  HG  SER   125      54.251  13.730  36.011  0.4275 0.0000
ATOM   2012  N   ARG   126      50.735  12.934  34.758 -0.3479 1.8240
ATOM   2013  CA  ARG   126      50.195  11.946  33.870 -0.2637 1.9080
ATOM   2014  CB  ARG   126      49.961  12.511  32.459 -0.0007 1.9080
ATOM   2015  CG  ARG   126      48.846  13.566  32.464  0.0390 1.9080
ATOM   2016  CD  ARG   126      48.537  14.186  31.098  0.0486 1.9080
ATOM   2017  NE  ARG   126      49.620  15.157  30.768 -0.5295 1.8240
ATOM   2018  CZ  ARG   126      49.336  16.491  30.694  0.8076 1.9080
ATOM   2019  NH1 ARG   126      48.058  16.925  30.890 -0.8627 1.8240
ATOM   2020  NH2 ARG   126      50.327  17.390  30.420 -0.8627 1.8240
ATOM   2021  C   ARG   126      51.090  10.739  33.815  0.7341 1.9080
ATOM   2022  O   ARG   126      50.642   9.632  33.520 -0.5894 1.6612
ATOM   2023  HG3 ARG   126      49.104  14.314  33.090  0.0285 1.4870
ATOM   2024  HA  ARG   126      49.285  11.661  34.205  0.1560 1.3870
ATOM   2025  HE  ARG   126      50.517  14.844  30.607  0.3456 0.6000
ATOM   2026  HG2 ARG   126      47.997  13.146  32.811  0.0285 1.4870
ATOM   2027 HH22 ARG   126      50.106  18.332  30.352  0.4478 0.6000
ATOM   2028 HH21 ARG   126      51.256  17.051  30.297  0.4478 0.6000
ATOM   2029  H   ARG   126      51.203  13.833  34.395  0.2747 0.6000
ATOM   2030  HD3 ARG   126      47.688  14.666  31.160  0.0687 1.3870
ATOM   2031  HD2 ARG   126      48.532  13.475  30.428  0.0687 1.3870
ATOM   2032 HH12 ARG   126      47.880  17.894  30.812  0.4478 0.6000
ATOM   2033 HH11 ARG   126      47.352  16.271  31.104  0.4478 0.6000
ATOM   2034  HB3 ARG   126      49.682  11.777  31.872  0.0327 1.4870
ATOM   2035  HB2 ARG   126      50.788  12.943  32.156  0.0327 1.4870
ATOM   2036  N   ARG   127      52.388  10.963  34.080 -0.3479 1.8240
ATOM   2037  CA  ARG   127      53.480  10.042  33.950 -0.2637 1.9080
ATOM   2038  CB  ARG   127      54.829  10.773  33.986 -0.0007 1.9080
ATOM   2039  CG  ARG   127      54.908  11.735  32.799  0.0390 1.9080
ATOM   2040  CD  ARG   127      56.200  12.534  32.667  0.0486 1.9080
ATOM   2041  NE  ARG   127      56.042  13.376  31.447 -0.5295 1.8240
ATOM   2042  CZ  ARG   127      57.022  14.251  31.080  0.8076 1.9080
ATOM   2043  NH1 ARG   127      58.160  14.352  31.825 -0.8627 1.8240
ATOM   2044  NH2 ARG   127      56.866  15.020  29.963 -0.8627 1.8240
ATOM   2045  C   ARG   127      53.487   8.885  34.903  0.7341 1.9080
ATOM   2046  O   ARG   127      54.094   7.870  34.563 -0.5894 1.6612
ATOM   2047  HG3 ARG   127      54.141  12.397  32.861  0.0285 1.4870
ATOM   2048  HA  ARG   127      53.480   9.669  32.985  0.1560 1.3870
ATOM   2049  HE  ARG   127      55.238  13.301  30.912  0.3456 0.6000
ATOM   2050  HG2 ARG   127      54.780  11.209  31.940  0.0285 1.4870
ATOM   2051 HH22 ARG   127      57.564  15.653  29.723  0.4478 0.6000
ATOM   2052 HH21 ARG   127      56.038  14.911  29.421  0.4478 0.6000
ATOM   2053  H   ARG   127      52.542  11.978  34.426  0.2747 0.6000
ATOM   2054  HD3 ARG   127      56.936  11.917  32.532  0.0687 1.3870
ATOM   2055  HD2 ARG   127      56.291  13.112  33.440  0.0687 1.3870
ATOM   2056 HH12 ARG   127      58.842  15.008  31.544  0.4478 0.6000
ATOM   2057 HH11 ARG   127      58.273  13.774  32.616  0.4478 0.6000
ATOM   2058  HB3 ARG   127      55.541  10.116  33.894  0.0327 1.4870
ATOM   2059  HB2 ARG   127      54.877  11.295  34.806  0.0327 1.4870
ATOM   2060  N   ILE   128      52.871   8.992  36.103 -0.4157 1.8240
ATOM   2061  CA  ILE   128      52.943   7.949  37.101 -0.0597 1.9080
ATOM   2062  CB  ILE   128      51.978   8.183  38.225  0.1303 1.9080
ATOM   2063  CG2 ILE   128      52.114   7.023  39.223 -0.3204 1.9080
ATOM   2064  CG1 ILE   128      52.229   9.566  38.849 -0.0430 1.9080
ATOM   2065  CD1 ILE   128      51.096  10.041  39.757 -0.0660 1.9080
ATOM   2066  C   ILE   128      52.598   6.636  36.470  0.5973 1.9080
ATOM   2067  O   ILE   128      51.438   6.356  36.164 -0.5679 1.6612
ATOM   2068  HA  ILE   128      53.903   7.896  37.385  0.0869 1.3870
ATOM   2069 HG22 ILE   128      52.892   6.463  38.954  0.0882 1.4870
ATOM   2070 HG21 ILE   128      52.258   7.403  40.132  0.0882 1.4870
ATOM   2071  HB  ILE   128      51.051   8.186  37.864  0.0187 1.4870
ATOM   2072 HG12 ILE   128      53.070   9.525  39.380  0.0236 1.4870
ATOM   2073 HG13 ILE   128      52.341  10.226  38.111  0.0236 1.4870
ATOM   2074 HD13 ILE   128      51.487  10.421  40.591  0.0186 1.4870
ATOM   2075  H   ILE   128      52.351   9.886  36.228  0.2719 0.6000
ATOM   2076 HD12 ILE   128      50.569  10.739  39.279  0.0186 1.4870
ATOM   2077 HG23 ILE   128      51.276   6.486  39.200  0.0882 1.4870
ATOM   2078 HD11 ILE   128      50.511   9.265  39.978  0.0186 1.4870
ATOM   2079  N   ILE   129      53.636   5.788  36.281 -0.4157 1.8240
ATOM   2080  CA  ILE   129      53.469   4.537  35.601 -0.0597 1.9080
ATOM   2081  CB  ILE   129      53.690   4.680  34.118  0.1303 1.9080
ATOM   2082  CG2 ILE   129      53.743   3.284  33.483 -0.3204 1.9080
ATOM   2083  CG1 ILE   129      52.631   5.605  33.498 -0.0430 1.9080
ATOM   2084  CD1 ILE   129      52.942   6.006  32.056 -0.0660 1.9080
ATOM   2085  C   ILE   129      54.476   3.549  36.108  0.5973 1.9080
ATOM   2086  O   ILE   129      55.566   3.919  36.543 -0.5679 1.6612
ATOM   2087  HA  ILE   129      52.563   4.188  35.859  0.0869 1.3870
ATOM   2088 HG22 ILE   129      54.548   2.809  33.828  0.0882 1.4870
ATOM   2089 HG21 ILE   129      52.915   2.790  33.733  0.0882 1.4870
ATOM   2090  HB  ILE   129      54.581   5.102  33.963  0.0187 1.4870
ATOM   2091 HG12 ILE   129      51.753   5.139  33.518  0.0236 1.4870
ATOM   2092 HG13 ILE   129      52.576   6.432  34.050  0.0236 1.4870
ATOM   2093 HD13 ILE   129      52.882   5.198  31.476  0.0186 1.4870
ATOM   2094  H   ILE   129      54.534   6.135  36.671  0.2719 0.6000
ATOM   2095 HD12 ILE   129      52.279   6.689  31.760  0.0186 1.4870
ATOM   2096 HG23 ILE   129      53.799   3.387  32.494  0.0882 1.4870
ATOM   2097 HD11 ILE   129      53.862   6.386  32.017  0.0186 1.4870
ATOM   2098  N   VAL   130      54.110   2.250  36.077 -0.4157 1.8240
ATOM   2099  CA  VAL   130      55.022   1.188  36.401 -0.0875 1.9080
ATOM   2100  CB  VAL   130      54.630   0.411  37.623  0.2985 1.9080
ATOM   2101  CG1 VAL   130      55.594  -0.777  37.788 -0.3192 1.9080
ATOM   2102  CG2 VAL   130      54.615   1.370  38.826 -0.3192 1.9080
ATOM   2103  C   VAL   130      54.977   0.243  35.238  0.5973 1.9080
ATOM   2104  O   VAL   130      53.898  -0.084  34.744 -0.5679 1.6612
ATOM   2105  HA  VAL   130      55.938   1.564  36.465  0.0969 1.3870
ATOM   2106 HG11 VAL   130      55.067  -1.624  37.806  0.0791 1.4870
ATOM   2107 HG21 VAL   130      55.325   1.091  39.468  0.0791 1.4870
ATOM   2108  HB  VAL   130      53.731   0.016  37.482 -0.0297 1.4870
ATOM   2109 HG12 VAL   130      56.230  -0.789  37.020  0.0791 1.4870
ATOM   2110 HG13 VAL   130      56.097  -0.672  38.643  0.0791 1.4870
ATOM   2111  H   VAL   130      53.115   2.105  35.798  0.2719 0.6000
ATOM   2112 HG23 VAL   130      54.791   2.296  38.501  0.0791 1.4870
ATOM   2113 HG22 VAL   130      53.720   1.324  39.263  0.0791 1.4870
ATOM   2114  N   SER   131      56.149  -0.215  34.748 -0.4157 1.8240
ATOM   2115  CA  SER   131      56.116  -1.113  33.625 -0.0249 1.9080
ATOM   2116  CB  SER   131      56.661  -0.500  32.324  0.2117 1.9080
ATOM   2117  OG  SER   131      56.592  -1.454  31.273 -0.6546 1.7210
ATOM   2118  C   SER   131      56.954  -2.316  33.909  0.5973 1.9080
ATOM   2119  O   SER   131      58.146  -2.216  34.199 -0.5679 1.6612
ATOM   2120  H   SER   131      56.982   0.120  35.224  0.2719 0.6000
ATOM   2121  HA  SER   131      55.163  -1.414  33.490  0.0843 1.3870
ATOM   2122  HB3 SER   131      57.606  -0.242  32.467  0.0352 1.3870
ATOM   2123  HB2 SER   131      56.108   0.286  32.087  0.0352 1.3870
ATOM   2124  HG  SER   131      55.871  -2.115  31.473  0.4275 0.0000
ATOM   2125  N   ALA   132      56.305  -3.493  33.876 -0.4157 1.8240
ATOM   2126  CA  ALA   132      56.918  -4.784  34.000  0.0337 1.9080
ATOM   2127  CB  ALA   132      55.893  -5.911  34.213 -0.1825 1.9080
ATOM   2128  C   ALA   132      57.674  -5.105  32.749  0.5973 1.9080
ATOM   2129  O   ALA   132      58.709  -5.768  32.789 -0.5679 1.6612
ATOM   2130  H   ALA   132      55.253  -3.366  33.744  0.2719 0.6000
ATOM   2131  HA  ALA   132      57.560  -4.771  34.776  0.0823 1.3870
ATOM   2132  HB1 ALA   132      55.016  -5.630  33.832  0.0603 1.4870
ATOM   2133  HB3 ALA   132      56.214  -6.735  33.753  0.0603 1.4870
ATOM   2134  HB2 ALA   132      55.798  -6.085  35.190  0.0603 1.4870
ATOM   2135  N   TRP   133      57.154  -4.644  31.593 -0.4157 1.8240
ATOM   2136  CA  TRP   133      57.678  -5.070  30.326 -0.0275 1.9080
ATOM   2137  CB  TRP   133      56.744  -4.680  29.164 -0.0050 1.9080
ATOM   2138  CG  TRP   133      57.004  -5.385  27.854 -0.1415 1.9080
ATOM   2139  CD2 TRP   133      56.435  -6.664  27.534  0.1243 1.9080
ATOM   2140  CD1 TRP   133      57.743  -5.008  26.772 -0.1638 1.9080
ATOM   2141  NE1 TRP   133      57.664  -5.972  25.793 -0.3418 1.8240
ATOM   2142  CE2 TRP   133      56.862  -6.998  26.251  0.1380 1.9080
ATOM   2143  CE3 TRP   133      55.620  -7.491  28.254 -0.2387 1.9080
ATOM   2144  CZ2 TRP   133      56.476  -8.169  25.664 -0.2601 1.9080
ATOM   2145  CZ3 TRP   133      55.234  -8.672  27.662 -0.1972 1.9080
ATOM   2146  CH2 TRP   133      55.655  -9.005  26.390 -0.1134 1.9080
ATOM   2147  C   TRP   133      59.029  -4.471  30.097  0.5973 1.9080
ATOM   2148  O   TRP   133      59.163  -3.329  29.662 -0.5679 1.6612
ATOM   2149  HH2 TRP   133      55.359  -9.872  25.984  0.1417 1.4590
ATOM   2150  HA  TRP   133      57.784  -6.073  30.355  0.1123 1.3870
ATOM   2151  HE1 TRP   133      58.107  -5.941  24.904  0.3412 0.6000
ATOM   2152  HE3 TRP   133      55.310  -7.264  29.172  0.1700 1.4590
ATOM   2153  HZ3 TRP   133      54.637  -9.294  28.170  0.1447 1.4590
ATOM   2154  H   TRP   133      56.371  -3.979  31.716  0.2719 0.6000
ATOM   2155  HZ2 TRP   133      56.779  -8.414  24.734  0.1572 1.4590
ATOM   2156  HD1 TRP   133      58.264  -4.162  26.696  0.2062 1.4090
ATOM   2157  HB3 TRP   133      56.838  -3.700  28.993  0.0339 1.4870
ATOM   2158  HB2 TRP   133      55.803  -4.888  29.426  0.0339 1.4870
ATOM   2159  N   ASN   134      60.078  -5.266  30.387 -0.4157 1.8240
ATOM   2160  CA  ASN   134      61.429  -4.863  30.132  0.0143 1.9080
ATOM   2161  CB  ASN   134      62.394  -5.222  31.279 -0.2041 1.9080
ATOM   2162  CG  ASN   134      63.733  -4.536  31.048  0.7130 1.9080
ATOM   2163  C   ASN   134      61.807  -5.675  28.939  0.5973 1.9080
ATOM   2164  O   ASN   134      61.994  -6.888  29.031 -0.5679 1.6612
ATOM   2165  HA  ASN   134      61.413  -3.918  29.855  0.1048 1.3870
ATOM   2166  H   ASN   134      59.805  -6.181  30.806  0.2719 0.6000
ATOM   2167  HB3 ASN   134      62.530  -6.194  31.277  0.0797 1.4870
ATOM   2168  HB2 ASN   134      62.010  -4.895  32.121  0.0797 1.4870
ATOM   2169  OD1 ASN   134      64.181  -4.373  29.915 -0.5931 1.6612
ATOM   2170  ND2 ASN   134      64.399  -4.122  32.161 -0.9191 1.8240
ATOM   2171 HD22 ASN   134      65.267  -3.668  32.065  0.4196 0.6000
ATOM   2172 HD21 ASN   134      63.993  -4.288  33.054  0.4196 0.6000
ATOM   2173  N   VAL   135      61.938  -5.012  27.781 -0.4157 1.8240
ATOM   2174  CA  VAL   135      62.147  -5.710  26.547 -0.0875 1.9080
ATOM   2175  CB  VAL   135      62.227  -4.772  25.375  0.2985 1.9080
ATOM   2176  CG1 VAL   135      62.511  -5.590  24.104 -0.3192 1.9080
ATOM   2177  CG2 VAL   135      60.927  -3.951  25.312 -0.3192 1.9080
ATOM   2178  C   VAL   135      63.418  -6.497  26.593  0.5973 1.9080
ATOM   2179  O   VAL   135      63.453  -7.654  26.177 -0.5679 1.6612
ATOM   2180  HA  VAL   135      61.380  -6.355  26.412  0.0969 1.3870
ATOM   2181 HG11 VAL   135      62.584  -4.970  23.327  0.0791 1.4870
ATOM   2182 HG21 VAL   135      60.907  -3.445  24.453  0.0791 1.4870
ATOM   2183  HB  VAL   135      63.006  -4.172  25.495 -0.0297 1.4870
ATOM   2184 HG12 VAL   135      63.367  -6.088  24.222  0.0791 1.4870
ATOM   2185 HG13 VAL   135      61.763  -6.232  23.956  0.0791 1.4870
ATOM   2186  H   VAL   135      61.874  -3.980  27.872  0.2719 0.6000
ATOM   2187 HG23 VAL   135      60.150  -4.574  25.361  0.0791 1.4870
ATOM   2188 HG22 VAL   135      60.908  -3.319  26.083  0.0791 1.4870
ATOM   2189  N   GLY   136      64.495  -5.899  27.125 -0.4157 1.8240
ATOM   2190  CA  GLY   136      65.788  -6.524  27.095 -0.0252 1.9080
ATOM   2191  C   GLY   136      65.823  -7.799  27.884  0.5973 1.9080
ATOM   2192  O   GLY   136      66.504  -8.744  27.493 -0.5679 1.6612
ATOM   2193  H   GLY   136      64.301  -4.970  27.546  0.2719 0.6000
ATOM   2194  HA2 GLY   136      66.050  -6.716  26.131  0.0698 1.3870
ATOM   2195  HA3 GLY   136      66.485  -5.880  27.463  0.0698 1.3870
ATOM   2196  N   GLU   137      65.162  -7.814  29.057 -0.5163 1.8240
ATOM   2197  CA  GLU   137      65.148  -8.909  29.995  0.0397 1.9080
ATOM   2198  CB  GLU   137      65.045  -8.439  31.451  0.0560 1.9080
ATOM   2199  CG  GLU   137      66.293  -7.615  31.798  0.0136 1.9080
ATOM   2200  CD  GLU   137      66.501  -7.563  33.305  0.8054 1.9080
ATOM   2201  OE1 GLU   137      65.492  -7.535  34.053 -0.8188 1.6612
ATOM   2202  OE2 GLU   137      67.688  -7.557  33.727 -0.8188 1.6612
ATOM   2203  C   GLU   137      64.180 -10.023  29.699  0.5366 1.9080
ATOM   2204  O   GLU   137      64.274 -11.087  30.308 -0.5819 1.6612
ATOM   2205  HG2 GLU   137      67.065  -8.056  31.405 -0.0425 1.4870
ATOM   2206  HA  GLU   137      66.101  -9.301  30.070  0.1105 1.3870
ATOM   2207  HG3 GLU   137      66.153  -6.705  31.485 -0.0425 1.4870
ATOM   2208  H   GLU   137      64.632  -6.906  29.230  0.2936 0.6000
ATOM   2209  HB3 GLU   137      65.042  -9.216  32.018 -0.0173 1.4870
ATOM   2210  HB2 GLU   137      64.283  -7.857  31.525 -0.0173 1.4870
ATOM   2211  N   LEU   138      63.223  -9.827  28.772 -0.4157 1.8240
ATOM   2212  CA  LEU   138      62.143 -10.756  28.565 -0.0518 1.9080
ATOM   2213  CB  LEU   138      61.315 -10.426  27.309 -0.1102 1.9080
ATOM   2214  CG  LEU   138      60.548  -9.094  27.372  0.3531 1.9080
ATOM   2215  CD1 LEU   138      59.760  -8.853  26.076 -0.4121 1.9080
ATOM   2216  CD2 LEU   138      59.660  -9.016  28.622 -0.4121 1.9080
ATOM   2217  C   LEU   138      62.642 -12.158  28.363  0.5973 1.9080
ATOM   2218  O   LEU   138      62.047 -13.096  28.894 -0.5679 1.6612
ATOM   2219 HD22 LEU   138      60.025  -8.324  29.241  0.1000 1.4870
ATOM   2220 HD23 LEU   138      58.732  -8.769  28.350  0.1000 1.4870
ATOM   2221 HD21 LEU   138      59.653  -9.905  29.076  0.1000 1.4870
ATOM   2222  H   LEU   138      63.345  -8.943  28.227  0.2719 0.6000
ATOM   2223 HD13 LEU   138      58.889  -8.420  26.298  0.1000 1.4870
ATOM   2224 HD12 LEU   138      60.290  -8.257  25.476  0.1000 1.4870
ATOM   2225 HD11 LEU   138      59.597  -9.728  25.624  0.1000 1.4870
ATOM   2226  HA  LEU   138      61.542 -10.742  29.382  0.0922 1.3870
ATOM   2227  HG  LEU   138      61.201  -8.350  27.502 -0.0361 1.4870
ATOM   2228  HB3 LEU   138      60.650 -11.146  27.186  0.0457 1.4870
ATOM   2229  HB2 LEU   138      61.936 -10.374  26.541  0.0457 1.4870
ATOM   2230  N   ASP   139      63.740 -12.358  27.615 -0.5163 1.8240
ATOM   2231  CA  ASP   139      64.169 -13.699  27.335  0.0381 1.9080
ATOM   2232  CB  ASP   139      65.365 -13.771  26.355 -0.0303 1.9080
ATOM   2233  CG  ASP   139      66.581 -13.020  26.888  0.7994 1.9080
ATOM   2234  OD1 ASP   139      66.456 -12.323  27.930 -0.8014 1.6612
ATOM   2235  OD2 ASP   139      67.656 -13.126  26.239 -0.8014 1.6612
ATOM   2236  C   ASP   139      64.479 -14.442  28.606  0.5366 1.9080
ATOM   2237  O   ASP   139      64.200 -15.636  28.703 -0.5819 1.6612
ATOM   2238  H   ASP   139      64.205 -11.504  27.289  0.2936 0.6000
ATOM   2239  HA  ASP   139      63.398 -14.179  26.890  0.0880 1.3870
ATOM   2240  HB3 ASP   139      65.082 -13.360  25.504 -0.0122 1.4870
ATOM   2241  HB2 ASP   139      65.602 -14.722  26.239 -0.0122 1.4870
ATOM   2242  N   LYS   140      65.056 -13.765  29.617 -0.3479 1.8240
ATOM   2243  CA  LYS   140      65.423 -14.387  30.862 -0.2400 1.9080
ATOM   2244  CB  LYS   140      66.275 -13.485  31.771 -0.0094 1.9080
ATOM   2245  CG  LYS   140      67.671 -13.227  31.198  0.0187 1.9080
ATOM   2246  CD  LYS   140      68.548 -12.320  32.065 -0.0479 1.9080
ATOM   2247  CE  LYS   140      68.018 -10.897  32.236 -0.0143 1.9080
ATOM   2248  NZ  LYS   140      68.902 -10.144  33.154 -0.3854 1.8240
ATOM   2249  C   LYS   140      64.216 -14.834  31.640  0.7341 1.9080
ATOM   2250  O   LYS   140      64.289 -15.809  32.387 -0.5894 1.6612
ATOM   2251  HA  LYS   140      66.005 -15.196  30.668  0.1426 1.3870
ATOM   2252  HE2 LYS   140      68.002 -10.453  31.346  0.1135 1.1000
ATOM   2253  HE3 LYS   140      67.100 -10.941  32.616  0.1135 1.1000
ATOM   2254  HG2 LYS   140      68.142 -14.113  31.082  0.0103 1.4870
ATOM   2255  HG3 LYS   140      67.575 -12.804  30.286  0.0103 1.4870
ATOM   2256  HZ1 LYS   140      68.837 -10.531  34.075  0.3400 0.6000
ATOM   2257  HZ3 LYS   140      69.849 -10.206  32.834  0.3400 0.6000
ATOM   2258  HZ2 LYS   140      68.622  -9.183  33.177  0.3400 0.6000
ATOM   2259  HD3 LYS   140      69.463 -12.268  31.650  0.0621 1.4870
ATOM   2260  HD2 LYS   140      68.634 -12.737  32.977  0.0621 1.4870
ATOM   2261  H   LYS   140      65.208 -12.751  29.405  0.2747 0.6000
ATOM   2262  HB3 LYS   140      66.376 -13.934  32.648  0.0362 1.4870
ATOM   2263  HB2 LYS   140      65.812 -12.616  31.867  0.0362 1.4870
ATOM   2264  N   MET   141      63.079 -14.125  31.512 -0.4157 1.8240
ATOM   2265  CA  MET   141      61.904 -14.424  32.287 -0.0237 1.9080
ATOM   2266  CB  MET   141      60.770 -13.423  32.032  0.0342 1.9080
ATOM   2267  CG  MET   141      61.177 -11.979  32.314  0.0018 1.9080
ATOM   2268  SD  MET   141      59.872 -10.748  32.029 -0.2737 2.0000
ATOM   2269  CE  MET   141      60.967  -9.319  32.270 -0.0536 1.9080
ATOM   2270  C   MET   141      61.368 -15.771  31.914  0.5973 1.9080
ATOM   2271  O   MET   141      61.393 -16.167  30.750 -0.5679 1.6612
ATOM   2272  HG2 MET   141      61.517 -11.925  33.289  0.0440 1.3870
ATOM   2273  HE1 MET   141      61.637  -9.297  31.532  0.0684 1.3870
ATOM   2274  HE2 MET   141      60.419  -8.486  32.259  0.0684 1.3870
ATOM   2275  HE3 MET   141      61.430  -9.411  33.148  0.0684 1.3870
ATOM   2276  HB2 MET   141      60.484 -13.490  31.073  0.0241 1.4870
ATOM   2277  HG3 MET   141      62.010 -11.760  31.741  0.0440 1.3870
ATOM   2278  H   MET   141      63.139 -13.357  30.811  0.2719 0.6000
ATOM   2279  HA  MET   141      62.163 -14.444  33.261  0.0880 1.3870
ATOM   2280  HB3 MET   141      59.992 -13.654  32.622  0.0241 1.4870
ATOM   2281  N   ALA   142      60.875 -16.518  32.926 -0.4157 1.8240
ATOM   2282  CA  ALA   142      60.290 -17.803  32.692  0.0337 1.9080
ATOM   2283  CB  ALA   142      59.864 -18.505  33.993 -0.1825 1.9080
ATOM   2284  C   ALA   142      59.063 -17.588  31.869  0.5973 1.9080
ATOM   2285  O   ALA   142      58.818 -18.311  30.904 -0.5679 1.6612
ATOM   2286  H   ALA   142      60.966 -16.069  33.859  0.2719 0.6000
ATOM   2287  HA  ALA   142      60.933 -18.371  32.179  0.0823 1.3870
ATOM   2288  HB1 ALA   142      58.941 -18.215  34.232  0.0603 1.4870
ATOM   2289  HB3 ALA   142      59.884 -19.492  33.852  0.0603 1.4870
ATOM   2290  HB2 ALA   142      60.497 -18.254  34.721  0.0603 1.4870
ATOM   2291  N   LEU   143      58.264 -16.566  32.232 -0.4157 1.8240
ATOM   2292  CA  LEU   143      57.046 -16.307  31.523 -0.0518 1.9080
ATOM   2293  CB  LEU   143      55.820 -16.749  32.344 -0.1102 1.9080
ATOM   2294  CG  LEU   143      54.493 -16.789  31.571  0.3531 1.9080
ATOM   2295  CD1 LEU   143      54.546 -17.836  30.446 -0.4121 1.9080
ATOM   2296  CD2 LEU   143      53.309 -17.022  32.526 -0.4121 1.9080
ATOM   2297  C   LEU   143      56.998 -14.822  31.315  0.5973 1.9080
ATOM   2298  O   LEU   143      57.478 -14.060  32.152 -0.5679 1.6612
ATOM   2299 HD22 LEU   143      52.899 -17.909  32.327  0.1000 1.4870
ATOM   2300 HD23 LEU   143      53.640 -17.005  33.467  0.1000 1.4870
ATOM   2301 HD21 LEU   143      52.634 -16.300  32.392  0.1000 1.4870
ATOM   2302  H   LEU   143      58.611 -16.020  33.037  0.2719 0.6000
ATOM   2303 HD13 LEU   143      53.861 -18.540  30.622  0.1000 1.4870
ATOM   2304 HD12 LEU   143      54.356 -17.389  29.574  0.1000 1.4870
ATOM   2305 HD11 LEU   143      55.455 -18.247  30.424  0.1000 1.4870
ATOM   2306  HA  LEU   143      57.081 -16.754  30.637  0.0922 1.3870
ATOM   2307  HG  LEU   143      54.321 -15.890  31.172 -0.0361 1.4870
ATOM   2308  HB3 LEU   143      55.710 -16.110  33.092  0.0457 1.4870
ATOM   2309  HB2 LEU   143      55.995 -17.665  32.680  0.0457 1.4870
ATOM   2310  N   ALA   144      56.433 -14.367  30.178 -0.4157 1.8240
ATOM   2311  CA  ALA   144      56.364 -12.959  29.892  0.0337 1.9080
ATOM   2312  CB  ALA   144      55.908 -12.643  28.457 -0.1825 1.9080
ATOM   2313  C   ALA   144      55.372 -12.351  30.837  0.5973 1.9080
ATOM   2314  O   ALA   144      54.485 -13.037  31.343 -0.5679 1.6612
ATOM   2315  H   ALA   144      56.069 -15.113  29.558  0.2719 0.6000
ATOM   2316  HA  ALA   144      57.261 -12.547  30.050  0.0823 1.3870
ATOM   2317  HB1 ALA   144      56.391 -11.834  28.132  0.0603 1.4870
ATOM   2318  HB3 ALA   144      56.117 -13.421  27.870  0.0603 1.4870
ATOM   2319  HB2 ALA   144      54.926 -12.474  28.457  0.0603 1.4870
ATOM   2320  N   PRO   145      55.514 -11.080  31.120 -0.2548 1.8240
ATOM   2321  CA  PRO   145      54.605 -10.453  32.043 -0.0266 1.9080
ATOM   2322  CD  PRO   145      56.823 -10.446  31.126  0.0192 1.9080
ATOM   2323  CB  PRO   145      55.227  -9.101  32.383 -0.0070 1.9080
ATOM   2324  CG  PRO   145      56.737  -9.343  32.195  0.0189 1.9080
ATOM   2325  C   PRO   145      53.212 -10.360  31.500  0.5896 1.9080
ATOM   2326  O   PRO   145      53.038  -9.798  30.420 -0.5748 1.6612
ATOM   2327  HG2 PRO   145      57.176  -8.511  31.879  0.0213 1.4870
ATOM   2328  HA  PRO   145      54.612 -10.936  32.941  0.0641 1.3870
ATOM   2329  HD3 PRO   145      57.549 -11.104  31.363  0.0391 1.3870
ATOM   2330  HD2 PRO   145      57.040 -10.044  30.229  0.0391 1.3870
ATOM   2331  HG3 PRO   145      57.139  -9.648  33.049  0.0213 1.4870
ATOM   2332  HB3 PRO   145      55.043  -8.840  33.323  0.0253 1.4870
ATOM   2333  HB2 PRO   145      54.921  -8.391  31.759  0.0253 1.4870
ATOM   2334  N   CYS   146      52.219 -10.936  32.210 -0.4157 1.8240
ATOM   2335  CA  CYS   146      50.838 -10.835  31.825  0.0213 1.9080
ATOM   2336  CB  CYS   146      49.948 -11.835  32.580 -0.1231 1.9080
ATOM   2337  SG  CYS   146      50.383 -13.559  32.197 -0.3119 2.0000
ATOM   2338  C   CYS   146      50.317  -9.456  32.107  0.5973 1.9080
ATOM   2339  O   CYS   146      49.762  -8.799  31.227 -0.5679 1.6612
ATOM   2340  H   CYS   146      52.557 -11.453  33.053  0.2719 0.6000
ATOM   2341  HA  CYS   146      50.769 -11.004  30.833  0.1124 1.3870
ATOM   2342  HB3 CYS   146      49.012 -11.685  32.306  0.1112 1.3870
ATOM   2343  HB2 CYS   146      50.073 -11.693  33.547  0.1112 1.3870
ATOM   2344  HG  CYS   146      51.353 -13.609  31.969  0.1933 0.6000
ATOM   2345  N   HIS   147      50.509  -8.976  33.357 -0.4157 1.8240
ATOM   2346  CA  HIS   147      50.031  -7.675  33.734  0.0188 1.9080
ATOM   2347  CG  HIS   147      50.301  -8.357  36.200 -0.0266 1.9080
ATOM   2348  CB  HIS   147      49.487  -7.616  35.177 -0.0462 1.9080
ATOM   2349  C   HIS   147      51.195  -6.753  33.574  0.5973 1.9080
ATOM   2350  O   HIS   147      51.900  -6.423  34.526 -0.5679 1.6612
ATOM   2351  H   HIS   147      51.017  -9.625  33.984  0.2719 0.6000
ATOM   2352  HA  HIS   147      49.314  -7.400  33.105  0.0881 1.3870
ATOM   2353  HB3 HIS   147      48.550  -7.996  35.183  0.0402 1.4870
ATOM   2354  HB2 HIS   147      49.429  -6.647  35.460  0.0402 1.4870
ATOM   2355  CD2 HIS   147      50.301  -9.682  36.522  0.1292 1.9080
ATOM   2356  HD1 HIS   147      51.464  -6.824  37.088  0.3649 0.6000
ATOM   2357  HE1 HIS   147      52.402  -8.585  38.559  0.1392 1.3590
ATOM   2358  CE1 HIS   147      51.709  -8.753  37.839  0.2057 1.9080
ATOM   2359  ND1 HIS   147      51.212  -7.767  37.048 -0.3811 1.8240
ATOM   2360  NE2 HIS   147      51.186  -9.932  37.555 -0.5727 1.8240
ATOM   2361  HD2 HIS   147      49.732 -10.388  36.067  0.1147 1.4090
ATOM   2362  N   ALA   148      51.407  -6.350  32.309 -0.4157 1.8240
ATOM   2363  CA  ALA   148      52.535  -5.603  31.840  0.0337 1.9080
ATOM   2364  CB  ALA   148      52.602  -5.571  30.304 -0.1825 1.9080
ATOM   2365  C   ALA   148      52.652  -4.179  32.307  0.5973 1.9080
ATOM   2366  O   ALA   148      53.734  -3.765  32.718 -0.5679 1.6612
ATOM   2367  H   ALA   148      50.612  -6.657  31.658  0.2719 0.6000
ATOM   2368  HA  ALA   148      53.399  -6.105  32.118  0.0823 1.3870
ATOM   2369  HB1 ALA   148      51.767  -5.971  29.933  0.0603 1.4870
ATOM   2370  HB3 ALA   148      52.688  -4.625  30.001  0.0603 1.4870
ATOM   2371  HB2 ALA   148      53.393  -6.097  30.001  0.0603 1.4870
ATOM   2372  N   PHE   149      51.561  -3.387  32.277 -0.4157 1.8240
ATOM   2373  CA  PHE   149      51.767  -1.972  32.452 -0.0024 1.9080
ATOM   2374  CB  PHE   149      51.720  -1.337  31.045 -0.0343 1.9080
ATOM   2375  CG  PHE   149      52.210   0.066  30.935  0.0118 1.9080
ATOM   2376  CD1 PHE   149      53.529   0.307  30.626 -0.1256 1.9080
ATOM   2377  CD2 PHE   149      51.360   1.135  31.097 -0.1256 1.9080
ATOM   2378  CE1 PHE   149      54.001   1.591  30.500 -0.1704 1.9080
ATOM   2379  CE2 PHE   149      51.826   2.423  30.970 -0.1704 1.9080
ATOM   2380  CZ  PHE   149      53.147   2.652  30.670 -0.1072 1.9080
ATOM   2381  C   PHE   149      50.638  -1.428  33.276  0.5973 1.9080
ATOM   2382  O   PHE   149      49.493  -1.843  33.107 -0.5679 1.6612
ATOM   2383  HZ  PHE   149      53.489   3.591  30.574  0.1297 1.4590
ATOM   2384  HA  PHE   149      52.605  -1.859  32.988  0.0978 1.3870
ATOM   2385  HE1 PHE   149      54.976   1.746  30.284  0.1430 1.4590
ATOM   2386  HE2 PHE   149      51.186   3.204  31.101  0.1430 1.4590
ATOM   2387  H   PHE   149      50.678  -3.853  32.133  0.2719 0.6000
ATOM   2388  HD2 PHE   149      50.393   0.975  31.309  0.1330 1.4590
ATOM   2389  HD1 PHE   149      54.156  -0.462  30.489  0.1330 1.4590
ATOM   2390  HB3 PHE   149      50.767  -1.362  30.745  0.0295 1.4870
ATOM   2391  HB2 PHE   149      52.275  -1.912  30.446  0.0295 1.4870
ATOM   2392  N   PHE   150      50.926  -0.493  34.212 -0.4157 1.8240
ATOM   2393  CA  PHE   150      49.844   0.092  34.955 -0.0024 1.9080
ATOM   2394  CB  PHE   150      49.386  -0.719  36.189 -0.0343 1.9080
ATOM   2395  CG  PHE   150      50.492  -0.954  37.162  0.0118 1.9080
ATOM   2396  CD1 PHE   150      51.308  -2.054  37.035 -0.1256 1.9080
ATOM   2397  CD2 PHE   150      50.705  -0.087  38.210 -0.1256 1.9080
ATOM   2398  CE1 PHE   150      52.324  -2.287  37.931 -0.1704 1.9080
ATOM   2399  CE2 PHE   150      51.719  -0.315  39.110 -0.1704 1.9080
ATOM   2400  CZ  PHE   150      52.530  -1.416  38.972 -0.1072 1.9080
ATOM   2401  C   PHE   150      50.163   1.511  35.317  0.5973 1.9080
ATOM   2402  O   PHE   150      51.325   1.896  35.430 -0.5679 1.6612
ATOM   2403  HZ  PHE   150      53.270  -1.585  39.627  0.1297 1.4590
ATOM   2404  HA  PHE   150      49.041   0.115  34.344  0.0978 1.3870
ATOM   2405  HE1 PHE   150      52.913  -3.101  37.818  0.1430 1.4590
ATOM   2406  HE2 PHE   150      51.864   0.336  39.880  0.1430 1.4590
ATOM   2407  H   PHE   150      51.914  -0.274  34.317  0.2719 0.6000
ATOM   2408  HD2 PHE   150      50.116   0.718  38.317  0.1330 1.4590
ATOM   2409  HD1 PHE   150      51.164  -2.696  36.280  0.1330 1.4590
ATOM   2410  HB3 PHE   150      49.062  -1.588  35.864  0.0295 1.4870
ATOM   2411  HB2 PHE   150      48.679  -0.200  36.634  0.0295 1.4870
ATOM   2412  N   GLN   151      49.101   2.332  35.489 -0.4157 1.8240
ATOM   2413  CA  GLN   151      49.248   3.740  35.735 -0.0031 1.9080
ATOM   2414  CB  GLN   151      48.813   4.567  34.511 -0.0036 1.9080
ATOM   2415  CG  GLN   151      48.935   6.083  34.652 -0.0645 1.9080
ATOM   2416  CD  GLN   151      48.457   6.686  33.337  0.6951 1.9080
ATOM   2417  OE1 GLN   151      48.485   7.902  33.155 -0.6086 1.6612
ATOM   2418  NE2 GLN   151      48.004   5.819  32.391 -0.9407 1.8240
ATOM   2419  C   GLN   151      48.375   4.122  36.895  0.5973 1.9080
ATOM   2420  O   GLN   151      47.404   3.435  37.207 -0.5679 1.6612
ATOM   2421  HG2 GLN   151      48.348   6.384  35.369  0.0352 1.4870
ATOM   2422  HA  GLN   151      50.201   3.918  35.991  0.0850 1.3870
ATOM   2423  HG3 GLN   151      49.872   6.316  34.785  0.0352 1.4870
ATOM   2424  H   GLN   151      48.182   1.839  35.424  0.2719 0.6000
ATOM   2425 HE22 GLN   151      47.793   4.908  32.070  0.4251 0.6000
ATOM   2426 HE21 GLN   151      47.854   6.625  31.839  0.4251 0.6000
ATOM   2427  HB3 GLN   151      47.848   4.351  34.308  0.0171 1.4870
ATOM   2428  HB2 GLN   151      49.371   4.283  33.721  0.0171 1.4870
ATOM   2429  N   PHE   152      48.727   5.238  37.578 -0.4157 1.8240
ATOM   2430  CA  PHE   152      47.960   5.713  38.700 -0.0024 1.9080
ATOM   2431  CB  PHE   152      48.772   5.845  39.998 -0.0343 1.9080
ATOM   2432  CG  PHE   152      49.079   4.464  40.457  0.0118 1.9080
ATOM   2433  CD1 PHE   152      48.163   3.766  41.211 -0.1256 1.9080
ATOM   2434  CD2 PHE   152      50.274   3.865  40.135 -0.1256 1.9080
ATOM   2435  CE1 PHE   152      48.436   2.488  41.637 -0.1704 1.9080
ATOM   2436  CE2 PHE   152      50.551   2.587  40.558 -0.1704 1.9080
ATOM   2437  CZ  PHE   152      49.631   1.897  41.309 -0.1072 1.9080
ATOM   2438  C   PHE   152      47.431   7.073  38.364  0.5973 1.9080
ATOM   2439  O   PHE   152      48.049   7.826  37.612 -0.5679 1.6612
ATOM   2440  HZ  PHE   152      49.828   0.963  41.618  0.1297 1.4590
ATOM   2441  HA  PHE   152      47.172   5.104  38.798  0.0978 1.3870
ATOM   2442  HE1 PHE   152      47.753   1.990  42.192  0.1430 1.4590
ATOM   2443  HE2 PHE   152      51.441   2.157  40.313  0.1430 1.4590
ATOM   2444  H   PHE   152      49.584   5.698  37.213  0.2719 0.6000
ATOM   2445  HD2 PHE   152      50.949   4.365  39.586  0.1330 1.4590
ATOM   2446  HD1 PHE   152      47.290   4.188  41.452  0.1330 1.4590
ATOM   2447  HB3 PHE   152      48.212   6.275  40.651  0.0295 1.4870
ATOM   2448  HB2 PHE   152      49.595   6.294  39.784  0.0295 1.4870
ATOM   2449  N   TYR   153      46.243   7.403  38.914 -0.4157 1.8240
ATOM   2450  CA  TYR   153      45.569   8.643  38.641 -0.0014 1.9080
ATOM   2451  CB  TYR   153      44.417   8.380  37.649 -0.0152 1.9080
ATOM   2452  CG  TYR   153      43.666   9.603  37.249 -0.0011 1.9080
ATOM   2453  CD1 TYR   153      44.152  10.429  36.261 -0.1906 1.9080
ATOM   2454  CD2 TYR   153      42.458   9.902  37.833 -0.1906 1.9080
ATOM   2455  CE1 TYR   153      43.452  11.548  35.875 -0.2341 1.9080
ATOM   2456  CE2 TYR   153      41.752  11.020  37.452 -0.2341 1.9080
ATOM   2457  CZ  TYR   153      42.250  11.845  36.471  0.3226 1.9080
ATOM   2458  OH  TYR   153      41.528  12.991  36.077 -0.5579 1.7210
ATOM   2459  C   TYR   153      44.987   9.116  39.943  0.5973 1.9080
ATOM   2460  O   TYR   153      44.616   8.302  40.787 -0.5679 1.6612
ATOM   2461  HA  TYR   153      46.239   9.312  38.333  0.0876 1.3870
ATOM   2462  HE1 TYR   153      43.819  12.150  35.155  0.1656 1.4590
ATOM   2463  HE2 TYR   153      40.873  11.235  37.890  0.1656 1.4590
ATOM   2464  H   TYR   153      45.867   6.663  39.557  0.2719 0.6000
ATOM   2465  HD2 TYR   153      42.086   9.302  38.541  0.1699 1.4590
ATOM   2466  HD1 TYR   153      45.026  10.215  35.817  0.1699 1.4590
ATOM   2467  HB3 TYR   153      43.786   7.739  38.084  0.0295 1.4870
ATOM   2468  HB2 TYR   153      44.812   7.959  36.834  0.0295 1.4870
ATOM   2469  HH  TYR   153      41.786  13.215  35.145  0.3992 0.0000
ATOM   2470  N   VAL   154      44.911  10.447  40.158 -0.4157 1.8240
ATOM   2471  CA  VAL   154      44.334  10.925  41.385 -0.0875 1.9080
ATOM   2472  CB  VAL   154      45.346  11.510  42.327  0.2985 1.9080
ATOM   2473  CG1 VAL   154      44.611  12.067  43.559 -0.3192 1.9080
ATOM   2474  CG2 VAL   154      46.395  10.433  42.657 -0.3192 1.9080
ATOM   2475  C   VAL   154      43.369  12.021  41.063  0.5973 1.9080
ATOM   2476  O   VAL   154      43.689  12.939  40.309 -0.5679 1.6612
ATOM   2477  HA  VAL   154      43.828  10.172  41.812  0.0969 1.3870
ATOM   2478 HG11 VAL   154      43.636  12.122  43.359  0.0791 1.4870
ATOM   2479 HG21 VAL   154      46.312   9.690  41.997  0.0791 1.4870
ATOM   2480  HB  VAL   154      45.780  12.288  41.893 -0.0297 1.4870
ATOM   2481 HG12 VAL   154      44.764  11.457  44.333  0.0791 1.4870
ATOM   2482 HG13 VAL   154      44.967  12.975  43.767  0.0791 1.4870
ATOM   2483  H   VAL   154      45.282  11.029  39.406  0.2719 0.6000
ATOM   2484 HG23 VAL   154      47.303  10.841  42.601  0.0791 1.4870
ATOM   2485 HG22 VAL   154      46.228  10.093  43.579  0.0791 1.4870
ATOM   2486  N   ALA   155      42.144  11.944  41.622 -0.4157 1.8240
ATOM   2487  CA  ALA   155      41.189  12.995  41.419  0.0337 1.9080
ATOM   2488  CB  ALA   155      40.306  12.800  40.176 -0.1825 1.9080
ATOM   2489  C   ALA   155      40.280  12.991  42.605  0.5973 1.9080
ATOM   2490  O   ALA   155      39.898  11.937  43.109 -0.5679 1.6612
ATOM   2491  H   ALA   155      41.982  11.093  42.180  0.2719 0.6000
ATOM   2492  HA  ALA   155      41.666  13.870  41.375  0.0823 1.3870
ATOM   2493  HB1 ALA   155      39.495  13.374  40.258  0.0603 1.4870
ATOM   2494  HB3 ALA   155      40.823  13.060  39.364  0.0603 1.4870
ATOM   2495  HB2 ALA   155      40.037  11.842  40.113  0.0603 1.4870
ATOM   2496  N   ASP   156      39.917  14.194  43.085 -0.5163 1.8240
ATOM   2497  CA  ASP   156      39.005  14.341  44.179  0.0381 1.9080
ATOM   2498  CB  ASP   156      37.564  13.935  43.822 -0.0303 1.9080
ATOM   2499  CG  ASP   156      37.017  14.992  42.871  0.7994 1.9080
ATOM   2500  OD1 ASP   156      37.520  16.147  42.921 -0.8014 1.6612
ATOM   2501  OD2 ASP   156      36.094  14.659  42.082 -0.8014 1.6612
ATOM   2502  C   ASP   156      39.462  13.531  45.354  0.5366 1.9080
ATOM   2503  O   ASP   156      38.643  12.994  46.099 -0.5819 1.6612
ATOM   2504  H   ASP   156      40.365  14.995  42.582  0.2936 0.6000
ATOM   2505  HA  ASP   156      39.020  15.311  44.460  0.0880 1.3870
ATOM   2506  HB3 ASP   156      37.038  13.937  44.636 -0.0122 1.4870
ATOM   2507  HB2 ASP   156      37.595  13.081  43.363 -0.0122 1.4870
ATOM   2508  N   GLY   157      40.788  13.427  45.560 -0.4157 1.8240
ATOM   2509  CA  GLY   157      41.294  12.775  46.734 -0.0252 1.9080
ATOM   2510  C   GLY   157      41.178  11.285  46.619  0.5973 1.9080
ATOM   2511  O   GLY   157      41.293  10.584  47.623 -0.5679 1.6612
ATOM   2512  H   GLY   157      41.370  13.847  44.818  0.2719 0.6000
ATOM   2513  HA2 GLY   157      42.265  13.029  46.873  0.0698 1.3870
ATOM   2514  HA3 GLY   157      40.781  13.092  47.548  0.0698 1.3870
ATOM   2515  N   LYS   158      40.949  10.746  45.406 -0.3479 1.8240
ATOM   2516  CA  LYS   158      40.841   9.316  45.306 -0.2400 1.9080
ATOM   2517  CB  LYS   158      39.508   8.830  44.711 -0.0094 1.9080
ATOM   2518  CG  LYS   158      38.307   9.072  45.630  0.0187 1.9080
ATOM   2519  CD  LYS   158      36.955   8.806  44.966 -0.0479 1.9080
ATOM   2520  CE  LYS   158      35.766   8.961  45.918 -0.0143 1.9080
ATOM   2521  NZ  LYS   158      34.500   8.692  45.199 -0.3854 1.8240
ATOM   2522  C   LYS   158      41.944   8.826  44.420  0.7341 1.9080
ATOM   2523  O   LYS   158      42.372   9.516  43.499 -0.5894 1.6612
ATOM   2524  HA  LYS   158      40.946   8.912  46.217  0.1426 1.3870
ATOM   2525  HE2 LYS   158      35.871   8.313  46.667  0.1135 1.1000
ATOM   2526  HE3 LYS   158      35.760   9.893  46.271  0.1135 1.1000
ATOM   2527  HG2 LYS   158      38.392   8.473  46.437  0.0103 1.4870
ATOM   2528  HG3 LYS   158      38.328  10.029  45.945  0.0103 1.4870
ATOM   2529  HZ1 LYS   158      33.773   9.269  45.573  0.3400 0.6000
ATOM   2530  HZ3 LYS   158      34.617   8.894  44.226  0.3400 0.6000
ATOM   2531  HZ2 LYS   158      34.249   7.729  45.310  0.3400 0.6000
ATOM   2532  HD3 LYS   158      36.951   7.871  44.608  0.0621 1.4870
ATOM   2533  HD2 LYS   158      36.838   9.451  44.209  0.0621 1.4870
ATOM   2534  H   LYS   158      40.869  11.408  44.639  0.2747 0.6000
ATOM   2535  HB3 LYS   158      39.581   7.853  44.544  0.0362 1.4870
ATOM   2536  HB2 LYS   158      39.352   9.317  43.860  0.0362 1.4870
ATOM   2537  N   LEU   159      42.442   7.603  44.697 -0.4157 1.8240
ATOM   2538  CA  LEU   159      43.514   7.042  43.926 -0.0518 1.9080
ATOM   2539  CB  LEU   159      44.580   6.365  44.803 -0.1102 1.9080
ATOM   2540  CG  LEU   159      45.747   5.751  44.010  0.3531 1.9080
ATOM   2541  CD1 LEU   159      46.539   6.838  43.265 -0.4121 1.9080
ATOM   2542  CD2 LEU   159      46.635   4.878  44.910 -0.4121 1.9080
ATOM   2543  C   LEU   159      42.926   5.991  43.037  0.5973 1.9080
ATOM   2544  O   LEU   159      42.172   5.134  43.492 -0.5679 1.6612
ATOM   2545 HD22 LEU   159      47.046   5.449  45.617  0.1000 1.4870
ATOM   2546 HD23 LEU   159      46.076   4.168  45.332  0.1000 1.4870
ATOM   2547 HD21 LEU   159      47.351   4.459  44.356  0.1000 1.4870
ATOM   2548  H   LEU   159      41.981   7.132  45.499  0.2719 0.6000
ATOM   2549 HD13 LEU   159      47.505   6.588  43.253  0.1000 1.4870
ATOM   2550 HD12 LEU   159      46.197   6.909  42.330  0.1000 1.4870
ATOM   2551 HD11 LEU   159      46.420   7.710  43.736  0.1000 1.4870
ATOM   2552  HA  LEU   159      43.917   7.758  43.358  0.0922 1.3870
ATOM   2553  HG  LEU   159      45.382   5.100  43.347 -0.0361 1.4870
ATOM   2554  HB3 LEU   159      44.146   5.636  45.302  0.0457 1.4870
ATOM   2555  HB2 LEU   159      44.959   7.049  45.404  0.0457 1.4870
ATOM   2556  N   SER   160      43.256   6.043  41.731 -0.4157 1.8240
ATOM   2557  CA  SER   160      42.742   5.067  40.813 -0.0249 1.9080
ATOM   2558  CB  SER   160      41.819   5.660  39.734  0.2117 1.9080
ATOM   2559  OG  SER   160      40.645   6.194  40.332 -0.6546 1.7210
ATOM   2560  C   SER   160      43.915   4.473  40.110  0.5973 1.9080
ATOM   2561  O   SER   160      44.988   5.071  40.058 -0.5679 1.6612
ATOM   2562  H   SER   160      43.885   6.821  41.480  0.2719 0.6000
ATOM   2563  HA  SER   160      42.289   4.349  41.336  0.0843 1.3870
ATOM   2564  HB3 SER   160      41.563   4.939  39.104  0.0352 1.3870
ATOM   2565  HB2 SER   160      42.304   6.385  39.265  0.0352 1.3870
ATOM   2566  HG  SER   160      40.903   6.827  41.060  0.4275 0.0000
ATOM   2567  N   CYS   161      43.748   3.249  39.574 -0.4157 1.8240
ATOM   2568  CA  CYS   161      44.830   2.623  38.874  0.0213 1.9080
ATOM   2569  CB  CYS   161      45.559   1.563  39.716 -0.1231 1.9080
ATOM   2570  SG  CYS   161      46.929   0.770  38.823 -0.3119 2.0000
ATOM   2571  C   CYS   161      44.261   1.925  37.683  0.5973 1.9080
ATOM   2572  O   CYS   161      43.154   1.391  37.736 -0.5679 1.6612
ATOM   2573  H   CYS   161      42.815   2.842  39.716  0.2719 0.6000
ATOM   2574  HA  CYS   161      45.461   3.332  38.557  0.1124 1.3870
ATOM   2575  HB3 CYS   161      44.904   0.862  39.965  0.1112 1.3870
ATOM   2576  HB2 CYS   161      45.928   2.007  40.520  0.1112 1.3870
ATOM   2577  HG  CYS   161      47.315   1.420  38.171  0.1933 0.6000
ATOM   2578  N   GLN   162      45.003   1.932  36.558 -0.4157 1.8240
ATOM   2579  CA  GLN   162      44.540   1.219  35.403 -0.0031 1.9080
ATOM   2580  CB  GLN   162      44.262   2.098  34.170 -0.0036 1.9080
ATOM   2581  CG  GLN   162      43.761   1.281  32.976 -0.0645 1.9080
ATOM   2582  CD  GLN   162      43.429   2.225  31.829  0.6951 1.9080
ATOM   2583  OE1 GLN   162      43.717   3.418  31.900 -0.6086 1.6612
ATOM   2584  NE2 GLN   162      42.817   1.683  30.743 -0.9407 1.8240
ATOM   2585  C   GLN   162      45.617   0.252  35.039  0.5973 1.9080
ATOM   2586  O   GLN   162      46.802   0.578  35.084 -0.5679 1.6612
ATOM   2587  HG2 GLN   162      44.476   0.670  32.688  0.0352 1.4870
ATOM   2588  HA  GLN   162      43.727   0.702  35.657  0.0850 1.3870
ATOM   2589  HG3 GLN   162      42.944   0.801  33.241  0.0352 1.4870
ATOM   2590  H   GLN   162      45.875   2.468  36.619  0.2719 0.6000
ATOM   2591 HE22 GLN   162      42.427   0.920  30.249  0.4251 0.6000
ATOM   2592 HE21 GLN   162      42.840   2.599  30.372  0.4251 0.6000
ATOM   2593  HB3 GLN   162      45.105   2.550  33.903  0.0171 1.4870
ATOM   2594  HB2 GLN   162      43.565   2.764  34.403  0.0171 1.4870
ATOM   2595  N   LEU   163      45.220  -0.983  34.685 -0.4157 1.8240
ATOM   2596  CA  LEU   163      46.175  -1.994  34.343 -0.0518 1.9080
ATOM   2597  CB  LEU   163      46.011  -3.277  35.176 -0.1102 1.9080
ATOM   2598  CG  LEU   163      46.936  -4.428  34.739  0.3531 1.9080
ATOM   2599  CD1 LEU   163      48.416  -4.078  34.950 -0.4121 1.9080
ATOM   2600  CD2 LEU   163      46.527  -5.750  35.411 -0.4121 1.9080
ATOM   2601  C   LEU   163      45.958  -2.386  32.920  0.5973 1.9080
ATOM   2602  O   LEU   163      44.826  -2.454  32.445 -0.5679 1.6612
ATOM   2603 HD22 LEU   163      46.430  -6.455  34.712  0.1000 1.4870
ATOM   2604 HD23 LEU   163      47.232  -6.016  36.065  0.1000 1.4870
ATOM   2605 HD21 LEU   163      45.658  -5.621  35.884  0.1000 1.4870
ATOM   2606  H   LEU   163      44.192  -1.115  34.687  0.2719 0.6000
ATOM   2607 HD13 LEU   163      48.963  -4.528  34.247  0.1000 1.4870
ATOM   2608 HD12 LEU   163      48.531  -3.089  34.885  0.1000 1.4870
ATOM   2609 HD11 LEU   163      48.702  -4.393  35.853  0.1000 1.4870
ATOM   2610  HA  LEU   163      47.099  -1.616  34.439  0.0922 1.3870
ATOM   2611  HG  LEU   163      46.779  -4.618  33.768 -0.0361 1.4870
ATOM   2612  HB3 LEU   163      45.083  -3.589  35.075  0.0457 1.4870
ATOM   2613  HB2 LEU   163      46.230  -3.062  36.112  0.0457 1.4870
ATOM   2614  N   TYR   164      47.065  -2.633  32.197 -0.4157 1.8240
ATOM   2615  CA  TYR   164      46.958  -3.106  30.853 -0.0014 1.9080
ATOM   2616  CB  TYR   164      47.841  -2.334  29.855 -0.0152 1.9080
ATOM   2617  CG  TYR   164      47.616  -2.911  28.500 -0.0011 1.9080
ATOM   2618  CD1 TYR   164      46.540  -2.500  27.745 -0.1906 1.9080
ATOM   2619  CD2 TYR   164      48.472  -3.855  27.981 -0.1906 1.9080
ATOM   2620  CE1 TYR   164      46.321  -3.020  26.492 -0.2341 1.9080
ATOM   2621  CE2 TYR   164      48.257  -4.379  26.727 -0.2341 1.9080
ATOM   2622  CZ  TYR   164      47.179  -3.964  25.983  0.3226 1.9080
ATOM   2623  OH  TYR   164      46.957  -4.501  24.696 -0.5579 1.7210
ATOM   2624  C   TYR   164      47.472  -4.507  30.916  0.5973 1.9080
ATOM   2625  O   TYR   164      48.665  -4.729  31.120 -0.5679 1.6612
ATOM   2626  HA  TYR   164      46.005  -3.130  30.594  0.0876 1.3870
ATOM   2627  HE1 TYR   164      45.533  -2.709  25.946  0.1656 1.4590
ATOM   2628  HE2 TYR   164      48.889  -5.067  26.354  0.1656 1.4590
ATOM   2629  H   TYR   164      47.950  -2.452  32.697  0.2719 0.6000
ATOM   2630  HD2 TYR   164      49.257  -4.163  28.517  0.1699 1.4590
ATOM   2631  HD1 TYR   164      45.907  -1.813  28.113  0.1699 1.4590
ATOM   2632  HB3 TYR   164      48.772  -2.466  30.112  0.0295 1.4870
ATOM   2633  HB2 TYR   164      47.559  -1.402  29.862  0.0295 1.4870
ATOM   2634  HH  TYR   164      47.118  -3.784  24.029  0.3992 0.0000
ATOM   2635  N   GLN   165      46.572  -5.497  30.767 -0.4157 1.8240
ATOM   2636  CA  GLN   165      47.013  -6.856  30.849 -0.0031 1.9080
ATOM   2637  CB  GLN   165      46.091  -7.722  31.727 -0.0036 1.9080
ATOM   2638  CG  GLN   165      46.618  -9.132  31.996 -0.0645 1.9080
ATOM   2639  CD  GLN   165      45.766  -9.744  33.099  0.6951 1.9080
ATOM   2640  C   GLN   165      47.016  -7.382  29.450  0.5973 1.9080
ATOM   2641  O   GLN   165      45.965  -7.575  28.839 -0.5679 1.6612
ATOM   2642  HG2 GLN   165      46.518  -9.668  31.184  0.0352 1.4870
ATOM   2643  HA  GLN   165      47.949  -6.865  31.188  0.0850 1.3870
ATOM   2644  HG3 GLN   165      47.544  -9.071  32.306  0.0352 1.4870
ATOM   2645  H   GLN   165      45.611  -5.188  30.601  0.2719 0.6000
ATOM   2646  HB3 GLN   165      45.202  -7.805  31.271  0.0171 1.4870
ATOM   2647  HB2 GLN   165      45.968  -7.264  32.609  0.0171 1.4870
ATOM   2648 HE22 GLN   165      46.161 -11.989  32.975  0.4251 0.6000
ATOM   2649  OE1 GLN   165      45.072  -9.039  33.830 -0.6086 1.6612
ATOM   2650  NE2 GLN   165      45.824 -11.097  33.233 -0.9407 1.8240
ATOM   2651 HE21 GLN   165      45.179 -10.970  33.974  0.4251 0.6000
ATOM   2652  N   ARG   166      48.224  -7.623  28.909 -0.3479 1.8240
ATOM   2653  CA  ARG   166      48.368  -8.032  27.543 -0.2637 1.9080
ATOM   2654  CB  ARG   166      49.832  -8.005  27.053 -0.0007 1.9080
ATOM   2655  CG  ARG   166      50.806  -8.906  27.815  0.0390 1.9080
ATOM   2656  CD  ARG   166      50.772 -10.367  27.369  0.0486 1.9080
ATOM   2657  NE  ARG   166      51.768 -11.109  28.191 -0.5295 1.8240
ATOM   2658  CZ  ARG   166      52.070 -12.403  27.881  0.8076 1.9080
ATOM   2659  NH1 ARG   166      51.481 -13.001  26.804 -0.8627 1.8240
ATOM   2660  NH2 ARG   166      52.961 -13.098  28.646 -0.8627 1.8240
ATOM   2661  C   ARG   166      47.766  -9.385  27.332  0.7341 1.9080
ATOM   2662  O   ARG   166      47.146  -9.627  26.296 -0.5894 1.6612
ATOM   2663  HG3 ARG   166      50.585  -8.877  28.794  0.0285 1.4870
ATOM   2664  HA  ARG   166      47.894  -7.366  26.947  0.1560 1.3870
ATOM   2665  HE  ARG   166      52.197 -10.677  28.938  0.3456 0.6000
ATOM   2666  HG2 ARG   166      51.742  -8.565  27.686  0.0285 1.4870
ATOM   2667 HH22 ARG   166      53.153 -14.025  28.425  0.4478 0.6000
ATOM   2668 HH21 ARG   166      53.394 -12.634  29.414  0.4478 0.6000
ATOM   2669  H   ARG   166      49.016  -7.484  29.570  0.2747 0.6000
ATOM   2670  HD3 ARG   166      51.037 -10.412  26.432  0.0687 1.3870
ATOM   2671  HD2 ARG   166      49.884 -10.726  27.545  0.0687 1.3870
ATOM   2672 HH12 ARG   166      51.706 -13.944  26.617  0.4478 0.6000
ATOM   2673 HH11 ARG   166      50.855 -12.483  26.246  0.4478 0.6000
ATOM   2674  HB3 ARG   166      50.163  -7.064  27.125  0.0327 1.4870
ATOM   2675  HB2 ARG   166      49.840  -8.286  26.092  0.0327 1.4870
ATOM   2676  N   SER   167      47.929 -10.311  28.291 -0.4157 1.8240
ATOM   2677  CA  SER   167      47.341 -11.611  28.133 -0.0249 1.9080
ATOM   2678  CB  SER   167      48.386 -12.732  27.996  0.2117 1.9080
ATOM   2679  OG  SER   167      47.743 -13.988  27.840 -0.6546 1.7210
ATOM   2680  C   SER   167      46.557 -11.886  29.373  0.5973 1.9080
ATOM   2681  O   SER   167      46.984 -11.530  30.472 -0.5679 1.6612
ATOM   2682  H   SER   167      48.486 -10.005  29.098  0.2719 0.6000
ATOM   2683  HA  SER   167      46.711 -11.581  27.361  0.0843 1.3870
ATOM   2684  HB3 SER   167      48.940 -12.750  28.818  0.0352 1.3870
ATOM   2685  HB2 SER   167      48.944 -12.550  27.197  0.0352 1.3870
ATOM   2686  HG  SER   167      48.371 -14.718  28.106  0.4275 0.0000
ATOM   2687  N   CYS   168      45.374 -12.516  29.236 -0.4157 1.8240
ATOM   2688  CA  CYS   168      44.600 -12.759  30.416  0.0213 1.9080
ATOM   2689  CB  CYS   168      43.467 -11.737  30.613 -0.1231 1.9080
ATOM   2690  SG  CYS   168      42.482 -12.047  32.110 -0.3119 2.0000
ATOM   2691  C   CYS   168      43.966 -14.108  30.337  0.5973 1.9080
ATOM   2692  O   CYS   168      43.322 -14.456  29.348 -0.5679 1.6612
ATOM   2693  H   CYS   168      45.122 -12.773  28.286  0.2719 0.6000
ATOM   2694  HA  CYS   168      45.216 -12.741  31.214  0.1124 1.3870
ATOM   2695  HB3 CYS   168      42.864 -11.790  29.829  0.1112 1.3870
ATOM   2696  HB2 CYS   168      43.872 -10.837  30.689  0.1112 1.3870
ATOM   2697  HG  CYS   168      42.547 -13.014  32.350  0.1933 0.6000
ATOM   2698  N   ASP   169      44.154 -14.906  31.406 -0.5163 1.8240
ATOM   2699  CA  ASP   169      43.494 -16.170  31.542  0.0381 1.9080
ATOM   2700  CB  ASP   169      44.334 -17.194  32.330 -0.0303 1.9080
ATOM   2701  CG  ASP   169      43.601 -18.527  32.410  0.7994 1.9080
ATOM   2702  OD1 ASP   169      42.359 -18.549  32.200 -0.8014 1.6612
ATOM   2703  OD2 ASP   169      44.285 -19.547  32.690 -0.8014 1.6612
ATOM   2704  C   ASP   169      42.301 -15.811  32.363  0.5366 1.9080
ATOM   2705  O   ASP   169      42.401 -15.625  33.575 -0.5819 1.6612
ATOM   2706  H   ASP   169      44.819 -14.510  32.109  0.2936 0.6000
ATOM   2707  HA  ASP   169      43.173 -16.437  30.654  0.0880 1.3870
ATOM   2708  HB3 ASP   169      44.464 -16.846  33.238 -0.0122 1.4870
ATOM   2709  HB2 ASP   169      45.181 -17.324  31.851 -0.0122 1.4870
ATOM   2710  N   VAL   170      41.135 -15.694  31.709 -0.4157 1.8240
ATOM   2711  CA  VAL   170      39.977 -15.185  32.377 -0.0875 1.9080
ATOM   2712  CB  VAL   170      38.785 -15.105  31.470  0.2985 1.9080
ATOM   2713  CG1 VAL   170      37.576 -14.622  32.287 -0.3192 1.9080
ATOM   2714  CG2 VAL   170      39.140 -14.197  30.279 -0.3192 1.9080
ATOM   2715  C   VAL   170      39.597 -16.043  33.539  0.5973 1.9080
ATOM   2716  O   VAL   170      39.374 -15.533  34.636 -0.5679 1.6612
ATOM   2717  HA  VAL   170      40.192 -14.256  32.725  0.0969 1.3870
ATOM   2718 HG11 VAL   170      37.895 -14.266  33.162  0.0791 1.4870
ATOM   2719 HG21 VAL   170      39.288 -14.766  29.474  0.0791 1.4870
ATOM   2720  HB  VAL   170      38.557 -16.016  31.155 -0.0297 1.4870
ATOM   2721 HG12 VAL   170      37.106 -13.903  31.780  0.0791 1.4870
ATOM   2722 HG13 VAL   170      36.957 -15.389  32.439  0.0791 1.4870
ATOM   2723  H   VAL   170      41.166 -15.997  30.721  0.2719 0.6000
ATOM   2724 HG23 VAL   170      38.385 -13.566  30.119  0.0791 1.4870
ATOM   2725 HG22 VAL   170      39.970 -13.690  30.498  0.0791 1.4870
ATOM   2726  N   PHE   171      39.502 -17.371  33.346 -0.4157 1.8240
ATOM   2727  CA  PHE   171      39.007 -18.164  34.434 -0.0024 1.9080
ATOM   2728  CB  PHE   171      38.799 -19.634  34.020 -0.0343 1.9080
ATOM   2729  CG  PHE   171      38.149 -20.368  35.144  0.0118 1.9080
ATOM   2730  CD1 PHE   171      36.789 -20.285  35.335 -0.1256 1.9080
ATOM   2731  CD2 PHE   171      38.894 -21.148  35.997 -0.1256 1.9080
ATOM   2732  CE1 PHE   171      36.182 -20.963  36.366 -0.1704 1.9080
ATOM   2733  CE2 PHE   171      38.293 -21.828  37.030 -0.1704 1.9080
ATOM   2734  CZ  PHE   171      36.936 -21.735  37.218 -0.1072 1.9080
ATOM   2735  C   PHE   171      39.931 -18.140  35.619  0.5973 1.9080
ATOM   2736  O   PHE   171      39.549 -17.675  36.692 -0.5679 1.6612
ATOM   2737  HZ  PHE   171      36.493 -22.226  37.971  0.1297 1.4590
ATOM   2738  HA  PHE   171      38.132 -17.748  34.735  0.0978 1.3870
ATOM   2739  HE1 PHE   171      35.181 -20.888  36.492  0.1430 1.4590
ATOM   2740  HE2 PHE   171      38.861 -22.398  37.654  0.1430 1.4590
ATOM   2741  H   PHE   171      39.791 -17.708  32.437  0.2719 0.6000
ATOM   2742  HD2 PHE   171      39.886 -21.222  35.864  0.1330 1.4590
ATOM   2743  HD1 PHE   171      36.232 -19.728  34.719  0.1330 1.4590
ATOM   2744  HB3 PHE   171      39.674 -20.019  33.858  0.0295 1.4870
ATOM   2745  HB2 PHE   171      38.204 -19.642  33.255  0.0295 1.4870
ATOM   2746  N   LEU   172      41.171 -18.652  35.462 -0.4157 1.8240
ATOM   2747  CA  LEU   172      42.067 -18.752  36.585 -0.0518 1.9080
ATOM   2748  CB  LEU   172      43.214 -19.746  36.330 -0.1102 1.9080
ATOM   2749  CG  LEU   172      42.740 -21.205  36.201  0.3531 1.9080
ATOM   2750  CD1 LEU   172      43.924 -22.155  35.956 -0.4121 1.9080
ATOM   2751  CD2 LEU   172      41.888 -21.624  37.411 -0.4121 1.9080
ATOM   2752  C   LEU   172      42.706 -17.458  37.005  0.5973 1.9080
ATOM   2753  O   LEU   172      42.610 -17.059  38.164 -0.5679 1.6612
ATOM   2754 HD22 LEU   172      41.130 -22.191  37.096  0.1000 1.4870
ATOM   2755 HD23 LEU   172      42.456 -22.141  38.047  0.1000 1.4870
ATOM   2756 HD21 LEU   172      41.535 -20.807  37.861  0.1000 1.4870
ATOM   2757  H   LEU   172      41.392 -18.947  34.500  0.2719 0.6000
ATOM   2758 HD13 LEU   172      43.672 -22.817  35.253  0.1000 1.4870
ATOM   2759 HD12 LEU   172      44.712 -21.623  35.654  0.1000 1.4870
ATOM   2760 HD11 LEU   172      44.142 -22.631  36.805  0.1000 1.4870
ATOM   2761  HA  LEU   172      41.542 -19.126  37.385  0.0922 1.3870
ATOM   2762  HG  LEU   172      42.102 -21.272  35.434 -0.0361 1.4870
ATOM   2763  HB3 LEU   172      43.830 -19.702  37.093  0.0457 1.4870
ATOM   2764  HB2 LEU   172      43.646 -19.500  35.482  0.0457 1.4870
ATOM   2765  N   GLY   173      43.380 -16.782  36.053 -0.4157 1.8240
ATOM   2766  CA  GLY   173      44.221 -15.643  36.317 -0.0252 1.9080
ATOM   2767  C   GLY   173      43.515 -14.382  36.709  0.5973 1.9080
ATOM   2768  O   GLY   173      43.948 -13.684  37.625 -0.5679 1.6612
ATOM   2769  H   GLY   173      43.227 -17.177  35.086  0.2719 0.6000
ATOM   2770  HA2 GLY   173      44.900 -15.893  37.055  0.0698 1.3870
ATOM   2771  HA3 GLY   173      44.805 -15.459  35.484  0.0698 1.3870
ATOM   2772  N   LEU   174      42.405 -14.054  36.031 -0.4157 1.8240
ATOM   2773  CA  LEU   174      41.813 -12.756  36.179 -0.0518 1.9080
ATOM   2774  CB  LEU   174      40.611 -12.544  35.242 -0.1102 1.9080
ATOM   2775  CG  LEU   174      40.026 -11.123  35.313  0.3531 1.9080
ATOM   2776  CD1 LEU   174      41.078 -10.070  34.927 -0.4121 1.9080
ATOM   2777  CD2 LEU   174      38.747 -11.007  34.468 -0.4121 1.9080
ATOM   2778  C   LEU   174      41.374 -12.499  37.587  0.5973 1.9080
ATOM   2779  O   LEU   174      41.564 -11.388  38.079 -0.5679 1.6612
ATOM   2780 HD22 LEU   174      38.316 -11.904  34.401  0.1000 1.4870
ATOM   2781 HD23 LEU   174      38.122 -10.364  34.906  0.1000 1.4870
ATOM   2782 HD21 LEU   174      38.985 -10.678  33.557  0.1000 1.4870
ATOM   2783  H   LEU   174      42.040 -14.804  35.419  0.2719 0.6000
ATOM   2784 HD13 LEU   174      40.785  -9.177  35.262  0.1000 1.4870
ATOM   2785 HD12 LEU   174      41.953 -10.315  35.340  0.1000 1.4870
ATOM   2786 HD11 LEU   174      41.167 -10.046  33.933  0.1000 1.4870
ATOM   2787  HA  LEU   174      42.500 -12.054  35.921  0.0922 1.3870
ATOM   2788  HG  LEU   174      39.714 -10.947  36.246 -0.0361 1.4870
ATOM   2789  HB3 LEU   174      39.903 -13.169  35.509  0.0457 1.4870
ATOM   2790  HB2 LEU   174      40.915 -12.692  34.319  0.0457 1.4870
ATOM   2791  N   PRO   175      40.800 -13.440  38.276 -0.2548 1.8240
ATOM   2792  CA  PRO   175      40.355 -13.157  39.612 -0.0266 1.9080
ATOM   2793  CD  PRO   175      40.034 -14.507  37.656  0.0192 1.9080
ATOM   2794  CB  PRO   175      39.582 -14.397  40.051 -0.0070 1.9080
ATOM   2795  CG  PRO   175      39.021 -14.952  38.728  0.0189 1.9080
ATOM   2796  C   PRO   175      41.487 -12.758  40.500  0.5896 1.9080
ATOM   2797  O   PRO   175      41.287 -11.907  41.366 -0.5748 1.6612
ATOM   2798  HG2 PRO   175      38.968 -15.942  38.771  0.0213 1.4870
ATOM   2799  HA  PRO   175      39.627 -12.446  39.608  0.0641 1.3870
ATOM   2800  HD3 PRO   175      39.549 -14.184  36.835  0.0391 1.3870
ATOM   2801  HD2 PRO   175      40.623 -15.279  37.395  0.0391 1.3870
ATOM   2802  HG3 PRO   175      38.126 -14.561  38.550  0.0213 1.4870
ATOM   2803  HB3 PRO   175      38.835 -14.165  40.662  0.0253 1.4870
ATOM   2804  HB2 PRO   175      40.180 -15.071  40.471  0.0253 1.4870
ATOM   2805  N   PHE   176      42.674 -13.368  40.323 -0.4157 1.8240
ATOM   2806  CA  PHE   176      43.817 -13.011  41.113 -0.0024 1.9080
ATOM   2807  CB  PHE   176      45.033 -13.929  40.881 -0.0343 1.9080
ATOM   2808  CG  PHE   176      44.883 -15.169  41.696  0.0118 1.9080
ATOM   2809  CD1 PHE   176      43.958 -16.136  41.376 -0.1256 1.9080
ATOM   2810  CD2 PHE   176      45.707 -15.371  42.781 -0.1256 1.9080
ATOM   2811  CE1 PHE   176      43.847 -17.274  42.141 -0.1704 1.9080
ATOM   2812  CE2 PHE   176      45.601 -16.506  43.549 -0.1704 1.9080
ATOM   2813  CZ  PHE   176      44.666 -17.460  43.229 -0.1072 1.9080
ATOM   2814  C   PHE   176      44.255 -11.625  40.765  0.5973 1.9080
ATOM   2815  O   PHE   176      44.526 -10.810  41.645 -0.5679 1.6612
ATOM   2816  HZ  PHE   176      44.578 -18.291  43.784  0.1297 1.4590
ATOM   2817  HA  PHE   176      43.521 -12.997  42.075  0.0978 1.3870
ATOM   2818  HE1 PHE   176      43.155 -17.973  41.896  0.1430 1.4590
ATOM   2819  HE2 PHE   176      46.213 -16.633  44.350  0.1430 1.4590
ATOM   2820  H   PHE   176      42.670 -14.094  39.583  0.2719 0.6000
ATOM   2821  HD2 PHE   176      46.397 -14.677  43.014  0.1330 1.4590
ATOM   2822  HD1 PHE   176      43.363 -16.016  40.584  0.1330 1.4590
ATOM   2823  HB3 PHE   176      45.823 -13.450  41.181  0.0295 1.4870
ATOM   2824  HB2 PHE   176      45.043 -14.171  39.940  0.0295 1.4870
ATOM   2825  N   ASN   177      44.317 -11.321  39.456 -0.4157 1.8240
ATOM   2826  CA  ASN   177      44.841 -10.065  39.004  0.0143 1.9080
ATOM   2827  CB  ASN   177      44.866  -9.947  37.470 -0.2041 1.9080
ATOM   2828  CG  ASN   177      45.919 -10.910  36.937  0.7130 1.9080
ATOM   2829  C   ASN   177      44.010  -8.937  39.526  0.5973 1.9080
ATOM   2830  O   ASN   177      44.549  -7.940  40.005 -0.5679 1.6612
ATOM   2831  HA  ASN   177      45.766  -9.964  39.396  0.1048 1.3870
ATOM   2832  H   ASN   177      43.957 -12.069  38.831  0.2719 0.6000
ATOM   2833  HB3 ASN   177      45.122  -9.035  37.233  0.0797 1.4870
ATOM   2834  HB2 ASN   177      43.992 -10.210  37.123  0.0797 1.4870
ATOM   2835  OD1 ASN   177      45.614 -11.823  36.170 -0.5931 1.6612
ATOM   2836  ND2 ASN   177      47.196 -10.702  37.353 -0.9191 1.8240
ATOM   2837 HD22 ASN   177      47.914 -11.294  37.033  0.4196 0.6000
ATOM   2838 HD21 ASN   177      47.382  -9.950  37.979  0.4196 0.6000
ATOM   2839  N   ILE   178      42.673  -9.059  39.458 -0.4157 1.8240
ATOM   2840  CA  ILE   178      41.843  -7.966  39.871 -0.0597 1.9080
ATOM   2841  CB  ILE   178      40.381  -8.231  39.652  0.1303 1.9080
ATOM   2842  CG2 ILE   178      39.587  -7.076  40.288 -0.3204 1.9080
ATOM   2843  CG1 ILE   178      40.092  -8.426  38.156 -0.0430 1.9080
ATOM   2844  CD1 ILE   178      38.695  -8.975  37.871 -0.0660 1.9080
ATOM   2845  C   ILE   178      42.040  -7.715  41.331  0.5973 1.9080
ATOM   2846  O   ILE   178      42.230  -6.575  41.755 -0.5679 1.6612
ATOM   2847  HA  ILE   178      42.178  -7.152  39.386  0.0869 1.3870
ATOM   2848 HG22 ILE   178      38.996  -7.452  40.995  0.0882 1.4870
ATOM   2849 HG21 ILE   178      40.233  -6.429  40.682  0.0882 1.4870
ATOM   2850  HB  ILE   178      40.131  -9.078  40.115  0.0187 1.4870
ATOM   2851 HG12 ILE   178      40.190  -7.548  37.697  0.0236 1.4870
ATOM   2852 HG13 ILE   178      40.763  -9.064  37.788  0.0236 1.4870
ATOM   2853 HD13 ILE   178      38.042  -8.529  38.477  0.0186 1.4870
ATOM   2854  H   ILE   178      42.338  -9.961  39.102  0.2719 0.6000
ATOM   2855 HD12 ILE   178      38.461  -8.787  36.921  0.0186 1.4870
ATOM   2856 HG23 ILE   178      39.045  -6.638  39.578  0.0882 1.4870
ATOM   2857 HD11 ILE   178      38.694  -9.958  38.034  0.0186 1.4870
ATOM   2858  N   ALA   179      42.019  -8.786  42.143 -0.4157 1.8240
ATOM   2859  CA  ALA   179      42.130  -8.646  43.565  0.0337 1.9080
ATOM   2860  CB  ALA   179      42.002  -9.989  44.306 -0.1825 1.9080
ATOM   2861  C   ALA   179      43.468  -8.070  43.918  0.5973 1.9080
ATOM   2862  O   ALA   179      43.566  -7.213  44.794 -0.5679 1.6612
ATOM   2863  H   ALA   179      41.917  -9.692  41.645  0.2719 0.6000
ATOM   2864  HA  ALA   179      41.409  -8.021  43.893  0.0823 1.3870
ATOM   2865  HB1 ALA   179      41.102 -10.042  44.731  0.0603 1.4870
ATOM   2866  HB3 ALA   179      42.112 -10.733  43.652  0.0603 1.4870
ATOM   2867  HB2 ALA   179      42.711 -10.044  45.005  0.0603 1.4870
ATOM   2868  N   SER   180      44.534  -8.526  43.236 -0.4157 1.8240
ATOM   2869  CA  SER   180      45.865  -8.108  43.570 -0.0249 1.9080
ATOM   2870  CB  SER   180      46.933  -8.760  42.675  0.2117 1.9080
ATOM   2871  OG  SER   180      48.226  -8.314  43.054 -0.6546 1.7210
ATOM   2872  C   SER   180      46.003  -6.625  43.424  0.5973 1.9080
ATOM   2873  O   SER   180      46.451  -5.948  44.348 -0.5679 1.6612
ATOM   2874  H   SER   180      44.297  -9.187  42.472  0.2719 0.6000
ATOM   2875  HA  SER   180      46.040  -8.348  44.536  0.0843 1.3870
ATOM   2876  HB3 SER   180      46.761  -8.498  41.735  0.0352 1.3870
ATOM   2877  HB2 SER   180      46.882  -9.743  42.785  0.0352 1.3870
ATOM   2878  HG  SER   180      48.808  -8.257  42.244  0.4275 0.0000
ATOM   2879  N   TYR   181      45.610  -6.082  42.260 -0.4157 1.8240
ATOM   2880  CA  TYR   181      45.742  -4.675  42.016 -0.0014 1.9080
ATOM   2881  CB  TYR   181      45.460  -4.269  40.559 -0.0152 1.9080
ATOM   2882  CG  TYR   181      46.712  -4.575  39.808 -0.0011 1.9080
ATOM   2883  CD1 TYR   181      47.712  -3.630  39.757 -0.1906 1.9080
ATOM   2884  CD2 TYR   181      46.908  -5.781  39.175 -0.1906 1.9080
ATOM   2885  CE1 TYR   181      48.885  -3.874  39.082 -0.2341 1.9080
ATOM   2886  CE2 TYR   181      48.081  -6.032  38.497 -0.2341 1.9080
ATOM   2887  CZ  TYR   181      49.071  -5.078  38.450  0.3226 1.9080
ATOM   2888  OH  TYR   181      50.273  -5.333  37.756 -0.5579 1.7210
ATOM   2889  C   TYR   181      44.874  -3.896  42.947  0.5973 1.9080
ATOM   2890  O   TYR   181      45.272  -2.833  43.425 -0.5679 1.6612
ATOM   2891  HA  TYR   181      46.705  -4.411  42.178  0.0876 1.3870
ATOM   2892  HE1 TYR   181      49.606  -3.172  39.053  0.1656 1.4590
ATOM   2893  HE2 TYR   181      48.214  -6.916  38.034  0.1656 1.4590
ATOM   2894  H   TYR   181      45.217  -6.764  41.585  0.2719 0.6000
ATOM   2895  HD2 TYR   181      46.197  -6.481  39.207  0.1699 1.4590
ATOM   2896  HD1 TYR   181      47.585  -2.746  40.220  0.1699 1.4590
ATOM   2897  HB3 TYR   181      45.298  -3.318  40.538  0.0295 1.4870
ATOM   2898  HB2 TYR   181      44.742  -4.821  40.227  0.0295 1.4870
ATOM   2899  HH  TYR   181      50.854  -4.533  37.838  0.3992 0.0000
ATOM   2900  N   ALA   182      43.662  -4.397  43.237 -0.4157 1.8240
ATOM   2901  CA  ALA   182      42.786  -3.671  44.109  0.0337 1.9080
ATOM   2902  CB  ALA   182      41.451  -4.395  44.350 -0.1825 1.9080
ATOM   2903  C   ALA   182      43.466  -3.521  45.434  0.5973 1.9080
ATOM   2904  O   ALA   182      43.420  -2.455  46.044 -0.5679 1.6612
ATOM   2905  H   ALA   182      43.449  -5.298  42.793  0.2719 0.6000
ATOM   2906  HA  ALA   182      42.616  -2.762  43.724  0.0823 1.3870
ATOM   2907  HB1 ALA   182      41.620  -5.226  44.875  0.0603 1.4870
ATOM   2908  HB3 ALA   182      40.840  -3.793  44.858  0.0603 1.4870
ATOM   2909  HB2 ALA   182      41.043  -4.628  43.471  0.0603 1.4870
ATOM   2910  N   LEU   183      44.131  -4.591  45.904 -0.4157 1.8240
ATOM   2911  CA  LEU   183      44.796  -4.562  47.175 -0.0518 1.9080
ATOM   2912  CB  LEU   183      45.428  -5.917  47.539 -0.1102 1.9080
ATOM   2913  CG  LEU   183      46.152  -5.923  48.897  0.3531 1.9080
ATOM   2914  CD1 LEU   183      45.179  -5.630  50.049 -0.4121 1.9080
ATOM   2915  CD2 LEU   183      46.940  -7.225  49.105 -0.4121 1.9080
ATOM   2916  C   LEU   183      45.890  -3.544  47.126  0.5973 1.9080
ATOM   2917  O   LEU   183      46.087  -2.785  48.071 -0.5679 1.6612
ATOM   2918 HD22 LEU   183      46.432  -7.820  49.724  0.1000 1.4870
ATOM   2919 HD23 LEU   183      47.062  -7.679  48.225  0.1000 1.4870
ATOM   2920 HD21 LEU   183      47.831  -7.010  49.500  0.1000 1.4870
ATOM   2921  H   LEU   183      44.111  -5.413  45.268  0.2719 0.6000
ATOM   2922 HD13 LEU   183      44.602  -6.430  50.201  0.1000 1.4870
ATOM   2923 HD12 LEU   183      45.701  -5.428  50.875  0.1000 1.4870
ATOM   2924 HD11 LEU   183      44.612  -4.845  49.807  0.1000 1.4870
ATOM   2925  HA  LEU   183      44.135  -4.295  47.882  0.0922 1.3870
ATOM   2926  HG  LEU   183      46.867  -5.224  48.886 -0.0361 1.4870
ATOM   2927  HB3 LEU   183      46.093  -6.138  46.848  0.0457 1.4870
ATOM   2928  HB2 LEU   183      44.706  -6.586  47.586  0.0457 1.4870
ATOM   2929  N   LEU   184      46.618  -3.492  45.996 -0.4157 1.8240
ATOM   2930  CA  LEU   184      47.730  -2.597  45.862 -0.0518 1.9080
ATOM   2931  CB  LEU   184      48.448  -2.749  44.508 -0.1102 1.9080
ATOM   2932  CG  LEU   184      49.649  -1.803  44.328  0.3531 1.9080
ATOM   2933  CD1 LEU   184      50.742  -2.088  45.371 -0.4121 1.9080
ATOM   2934  CD2 LEU   184      50.182  -1.844  42.887 -0.4121 1.9080
ATOM   2935  C   LEU   184      47.237  -1.191  45.966  0.5973 1.9080
ATOM   2936  O   LEU   184      47.871  -0.352  46.605 -0.5679 1.6612
ATOM   2937 HD22 LEU   184      50.319  -0.911  42.562  0.1000 1.4870
ATOM   2938 HD23 LEU   184      51.049  -2.338  42.872  0.1000 1.4870
ATOM   2939 HD21 LEU   184      49.518  -2.310  42.306  0.1000 1.4870
ATOM   2940  H   LEU   184      46.297  -4.149  45.257  0.2719 0.6000
ATOM   2941 HD13 LEU   184      51.152  -2.977  45.180  0.1000 1.4870
ATOM   2942 HD12 LEU   184      51.439  -1.375  45.318  0.1000 1.4870
ATOM   2943 HD11 LEU   184      50.332  -2.093  46.281  0.1000 1.4870
ATOM   2944  HA  LEU   184      48.379  -2.770  46.609  0.0922 1.3870
ATOM   2945  HG  LEU   184      49.337  -0.859  44.431 -0.0361 1.4870
ATOM   2946  HB3 LEU   184      47.800  -2.544  43.796  0.0457 1.4870
ATOM   2947  HB2 LEU   184      48.787  -3.672  44.446  0.0457 1.4870
ATOM   2948  N   VAL   185      46.078  -0.896  45.352 -0.4157 1.8240
ATOM   2949  CA  VAL   185      45.561   0.441  45.367 -0.0875 1.9080
ATOM   2950  CB  VAL   185      44.271   0.575  44.612  0.2985 1.9080
ATOM   2951  CG1 VAL   185      43.741   2.007  44.800 -0.3192 1.9080
ATOM   2952  CG2 VAL   185      44.526   0.193  43.143 -0.3192 1.9080
ATOM   2953  C   VAL   185      45.303   0.839  46.786  0.5973 1.9080
ATOM   2954  O   VAL   185      45.640   1.949  47.193 -0.5679 1.6612
ATOM   2955  HA  VAL   185      46.257   1.056  44.988  0.0969 1.3870
ATOM   2956 HG11 VAL   185      44.508   2.616  44.987  0.0791 1.4870
ATOM   2957 HG21 VAL   185      43.722   0.432  42.605  0.0791 1.4870
ATOM   2958  HB  VAL   185      43.595  -0.023  45.019 -0.0297 1.4870
ATOM   2959 HG12 VAL   185      43.275   2.294  43.966  0.0791 1.4870
ATOM   2960 HG13 VAL   185      43.103   2.020  45.566  0.0791 1.4870
ATOM   2961  H   VAL   185      45.623  -1.702  44.890  0.2719 0.6000
ATOM   2962 HG23 VAL   185      45.321   0.696  42.813  0.0791 1.4870
ATOM   2963 HG22 VAL   185      44.695  -0.788  43.091  0.0791 1.4870
ATOM   2964  N   HIS   186      44.709  -0.064  47.589 -0.4157 1.8240
ATOM   2965  CA  HIS   186      44.408   0.278  48.949  0.0188 1.9080
ATOM   2966  ND1 HIS   186      41.669  -1.650  48.425 -0.3811 1.8240
ATOM   2967  CG  HIS   186      42.215  -0.911  49.451 -0.0266 1.9080
ATOM   2968  CB  HIS   186      43.689  -0.841  49.724 -0.0462 1.9080
ATOM   2969  NE2 HIS   186      39.970  -0.676  49.480 -0.5727 1.8240
ATOM   2970  CD2 HIS   186      41.164  -0.323  50.085  0.1292 1.9080
ATOM   2971  CE1 HIS   186      40.325  -1.474  48.487  0.2057 1.9080
ATOM   2972  C   HIS   186      45.677   0.577  49.679  0.5973 1.9080
ATOM   2973  O   HIS   186      45.758   1.555  50.420 -0.5679 1.6612
ATOM   2974  HD1 HIS   186      42.142  -2.200  47.771  0.3649 0.6000
ATOM   2975  HD2 HIS   186      41.242   0.290  50.890  0.1147 1.4090
ATOM   2976  H   HIS   186      44.509  -0.969  47.144  0.2719 0.6000
ATOM   2977  HE1 HIS   186      39.681  -1.911  47.838  0.1392 1.3590
ATOM   2978  HA  HIS   186      43.831   1.102  48.955  0.0881 1.3870
ATOM   2979  HB3 HIS   186      43.822  -0.689  50.708  0.0402 1.4870
ATOM   2980  HB2 HIS   186      44.100  -1.723  49.475  0.0402 1.4870
ATOM   2981  N   MET   187      46.711  -0.259  49.482 -0.4157 1.8240
ATOM   2982  CA  MET   187      47.936  -0.089  50.207 -0.0237 1.9080
ATOM   2983  CB  MET   187      48.952  -1.193  49.872  0.0342 1.9080
ATOM   2984  CG  MET   187      48.485  -2.585  50.307  0.0018 1.9080
ATOM   2985  SD  MET   187      49.462  -3.961  49.633 -0.2737 2.0000
ATOM   2986  CE  MET   187      50.969  -3.580  50.571 -0.0536 1.9080
ATOM   2987  C   MET   187      48.557   1.227  49.862  0.5973 1.9080
ATOM   2988  O   MET   187      48.977   1.976  50.744 -0.5679 1.6612
ATOM   2989  HG2 MET   187      48.484  -2.614  51.340  0.0440 1.3870
ATOM   2990  HE1 MET   187      51.756  -3.952  50.085  0.0684 1.3870
ATOM   2991  HE2 MET   187      51.057  -2.590  50.654  0.0684 1.3870
ATOM   2992  HE3 MET   187      50.900  -3.994  51.476  0.0684 1.3870
ATOM   2993  HB2 MET   187      49.105  -1.206  48.882  0.0241 1.4870
ATOM   2994  HG3 MET   187      47.490  -2.686  50.046  0.0440 1.3870
ATOM   2995  H   MET   187      46.533  -1.001  48.784  0.2719 0.6000
ATOM   2996  HA  MET   187      47.726  -0.092  51.194  0.0880 1.3870
ATOM   2997  HB3 MET   187      49.817  -0.991  50.335  0.0241 1.4870
ATOM   2998  N   MET   188      48.616   1.554  48.559 -0.4157 1.8240
ATOM   2999  CA  MET   188      49.240   2.776  48.144 -0.0237 1.9080
ATOM   3000  CB  MET   188      49.362   2.897  46.619  0.0342 1.9080
ATOM   3001  CG  MET   188      50.374   1.908  46.038  0.0018 1.9080
ATOM   3002  SD  MET   188      50.571   1.987  44.234 -0.2737 2.0000
ATOM   3003  CE  MET   188      51.328   3.637  44.217 -0.0536 1.9080
ATOM   3004  C   MET   188      48.449   3.935  48.652  0.5973 1.9080
ATOM   3005  O   MET   188      49.015   4.933  49.096 -0.5679 1.6612
ATOM   3006  HG2 MET   188      51.282   2.065  46.508  0.0440 1.3870
ATOM   3007  HE1 MET   188      50.986   4.158  44.996  0.0684 1.3870
ATOM   3008  HE2 MET   188      52.318   3.539  44.280  0.0684 1.3870
ATOM   3009  HE3 MET   188      51.084   4.096  43.366  0.0684 1.3870
ATOM   3010  HB2 MET   188      48.470   2.717  46.204  0.0241 1.4870
ATOM   3011  HG3 MET   188      50.097   0.955  46.330  0.0440 1.3870
ATOM   3012  H   MET   188      48.184   0.863  47.925  0.2719 0.6000
ATOM   3013  HA  MET   188      50.161   2.817  48.548  0.0880 1.3870
ATOM   3014  HB3 MET   188      49.657   3.824  46.387  0.0241 1.4870
ATOM   3015  N   ALA   189      47.110   3.822  48.614 -0.4157 1.8240
ATOM   3016  CA  ALA   189      46.267   4.903  49.026  0.0337 1.9080
ATOM   3017  CB  ALA   189      44.770   4.579  48.883 -0.1825 1.9080
ATOM   3018  C   ALA   189      46.527   5.199  50.469  0.5973 1.9080
ATOM   3019  O   ALA   189      46.595   6.362  50.865 -0.5679 1.6612
ATOM   3020  H   ALA   189      46.771   2.905  48.268  0.2719 0.6000
ATOM   3021  HA  ALA   189      46.485   5.719  48.481  0.0823 1.3870
ATOM   3022  HB1 ALA   189      44.616   4.132  48.006  0.0603 1.4870
ATOM   3023  HB3 ALA   189      44.495   3.973  49.625  0.0603 1.4870
ATOM   3024  HB2 ALA   189      44.247   5.427  48.927  0.0603 1.4870
ATOM   3025  N   GLN   190      46.700   4.153  51.298 -0.4157 1.8240
ATOM   3026  CA  GLN   190      46.877   4.375  52.704 -0.0031 1.9080
ATOM   3027  CB  GLN   190      46.971   3.074  53.519 -0.0036 1.9080
ATOM   3028  CG  GLN   190      47.156   3.321  55.017 -0.0645 1.9080
ATOM   3029  CD  GLN   190      47.183   1.976  55.727  0.6951 1.9080
ATOM   3030  C   GLN   190      48.134   5.157  52.933  0.5973 1.9080
ATOM   3031  O   GLN   190      48.156   6.079  53.746 -0.5679 1.6612
ATOM   3032  HG2 GLN   190      48.015   3.773  55.160  0.0352 1.4870
ATOM   3033  HA  GLN   190      46.102   4.924  53.037  0.0850 1.3870
ATOM   3034  HG3 GLN   190      46.394   3.842  55.349  0.0352 1.4870
ATOM   3035  H   GLN   190      46.691   3.233  50.837  0.2719 0.6000
ATOM   3036  HB3 GLN   190      47.752   2.548  53.193  0.0171 1.4870
ATOM   3037  HB2 GLN   190      46.131   2.556  53.392  0.0171 1.4870
ATOM   3038 HE22 GLN   190      46.235   2.373  57.767  0.4251 0.6000
ATOM   3039  OE1 GLN   190      47.637   0.971  55.183 -0.6086 1.6612
ATOM   3040  NE2 GLN   190      46.667   1.950  56.984 -0.9407 1.8240
ATOM   3041 HE21 GLN   190      46.906   0.987  56.973  0.4251 0.6000
ATOM   3042  N   GLN   191      49.219   4.822  52.212 -0.4157 1.8240
ATOM   3043  CA  GLN   191      50.457   5.514  52.425 -0.0031 1.9080
ATOM   3044  CB  GLN   191      51.609   4.939  51.582 -0.0036 1.9080
ATOM   3045  CG  GLN   191      51.950   3.490  51.937 -0.0645 1.9080
ATOM   3046  CD  GLN   191      52.490   3.466  53.361  0.6951 1.9080
ATOM   3047  OE1 GLN   191      51.993   2.734  54.215 -0.6086 1.6612
ATOM   3048  NE2 GLN   191      53.543   4.286  53.624 -0.9407 1.8240
ATOM   3049  C   GLN   191      50.272   6.950  52.041  0.5973 1.9080
ATOM   3050  O   GLN   191      50.754   7.857  52.719 -0.5679 1.6612
ATOM   3051  HG2 GLN   191      51.132   2.953  51.899  0.0352 1.4870
ATOM   3052  HA  GLN   191      50.675   5.478  53.403  0.0850 1.3870
ATOM   3053  HG3 GLN   191      52.646   3.170  51.327  0.0352 1.4870
ATOM   3054  H   GLN   191      49.070   4.063  51.535  0.2719 0.6000
ATOM   3055 HE22 GLN   191      54.214   4.963  53.363  0.4251 0.6000
ATOM   3056 HE21 GLN   191      53.493   3.920  54.544  0.4251 0.6000
ATOM   3057  HB3 GLN   191      52.423   5.494  51.732  0.0171 1.4870
ATOM   3058  HB2 GLN   191      51.348   4.969  50.621  0.0171 1.4870
ATOM   3059  N   CYS   192      49.557   7.175  50.925 -0.4157 1.8240
ATOM   3060  CA  CYS   192      49.288   8.458  50.334  0.0213 1.9080
ATOM   3061  CB  CYS   192      48.747   8.343  48.902 -0.1231 1.9080
ATOM   3062  SG  CYS   192      49.999   7.665  47.772 -0.3119 2.0000
ATOM   3063  C   CYS   192      48.311   9.256  51.149  0.5973 1.9080
ATOM   3064  O   CYS   192      48.255  10.477  51.009 -0.5679 1.6612
ATOM   3065  H   CYS   192      49.190   6.262  50.499  0.2719 0.6000
ATOM   3066  HA  CYS   192      50.159   8.977  50.285  0.1124 1.3870
ATOM   3067  HB3 CYS   192      48.505   9.244  48.588  0.1112 1.3870
ATOM   3068  HB2 CYS   192      47.976   7.733  48.909  0.1112 1.3870
ATOM   3069  HG  CYS   192      50.908   7.850  48.141  0.1933 0.6000
ATOM   3070  N   ASP   193      47.512   8.607  52.019 -0.5163 1.8240
ATOM   3071  CA  ASP   193      46.488   9.308  52.750  0.0381 1.9080
ATOM   3072  CB  ASP   193      46.990  10.592  53.438 -0.0303 1.9080
ATOM   3073  CG  ASP   193      47.930  10.218  54.576  0.7994 1.9080
ATOM   3074  OD1 ASP   193      47.625   9.239  55.308 -0.8014 1.6612
ATOM   3075  OD2 ASP   193      48.976  10.908  54.720 -0.8014 1.6612
ATOM   3076  C   ASP   193      45.429   9.715  51.774  0.5366 1.9080
ATOM   3077  O   ASP   193      44.802  10.763  51.921 -0.5819 1.6612
ATOM   3078  H   ASP   193      47.706   7.594  52.101  0.2936 0.6000
ATOM   3079  HA  ASP   193      46.076   8.658  53.388  0.0880 1.3870
ATOM   3080  HB3 ASP   193      46.216  11.062  53.805 -0.0122 1.4870
ATOM   3081  HB2 ASP   193      47.483  11.117  52.777 -0.0122 1.4870
ATOM   3082  N   LEU   194      45.206   8.871  50.747 -0.4157 1.8240
ATOM   3083  CA  LEU   194      44.198   9.119  49.756 -0.0518 1.9080
ATOM   3084  CB  LEU   194      44.718   8.984  48.315 -0.1102 1.9080
ATOM   3085  CG  LEU   194      45.787  10.025  47.936  0.3531 1.9080
ATOM   3086  CD1 LEU   194      46.258   9.833  46.485 -0.4121 1.9080
ATOM   3087  CD2 LEU   194      45.296  11.455  48.208 -0.4121 1.9080
ATOM   3088  C   LEU   194      43.130   8.083  49.917  0.5973 1.9080
ATOM   3089  O   LEU   194      43.359   7.027  50.507 -0.5679 1.6612
ATOM   3090 HD22 LEU   194      44.970  11.857  47.355  0.1000 1.4870
ATOM   3091 HD23 LEU   194      44.553  11.425  48.873  0.1000 1.4870
ATOM   3092 HD21 LEU   194      46.051  11.997  48.570  0.1000 1.4870
ATOM   3093  H   LEU   194      45.833   8.035  50.751  0.2719 0.6000
ATOM   3094 HD13 LEU   194      47.244   9.678  46.479  0.1000 1.4870
ATOM   3095 HD12 LEU   194      45.790   9.045  46.091  0.1000 1.4870
ATOM   3096 HD11 LEU   194      46.041  10.653  45.960  0.1000 1.4870
ATOM   3097  HA  LEU   194      43.799  10.022  49.915  0.0922 1.3870
ATOM   3098  HG  LEU   194      46.569   9.925  48.550 -0.0361 1.4870
ATOM   3099  HB3 LEU   194      43.957   9.106  47.704  0.0457 1.4870
ATOM   3100  HB2 LEU   194      45.128   8.093  48.222  0.0457 1.4870
ATOM   3101  N   GLU   195      41.913   8.388  49.423 -0.5163 1.8240
ATOM   3102  CA  GLU   195      40.817   7.462  49.465  0.0397 1.9080
ATOM   3103  CB  GLU   195      39.439   8.145  49.452  0.0560 1.9080
ATOM   3104  CG  GLU   195      39.213   9.067  50.654  0.0136 1.9080
ATOM   3105  CD  GLU   195      39.286   8.237  51.929  0.8054 1.9080
ATOM   3106  OE1 GLU   195      39.006   7.011  51.856 -0.8188 1.6612
ATOM   3107  OE2 GLU   195      39.626   8.821  52.993 -0.8188 1.6612
ATOM   3108  C   GLU   195      40.930   6.607  48.238  0.5366 1.9080
ATOM   3109  O   GLU   195      41.628   6.966  47.292 -0.5819 1.6612
ATOM   3110  HG2 GLU   195      39.930   9.713  50.680 -0.0425 1.4870
ATOM   3111  HA  GLU   195      40.875   6.895  50.281  0.1105 1.3870
ATOM   3112  HG3 GLU   195      38.323   9.436  50.592 -0.0425 1.4870
ATOM   3113  H   GLU   195      41.857   9.348  49.017  0.2936 0.6000
ATOM   3114  HB3 GLU   195      38.758   7.444  49.485 -0.0173 1.4870
ATOM   3115  HB2 GLU   195      39.386   8.695  48.644 -0.0173 1.4870
ATOM   3116  N   VAL   196      40.266   5.432  48.231 -0.4157 1.8240
ATOM   3117  CA  VAL   196      40.367   4.542  47.107 -0.0875 1.9080
ATOM   3118  CB  VAL   196      40.081   3.109  47.453  0.2985 1.9080
ATOM   3119  CG1 VAL   196      41.159   2.626  48.439 -0.3192 1.9080
ATOM   3120  CG2 VAL   196      38.648   3.005  48.002 -0.3192 1.9080
ATOM   3121  C   VAL   196      39.420   4.961  46.028  0.5973 1.9080
ATOM   3122  O   VAL   196      38.289   5.369  46.289 -0.5679 1.6612
ATOM   3123  HA  VAL   196      41.307   4.596  46.743  0.0969 1.3870
ATOM   3124 HG11 VAL   196      41.403   3.377  49.049  0.0791 1.4870
ATOM   3125 HG21 VAL   196      38.673   3.127  48.991  0.0791 1.4870
ATOM   3126  HB  VAL   196      40.185   2.554  46.641 -0.0297 1.4870
ATOM   3127 HG12 VAL   196      40.797   1.863  48.969  0.0791 1.4870
ATOM   3128 HG13 VAL   196      41.962   2.332  47.926  0.0791 1.4870
ATOM   3129  H   VAL   196      39.707   5.254  49.080  0.2719 0.6000
ATOM   3130 HG23 VAL   196      38.090   3.717  47.583  0.0791 1.4870
ATOM   3131 HG22 VAL   196      38.281   2.105  47.777  0.0791 1.4870
ATOM   3132  N   GLY   197      39.896   4.867  44.767 -0.4157 1.8240
ATOM   3133  CA  GLY   197      39.132   5.234  43.609 -0.0252 1.9080
ATOM   3134  C   GLY   197      38.740   3.994  42.868  0.5973 1.9080
ATOM   3135  O   GLY   197      38.295   3.007  43.453 -0.5679 1.6612
ATOM   3136  H   GLY   197      40.879   4.499  44.727  0.2719 0.6000
ATOM   3137  HA2 GLY   197      38.308   5.736  43.889  0.0698 1.3870
ATOM   3138  HA3 GLY   197      39.681   5.826  43.012  0.0698 1.3870
ATOM   3139  N   ASP   198      38.892   4.041  41.528 -0.5163 1.8240
ATOM   3140  CA  ASP   198      38.486   2.961  40.678  0.0381 1.9080
ATOM   3141  CB  ASP   198      37.808   3.440  39.384 -0.0303 1.9080
ATOM   3142  CG  ASP   198      36.519   4.169  39.732  0.7994 1.9080
ATOM   3143  OD1 ASP   198      35.872   3.789  40.743 -0.8014 1.6612
ATOM   3144  OD2 ASP   198      36.170   5.125  38.990 -0.8014 1.6612
ATOM   3145  C   ASP   198      39.685   2.194  40.226  0.5366 1.9080
ATOM   3146  O   ASP   198      40.780   2.737  40.089 -0.5819 1.6612
ATOM   3147  H   ASP   198      39.326   4.927  41.189  0.2936 0.6000
ATOM   3148  HA  ASP   198      37.919   2.337  41.231  0.0880 1.3870
ATOM   3149  HB3 ASP   198      37.594   2.654  38.843 -0.0122 1.4870
ATOM   3150  HB2 ASP   198      38.415   4.062  38.935 -0.0122 1.4870
ATOM   3151  N   PHE   199      39.488   0.878  40.010 -0.4157 1.8240
ATOM   3152  CA  PHE   199      40.499   0.050  39.428 -0.0024 1.9080
ATOM   3153  CB  PHE   199      40.714  -1.277  40.181 -0.0343 1.9080
ATOM   3154  CG  PHE   199      41.614  -2.149  39.373  0.0118 1.9080
ATOM   3155  CD1 PHE   199      42.957  -1.874  39.263 -0.1256 1.9080
ATOM   3156  CD2 PHE   199      41.101  -3.234  38.698 -0.1256 1.9080
ATOM   3157  CE1 PHE   199      43.777  -2.680  38.510 -0.1704 1.9080
ATOM   3158  CE2 PHE   199      41.917  -4.045  37.945 -0.1704 1.9080
ATOM   3159  CZ  PHE   199      43.260  -3.770  37.851 -0.1072 1.9080
ATOM   3160  C   PHE   199      39.998  -0.236  38.050  0.5973 1.9080
ATOM   3161  O   PHE   199      38.930  -0.819  37.877 -0.5679 1.6612
ATOM   3162  HZ  PHE   199      43.862  -4.358  37.307  0.1297 1.4590
ATOM   3163  HA  PHE   199      41.316   0.600  39.334  0.0978 1.3870
ATOM   3164  HE1 PHE   199      44.765  -2.464  38.444  0.1430 1.4590
ATOM   3165  HE2 PHE   199      41.521  -4.846  37.459  0.1430 1.4590
ATOM   3166  H   PHE   199      38.547   0.543  40.305  0.2719 0.6000
ATOM   3167  HD2 PHE   199      40.118  -3.435  38.757  0.1330 1.4590
ATOM   3168  HD1 PHE   199      43.345  -1.082  39.734  0.1330 1.4590
ATOM   3169  HB3 PHE   199      39.851  -1.709  40.265  0.0295 1.4870
ATOM   3170  HB2 PHE   199      41.149  -1.070  41.021  0.0295 1.4870
ATOM   3171  N   VAL   200      40.757   0.198  37.024 -0.4157 1.8240
ATOM   3172  CA  VAL   200      40.315   0.003  35.676 -0.0875 1.9080
ATOM   3173  CB  VAL   200      40.527   1.211  34.809  0.2985 1.9080
ATOM   3174  CG1 VAL   200      40.073   0.881  33.378 -0.3192 1.9080
ATOM   3175  CG2 VAL   200      39.786   2.401  35.442 -0.3192 1.9080
ATOM   3176  C   VAL   200      41.128  -1.110  35.109  0.5973 1.9080
ATOM   3177  O   VAL   200      42.355  -1.107  35.199 -0.5679 1.6612
ATOM   3178  HA  VAL   200      39.358  -0.279  35.693  0.0969 1.3870
ATOM   3179 HG11 VAL   200      39.889  -0.097  33.311  0.0791 1.4870
ATOM   3180 HG21 VAL   200      39.507   2.152  36.366  0.0791 1.4870
ATOM   3181  HB  VAL   200      41.498   1.401  34.752 -0.0297 1.4870
ATOM   3182 HG12 VAL   200      39.244   1.396  33.171  0.0791 1.4870
ATOM   3183 HG13 VAL   200      40.797   1.133  32.740  0.0791 1.4870
ATOM   3184  H   VAL   200      41.634   0.656  37.304  0.2719 0.6000
ATOM   3185 HG23 VAL   200      40.401   3.186  35.469  0.0791 1.4870
ATOM   3186 HG22 VAL   200      38.985   2.613  34.888  0.0791 1.4870
ATOM   3187  N   TRP   201      40.452  -2.110  34.510 -0.4157 1.8240
ATOM   3188  CA  TRP   201      41.173  -3.219  33.969 -0.0275 1.9080
ATOM   3189  CB  TRP   201      40.657  -4.579  34.475 -0.0050 1.9080
ATOM   3190  CG  TRP   201      41.457  -5.770  34.005 -0.1415 1.9080
ATOM   3191  CD2 TRP   201      41.151  -6.545  32.837  0.1243 1.9080
ATOM   3192  CD1 TRP   201      42.566  -6.334  34.566 -0.1638 1.9080
ATOM   3193  NE1 TRP   201      42.972  -7.413  33.818 -0.3418 1.8240
ATOM   3194  CE2 TRP   201      42.109  -7.555  32.751  0.1380 1.9080
ATOM   3195  CE3 TRP   201      40.154  -6.428  31.912 -0.2387 1.9080
ATOM   3196  CZ2 TRP   201      42.084  -8.466  31.733 -0.2601 1.9080
ATOM   3197  CZ3 TRP   201      40.132  -7.348  30.887 -0.1972 1.9080
ATOM   3198  CH2 TRP   201      41.079  -8.347  30.800 -0.1134 1.9080
ATOM   3199  C   TRP   201      41.001  -3.187  32.486  0.5973 1.9080
ATOM   3200  O   TRP   201      39.884  -3.094  31.980 -0.5679 1.6612
ATOM   3201  HH2 TRP   201      41.036  -9.002  30.042  0.1417 1.4590
ATOM   3202  HA  TRP   201      42.144  -3.090  34.170  0.1123 1.3870
ATOM   3203  HE1 TRP   201      43.754  -7.997  34.008  0.3412 0.6000
ATOM   3204  HE3 TRP   201      39.463  -5.715  31.961  0.1700 1.4590
ATOM   3205  HZ3 TRP   201      39.410  -7.281  30.196  0.1447 1.4590
ATOM   3206  H   TRP   201      39.434  -1.989  34.490  0.2719 0.6000
ATOM   3207  HZ2 TRP   201      42.775  -9.196  31.667  0.1572 1.4590
ATOM   3208  HD1 TRP   201      43.017  -6.013  35.395  0.2062 1.4090
ATOM   3209  HB3 TRP   201      39.724  -4.707  34.154  0.0339 1.4870
ATOM   3210  HB2 TRP   201      40.684  -4.582  35.469  0.0339 1.4870
ATOM   3211  N   THR   202      42.128  -3.244  31.750 -0.4157 1.8240
ATOM   3212  CA  THR   202      42.077  -3.258  30.318 -0.0389 1.9080
ATOM   3213  CB  THR   202      42.805  -2.111  29.679  0.3654 1.9080
ATOM   3214  OG1 THR   202      42.251  -0.878  30.114 -0.6761 1.7210
ATOM   3215  CG2 THR   202      42.681  -2.238  28.151 -0.2438 1.9080
ATOM   3216  C   THR   202      42.758  -4.514  29.897  0.5973 1.9080
ATOM   3217  O   THR   202      43.764  -4.912  30.485 -0.5679 1.6612
ATOM   3218  HA  THR   202      41.127  -3.291  30.028  0.1007 1.3870
ATOM   3219 HG22 THR   202      42.116  -1.490  27.801  0.0642 1.4870
ATOM   3220 HG21 THR   202      43.591  -2.191  27.739  0.0642 1.4870
ATOM   3221  H   THR   202      42.999  -3.275  32.312  0.2719 0.6000
ATOM   3222  HB  THR   202      43.793  -2.130  29.963  0.0043 1.3870
ATOM   3223 HG23 THR   202      42.255  -3.114  27.924  0.0642 1.4870
ATOM   3224  HG1 THR   202      41.652  -1.019  30.912  0.4102 0.0000
ATOM   3225  N   GLY   203      42.227  -5.182  28.858 -0.4157 1.8240
ATOM   3226  CA  GLY   203      42.825  -6.427  28.495 -0.0252 1.9080
ATOM   3227  C   GLY   203      43.174  -6.412  27.049  0.5973 1.9080
ATOM   3228  O   GLY   203      42.569  -5.712  26.239 -0.5679 1.6612
ATOM   3229  H   GLY   203      41.432  -4.739  28.410  0.2719 0.6000
ATOM   3230  HA2 GLY   203      43.656  -6.580  29.045  0.0698 1.3870
ATOM   3231  HA3 GLY   203      42.183  -7.182  28.684  0.0698 1.3870
ATOM   3232  N   GLY   204      44.188  -7.225  26.714 -0.4157 1.8240
ATOM   3233  CA  GLY   204      44.640  -7.420  25.373 -0.0252 1.9080
ATOM   3234  C   GLY   204      44.018  -8.715  24.979  0.5973 1.9080
ATOM   3235  O   GLY   204      42.795  -8.833  24.923 -0.5679 1.6612
ATOM   3236  H   GLY   204      44.618  -7.707  27.550  0.2719 0.6000
ATOM   3237  HA2 GLY   204      44.312  -6.696  24.792  0.0698 1.3870
ATOM   3238  HA3 GLY   204      45.622  -7.494  25.349  0.0698 1.3870
ATOM   3239  N   ASP   205      44.858  -9.719  24.679 -0.5163 1.8240
ATOM   3240  CA  ASP   205      44.346 -11.011  24.346  0.0381 1.9080
ATOM   3241  CB  ASP   205      45.461 -11.986  23.923 -0.0303 1.9080
ATOM   3242  CG  ASP   205      44.839 -13.266  23.387  0.7994 1.9080
ATOM   3243  OD1 ASP   205      43.904 -13.795  24.041 -0.8014 1.6612
ATOM   3244  OD2 ASP   205      45.306 -13.740  22.316 -0.8014 1.6612
ATOM   3245  C   ASP   205      43.701 -11.538  25.589  0.5366 1.9080
ATOM   3246  O   ASP   205      44.378 -11.965  26.523 -0.5819 1.6612
ATOM   3247  H   ASP   205      45.858  -9.465  24.714  0.2936 0.6000
ATOM   3248  HA  ASP   205      43.628 -10.888  23.667  0.0880 1.3870
ATOM   3249  HB3 ASP   205      45.996 -12.197  24.714 -0.0122 1.4870
ATOM   3250  HB2 ASP   205      45.981 -11.561  23.211 -0.0122 1.4870
ATOM   3251  N   THR   206      42.353 -11.506  25.626 -0.4157 1.8240
ATOM   3252  CA  THR   206      41.626 -11.981  26.764 -0.0389 1.9080
ATOM   3253  CB  THR   206      40.495 -11.071  27.142  0.3654 1.9080
ATOM   3254  OG1 THR   206      40.995  -9.769  27.409 -0.6761 1.7210
ATOM   3255  CG2 THR   206      39.791 -11.633  28.389 -0.2438 1.9080
ATOM   3256  C   THR   206      41.055 -13.284  26.325  0.5973 1.9080
ATOM   3257  O   THR   206      40.394 -13.355  25.290 -0.5679 1.6612
ATOM   3258  HA  THR   206      42.257 -12.139  27.509  0.1007 1.3870
ATOM   3259 HG22 THR   206      39.852 -12.631  28.383  0.0642 1.4870
ATOM   3260 HG21 THR   206      40.236 -11.275  29.211  0.0642 1.4870
ATOM   3261  H   THR   206      41.919 -11.113  24.768  0.2719 0.6000
ATOM   3262  HB  THR   206      39.834 -11.000  26.359  0.0043 1.3870
ATOM   3263 HG23 THR   206      38.830 -11.356  28.381  0.0642 1.4870
ATOM   3264  HG1 THR   206      41.541  -9.431  26.632  0.4102 0.0000
ATOM   3265  N   HIS   207      41.300 -14.365  27.091 -0.4157 1.8240
ATOM   3266  CA  HIS   207      40.868 -15.621  26.564  0.0188 1.9080
ATOM   3267  CG  HIS   207      43.271 -16.328  26.566 -0.0266 1.9080
ATOM   3268  CB  HIS   207      41.989 -16.327  25.788 -0.0462 1.9080
ATOM   3269  C   HIS   207      40.442 -16.556  27.642  0.5973 1.9080
ATOM   3270  O   HIS   207      40.762 -16.387  28.818 -0.5679 1.6612
ATOM   3271  H   HIS   207      41.764 -14.198  27.965  0.2719 0.6000
ATOM   3272  HA  HIS   207      40.077 -15.458  25.946  0.0881 1.3870
ATOM   3273  HB3 HIS   207      42.140 -15.848  24.929  0.0402 1.4870
ATOM   3274  HB2 HIS   207      41.722 -17.270  25.616  0.0402 1.4870
ATOM   3275  CD2 HIS   207      43.769 -17.241  27.446  0.1292 1.9080
ATOM   3276  HD1 HIS   207      44.149 -14.488  25.991  0.3649 0.6000
ATOM   3277  HE1 HIS   207      46.008 -15.062  27.527  0.1392 1.3590
ATOM   3278  CE1 HIS   207      45.195 -15.647  27.372  0.2057 1.9080
ATOM   3279  ND1 HIS   207      44.192 -15.306  26.522 -0.3811 1.8240
ATOM   3280  NE2 HIS   207      44.981 -16.813  27.956 -0.5727 1.8240
ATOM   3281  HD2 HIS   207      43.315 -18.114  27.693  0.1147 1.4090
ATOM   3282  N   LEU   208      39.660 -17.571  27.222 -0.4157 1.8240
ATOM   3283  CA  LEU   208      39.223 -18.641  28.066 -0.0518 1.9080
ATOM   3284  CB  LEU   208      37.700 -18.879  28.030 -0.1102 1.9080
ATOM   3285  CG  LEU   208      36.859 -17.759  28.669  0.3531 1.9080
ATOM   3286  CD1 LEU   208      35.356 -18.074  28.581 -0.4121 1.9080
ATOM   3287  CD2 LEU   208      37.305 -17.486  30.117 -0.4121 1.9080
ATOM   3288  C   LEU   208      39.850 -19.870  27.492  0.5973 1.9080
ATOM   3289  O   LEU   208      39.815 -20.087  26.281 -0.5679 1.6612
ATOM   3290 HD22 LEU   208      36.679 -16.831  30.533  0.1000 1.4870
ATOM   3291 HD23 LEU   208      37.290 -18.341  30.630  0.1000 1.4870
ATOM   3292 HD21 LEU   208      38.230 -17.113  30.109  0.1000 1.4870
ATOM   3293  H   LEU   208      39.404 -17.491  26.201  0.2719 0.6000
ATOM   3294 HD13 LEU   208      34.840 -17.223  28.645  0.1000 1.4870
ATOM   3295 HD12 LEU   208      35.166 -18.521  27.709  0.1000 1.4870
ATOM   3296 HD11 LEU   208      35.105 -18.679  29.333  0.1000 1.4870
ATOM   3297  HA  LEU   208      39.572 -18.499  28.982  0.0922 1.3870
ATOM   3298  HG  LEU   208      37.042 -16.902  28.189 -0.0361 1.4870
ATOM   3299  HB3 LEU   208      37.512 -19.711  28.526  0.0457 1.4870
ATOM   3300  HB2 LEU   208      37.427 -18.950  27.083  0.0457 1.4870
ATOM   3301  N   TYR   209      40.462 -20.706  28.349 -0.4157 1.8240
ATOM   3302  CA  TYR   209      41.064 -21.916  27.873 -0.0014 1.9080
ATOM   3303  CB  TYR   209      42.063 -22.570  28.847 -0.0152 1.9080
ATOM   3304  CG  TYR   209      43.345 -21.811  28.761 -0.0011 1.9080
ATOM   3305  CD1 TYR   209      44.250 -22.120  27.771 -0.1906 1.9080
ATOM   3306  CD2 TYR   209      43.654 -20.806  29.651 -0.1906 1.9080
ATOM   3307  CE1 TYR   209      45.441 -21.442  27.663 -0.2341 1.9080
ATOM   3308  CE2 TYR   209      44.846 -20.124  29.547 -0.2341 1.9080
ATOM   3309  CZ  TYR   209      45.743 -20.442  28.554  0.3226 1.9080
ATOM   3310  OH  TYR   209      46.965 -19.745  28.445 -0.5579 1.7210
ATOM   3311  C   TYR   209      39.977 -22.890  27.555  0.5973 1.9080
ATOM   3312  O   TYR   209      38.928 -22.906  28.196 -0.5679 1.6612
ATOM   3313  HA  TYR   209      41.569 -21.714  27.030  0.0876 1.3870
ATOM   3314  HE1 TYR   209      46.091 -21.678  26.930  0.1656 1.4590
ATOM   3315  HE2 TYR   209      45.063 -19.389  30.201  0.1656 1.4590
ATOM   3316  H   TYR   209      40.450 -20.395  29.333  0.2719 0.6000
ATOM   3317  HD2 TYR   209      43.010 -20.569  30.376  0.1699 1.4590
ATOM   3318  HD1 TYR   209      44.039 -22.853  27.115  0.1699 1.4590
ATOM   3319  HB3 TYR   209      42.211 -23.487  28.556  0.0295 1.4870
ATOM   3320  HB2 TYR   209      41.701 -22.493  29.747  0.0295 1.4870
ATOM   3321  HH  TYR   209      47.438 -20.072  27.636  0.3992 0.0000
ATOM   3322  N   SER   210      40.207 -23.720  26.519 -0.4157 1.8240
ATOM   3323  CA  SER   210      39.224 -24.647  26.044 -0.0249 1.9080
ATOM   3324  CB  SER   210      39.743 -25.510  24.881  0.2117 1.9080
ATOM   3325  OG  SER   210      40.829 -26.313  25.320 -0.6546 1.7210
ATOM   3326  C   SER   210      38.818 -25.577  27.149  0.5973 1.9080
ATOM   3327  O   SER   210      37.647 -25.938  27.255 -0.5679 1.6612
ATOM   3328  H   SER   210      41.163 -23.615  26.108  0.2719 0.6000
ATOM   3329  HA  SER   210      38.409 -24.128  25.756  0.0843 1.3870
ATOM   3330  HB3 SER   210      40.053 -24.911  24.156  0.0352 1.3870
ATOM   3331  HB2 SER   210      39.009 -26.097  24.569  0.0352 1.3870
ATOM   3332  HG  SER   210      41.612 -26.169  24.718  0.4275 0.0000
ATOM   3333  N   ASN   211      39.774 -25.995  27.997 -0.4157 1.8240
ATOM   3334  CA  ASN   211      39.503 -26.921  29.066  0.0143 1.9080
ATOM   3335  CB  ASN   211      40.762 -27.616  29.627 -0.2041 1.9080
ATOM   3336  CG  ASN   211      41.793 -26.606  30.106  0.7130 1.9080
ATOM   3337  C   ASN   211      38.681 -26.301  30.167  0.5973 1.9080
ATOM   3338  O   ASN   211      38.069 -27.015  30.960 -0.5679 1.6612
ATOM   3339  HA  ASN   211      38.954 -27.681  28.676  0.1048 1.3870
ATOM   3340  H   ASN   211      40.715 -25.586  27.803  0.2719 0.6000
ATOM   3341  HB3 ASN   211      41.161 -28.162  28.904  0.0797 1.4870
ATOM   3342  HB2 ASN   211      40.488 -28.181  30.393  0.0797 1.4870
ATOM   3343  OD1 ASN   211      41.656 -25.397  29.933 -0.5931 1.6612
ATOM   3344  ND2 ASN   211      42.891 -27.133  30.711 -0.9191 1.8240
ATOM   3345 HD22 ASN   211      43.595 -26.521  31.049  0.4196 0.6000
ATOM   3346 HD21 ASN   211      42.969 -28.117  30.803  0.4196 0.6000
ATOM   3347  N   HIS   212      38.713 -24.961  30.287 -0.4157 1.8240
ATOM   3348  CA  HIS   212      38.018 -24.173  31.276 -0.0581 1.9080
ATOM   3349  CG  HIS   212      39.976 -22.813  32.033  0.1868 1.9080
ATOM   3350  CB  HIS   212      38.608 -22.764  31.425 -0.0074 1.9080
ATOM   3351  C   HIS   212      36.535 -24.036  31.037  0.5973 1.9080
ATOM   3352  O   HIS   212      35.802 -23.693  31.963 -0.5679 1.6612
ATOM   3353  H   HIS   212      39.337 -24.511  29.539  0.2719 0.6000
ATOM   3354  HA  HIS   212      38.154 -24.614  32.191  0.1360 1.3870
ATOM   3355  HB3 HIS   212      38.017 -22.226  32.017  0.0367 1.4870
ATOM   3356  HB2 HIS   212      38.674 -22.343  30.527  0.0367 1.4870
ATOM   3357  CD2 HIS   212      40.677 -23.881  32.503 -0.2207 1.9080
ATOM   3358  HE2 HIS   212      42.596 -24.038  33.388  0.3339 0.6000
ATOM   3359  HE1 HIS   212      42.692 -21.560  33.065  0.1435 1.3590
ATOM   3360  CE1 HIS   212      41.923 -22.170  32.811  0.1635 1.9080
ATOM   3361  ND1 HIS   212      40.782 -21.715  32.232 -0.5432 1.8240
ATOM   3362  NE2 HIS   212      41.905 -23.478  32.995 -0.2795 1.8240
ATOM   3363  HD2 HIS   212      40.347 -24.841  32.494  0.1862 1.4090
ATOM   3364  N   MET   213      36.042 -24.288  29.809 -0.4157 1.8240
ATOM   3365  CA  MET   213      34.698 -23.943  29.421 -0.0237 1.9080
ATOM   3366  CB  MET   213      34.379 -24.394  27.985  0.0342 1.9080
ATOM   3367  CG  MET   213      35.223 -23.669  26.936  0.0018 1.9080
ATOM   3368  SD  MET   213      34.888 -21.887  26.813 -0.2737 2.0000
ATOM   3369  CE  MET   213      36.148 -21.571  25.544 -0.0536 1.9080
ATOM   3370  C   MET   213      33.630 -24.510  30.313  0.5973 1.9080
ATOM   3371  O   MET   213      32.711 -23.782  30.682 -0.5679 1.6612
ATOM   3372  HG2 MET   213      36.217 -23.835  27.151  0.0440 1.3870
ATOM   3373  HE1 MET   213      35.793 -20.902  24.895  0.0684 1.3870
ATOM   3374  HE2 MET   213      36.969 -21.216  25.985  0.0684 1.3870
ATOM   3375  HE3 MET   213      36.355 -22.426  25.074  0.0684 1.3870
ATOM   3376  HB2 MET   213      34.552 -25.377  27.907  0.0241 1.4870
ATOM   3377  HG3 MET   213      35.071 -24.128  26.026  0.0440 1.3870
ATOM   3378  H   MET   213      36.730 -24.756  29.173  0.2719 0.6000
ATOM   3379  HA  MET   213      34.616 -22.922  29.439  0.0880 1.3870
ATOM   3380  HB3 MET   213      33.412 -24.213  27.795  0.0241 1.4870
ATOM   3381  N   ASP   214      33.687 -25.795  30.703 -0.5163 1.8240
ATOM   3382  CA  ASP   214      32.611 -26.300  31.512  0.0381 1.9080
ATOM   3383  CB  ASP   214      32.750 -27.794  31.854 -0.0303 1.9080
ATOM   3384  CG  ASP   214      32.426 -28.594  30.601  0.7994 1.9080
ATOM   3385  OD1 ASP   214      31.957 -27.975  29.610 -0.8014 1.6612
ATOM   3386  OD2 ASP   214      32.641 -29.836  30.619 -0.8014 1.6612
ATOM   3387  C   ASP   214      32.567 -25.536  32.797  0.5366 1.9080
ATOM   3388  O   ASP   214      31.491 -25.176  33.275 -0.5819 1.6612
ATOM   3389  H   ASP   214      34.498 -26.317  30.391  0.2936 0.6000
ATOM   3390  HA  ASP   214      31.754 -26.116  31.022  0.0880 1.3870
ATOM   3391  HB3 ASP   214      32.102 -28.009  32.546 -0.0122 1.4870
ATOM   3392  HB2 ASP   214      33.674 -27.962  32.109 -0.0122 1.4870
ATOM   3393  N   GLN   215      33.743 -25.253  33.385 -0.4157 1.8240
ATOM   3394  CA  GLN   215      33.801 -24.563  34.640 -0.0031 1.9080
ATOM   3395  CB  GLN   215      35.234 -24.394  35.179 -0.0036 1.9080
ATOM   3396  CG  GLN   215      35.904 -25.695  35.637 -0.0645 1.9080
ATOM   3397  CD  GLN   215      36.509 -26.406  34.434  0.6951 1.9080
ATOM   3398  C   GLN   215      33.227 -23.187  34.486  0.5973 1.9080
ATOM   3399  O   GLN   215      32.502 -22.712  35.358 -0.5679 1.6612
ATOM   3400  HG2 GLN   215      36.624 -25.474  36.271  0.0352 1.4870
ATOM   3401  HA  GLN   215      33.235 -25.065  35.304  0.0850 1.3870
ATOM   3402  HG3 GLN   215      35.221 -26.277  36.042  0.0352 1.4870
ATOM   3403  H   GLN   215      34.572 -25.577  32.850  0.2719 0.6000
ATOM   3404  HB3 GLN   215      35.209 -23.768  35.962  0.0171 1.4870
ATOM   3405  HB2 GLN   215      35.802 -23.993  34.457  0.0171 1.4870
ATOM   3406 HE22 GLN   215      37.872 -28.006  35.330  0.4251 0.6000
ATOM   3407  OE1 GLN   215      36.230 -26.080  33.282 -0.6086 1.6612
ATOM   3408  NE2 GLN   215      37.375 -27.418  34.711 -0.9407 1.8240
ATOM   3409 HE21 GLN   215      37.454 -27.507  33.725  0.4251 0.6000
ATOM   3410  N   THR   216      33.530 -22.513  33.362 -0.4157 1.8240
ATOM   3411  CA  THR   216      33.091 -21.161  33.162 -0.0389 1.9080
ATOM   3412  CB  THR   216      33.581 -20.590  31.863  0.3654 1.9080
ATOM   3413  OG1 THR   216      35.001 -20.594  31.830 -0.6761 1.7210
ATOM   3414  CG2 THR   216      33.049 -19.154  31.717 -0.2438 1.9080
ATOM   3415  C   THR   216      31.597 -21.099  33.152  0.5973 1.9080
ATOM   3416  O   THR   216      31.002 -20.247  33.810 -0.5679 1.6612
ATOM   3417  HA  THR   216      33.433 -20.593  33.923  0.1007 1.3870
ATOM   3418 HG22 THR   216      32.512 -19.083  30.876  0.0642 1.4870
ATOM   3419 HG21 THR   216      32.471 -18.933  32.503  0.0642 1.4870
ATOM   3420  H   THR   216      34.094 -23.057  32.681  0.2719 0.6000
ATOM   3421  HB  THR   216      33.246 -21.172  31.084  0.0043 1.3870
ATOM   3422 HG23 THR   216      33.819 -18.517  31.677  0.0642 1.4870
ATOM   3423  HG1 THR   216      35.354 -21.538  31.827  0.4102 0.0000
ATOM   3424  N   HIS   217      30.943 -22.016  32.415 -0.4157 1.8240
ATOM   3425  CA  HIS   217      29.512 -21.983  32.316  0.0188 1.9080
ATOM   3426  CG  HIS   217      29.179 -22.483  29.884 -0.0266 1.9080
ATOM   3427  CB  HIS   217      28.944 -22.970  31.284 -0.0462 1.9080
ATOM   3428  C   HIS   217      28.906 -22.256  33.651  0.5973 1.9080
ATOM   3429  O   HIS   217      27.879 -21.674  33.999 -0.5679 1.6612
ATOM   3430  H   HIS   217      31.554 -22.708  31.954  0.2719 0.6000
ATOM   3431  HA  HIS   217      29.231 -21.063  32.015  0.0881 1.3870
ATOM   3432  HB3 HIS   217      27.965 -23.061  31.427  0.0402 1.4870
ATOM   3433  HB2 HIS   217      29.394 -23.849  31.394  0.0402 1.4870
ATOM   3434  CD2 HIS   217      28.399 -21.689  29.099  0.1292 1.9080
ATOM   3435  HD1 HIS   217      31.073 -23.300  29.401  0.3649 0.6000
ATOM   3436  HE1 HIS   217      30.848 -22.155  27.215  0.1392 1.3590
ATOM   3437  CE1 HIS   217      30.153 -22.118  27.952  0.2057 1.9080
ATOM   3438  ND1 HIS   217      30.305 -22.756  29.141 -0.3811 1.8240
ATOM   3439  NE2 HIS   217      29.012 -21.457  27.880 -0.5727 1.8240
ATOM   3440  HD2 HIS   217      27.494 -21.317  29.369  0.1147 1.4090
ATOM   3441  N   LEU   218      29.521 -23.148  34.442 -0.4157 1.8240
ATOM   3442  CA  LEU   218      28.970 -23.465  35.726 -0.0518 1.9080
ATOM   3443  CB  LEU   218      29.806 -24.515  36.476 -0.1102 1.9080
ATOM   3444  CG  LEU   218      29.259 -24.893  37.864  0.3531 1.9080
ATOM   3445  CD1 LEU   218      27.886 -25.578  37.765 -0.4121 1.9080
ATOM   3446  CD2 LEU   218      30.282 -25.727  38.652 -0.4121 1.9080
ATOM   3447  C   LEU   218      28.952 -22.213  36.552  0.5973 1.9080
ATOM   3448  O   LEU   218      27.965 -21.919  37.224 -0.5679 1.6612
ATOM   3449 HD22 LEU   218      29.867 -26.032  39.506  0.1000 1.4870
ATOM   3450 HD23 LEU   218      30.550 -26.517  38.106  0.1000 1.4870
ATOM   3451 HD21 LEU   218      31.082 -25.164  38.848  0.1000 1.4870
ATOM   3452  H   LEU   218      30.381 -23.554  34.047  0.2719 0.6000
ATOM   3453 HD13 LEU   218      27.648 -25.696  36.803  0.1000 1.4870
ATOM   3454 HD12 LEU   218      27.932 -26.468  38.214  0.1000 1.4870
ATOM   3455 HD11 LEU   218      27.202 -25.007  38.214  0.1000 1.4870
ATOM   3456  HA  LEU   218      28.029 -23.786  35.609  0.0922 1.3870
ATOM   3457  HG  LEU   218      29.171 -24.062  38.415 -0.0361 1.4870
ATOM   3458  HB3 LEU   218      30.712 -24.147  36.605  0.0457 1.4870
ATOM   3459  HB2 LEU   218      29.821 -25.338  35.931  0.0457 1.4870
ATOM   3460  N   GLN   219      30.047 -21.434  36.501 -0.4157 1.8240
ATOM   3461  CA  GLN   219      30.197 -20.232  37.271 -0.0031 1.9080
ATOM   3462  CB  GLN   219      31.607 -19.632  37.115 -0.0036 1.9080
ATOM   3463  CG  GLN   219      31.926 -18.461  38.044 -0.0645 1.9080
ATOM   3464  CD  GLN   219      33.417 -18.185  37.890  0.6951 1.9080
ATOM   3465  C   GLN   219      29.178 -19.222  36.831  0.5973 1.9080
ATOM   3466  O   GLN   219      28.614 -18.499  37.651 -0.5679 1.6612
ATOM   3467  HG2 GLN   219      31.428 -17.679  37.751  0.0352 1.4870
ATOM   3468  HA  GLN   219      30.022 -20.451  38.237  0.0850 1.3870
ATOM   3469  HG3 GLN   219      31.746 -18.726  38.962  0.0352 1.4870
ATOM   3470  H   GLN   219      30.780 -21.797  35.839  0.2719 0.6000
ATOM   3471  HB3 GLN   219      31.714 -19.313  36.166  0.0171 1.4870
ATOM   3472  HB2 GLN   219      32.282 -20.357  37.287  0.0171 1.4870
ATOM   3473 HE22 GLN   219      33.834 -16.372  39.209  0.4251 0.6000
ATOM   3474  OE1 GLN   219      34.109 -18.899  37.166 -0.6086 1.6612
ATOM   3475  NE2 GLN   219      33.928 -17.133  38.585 -0.9407 1.8240
ATOM   3476 HE21 GLN   219      34.790 -17.381  38.173  0.4251 0.6000
ATOM   3477  N   LEU   220      28.896 -19.170  35.516 -0.4157 1.8240
ATOM   3478  CA  LEU   220      28.000 -18.194  34.962 -0.0518 1.9080
ATOM   3479  CB  LEU   220      27.885 -18.269  33.429 -0.1102 1.9080
ATOM   3480  CG  LEU   220      29.156 -17.806  32.696  0.3531 1.9080
ATOM   3481  CD1 LEU   220      28.997 -17.899  31.171 -0.4121 1.9080
ATOM   3482  CD2 LEU   220      29.575 -16.402  33.162 -0.4121 1.9080
ATOM   3483  C   LEU   220      26.625 -18.355  35.531  0.5973 1.9080
ATOM   3484  O   LEU   220      25.917 -17.370  35.727 -0.5679 1.6612
ATOM   3485 HD22 LEU   220      29.740 -15.828  32.363  0.1000 1.4870
ATOM   3486 HD23 LEU   220      28.844 -16.009  33.715  0.1000 1.4870
ATOM   3487 HD21 LEU   220      30.409 -16.473  33.705  0.1000 1.4870
ATOM   3488  H   LEU   220      29.388 -19.900  34.954  0.2719 0.6000
ATOM   3489 HD13 LEU   220      29.641 -18.573  30.815  0.1000 1.4870
ATOM   3490 HD12 LEU   220      28.063 -18.177  30.955  0.1000 1.4870
ATOM   3491 HD11 LEU   220      29.185 -17.006  30.767  0.1000 1.4870
ATOM   3492  HA  LEU   220      28.341 -17.271  35.194  0.0922 1.3870
ATOM   3493  HG  LEU   220      29.923 -18.383  32.981 -0.0361 1.4870
ATOM   3494  HB3 LEU   220      27.151 -17.679  33.150  0.0457 1.4870
ATOM   3495  HB2 LEU   220      27.727 -19.208  33.182  0.0457 1.4870
ATOM   3496  N   SER   221      26.208 -19.604  35.807 -0.4157 1.8240
ATOM   3497  CA  SER   221      24.873 -19.872  36.265 -0.0249 1.9080
ATOM   3498  CB  SER   221      24.569 -21.378  36.361  0.2117 1.9080
ATOM   3499  OG  SER   221      25.389 -21.987  37.347 -0.6546 1.7210
ATOM   3500  C   SER   221      24.631 -19.274  37.622  0.5973 1.9080
ATOM   3501  O   SER   221      23.480 -19.098  38.021 -0.5679 1.6612
ATOM   3502  H   SER   221      26.936 -20.333  35.657  0.2719 0.6000
ATOM   3503  HA  SER   221      24.223 -19.448  35.615  0.0843 1.3870
ATOM   3504  HB3 SER   221      24.755 -21.795  35.480  0.0352 1.3870
ATOM   3505  HB2 SER   221      23.617 -21.494  36.612  0.0352 1.3870
ATOM   3506  HG  SER   221      26.349 -21.827  37.125  0.4275 0.0000
ATOM   3507  N   ARG   222      25.699 -18.941  38.372 -0.3479 1.8240
ATOM   3508  CA  ARG   222      25.548 -18.478  39.725 -0.2637 1.9080
ATOM   3509  CB  ARG   222      26.782 -18.802  40.574 -0.0007 1.9080
ATOM   3510  CG  ARG   222      27.063 -20.303  40.590  0.0390 1.9080
ATOM   3511  CD  ARG   222      28.357 -20.688  41.301  0.0486 1.9080
ATOM   3512  NE  ARG   222      28.468 -22.169  41.221 -0.5295 1.8240
ATOM   3513  CZ  ARG   222      29.606 -22.785  41.654  0.8076 1.9080
ATOM   3514  NH1 ARG   222      30.631 -22.035  42.154 -0.8627 1.8240
ATOM   3515  NH2 ARG   222      29.717 -24.144  41.588 -0.8627 1.8240
ATOM   3516  C   ARG   222      25.321 -16.997  39.774  0.7341 1.9080
ATOM   3517  O   ARG   222      25.668 -16.260  38.852 -0.5894 1.6612
ATOM   3518  HG3 ARG   222      27.120 -20.639  39.643  0.0285 1.4870
ATOM   3519  HA  ARG   222      24.753 -18.946  40.145  0.1560 1.3870
ATOM   3520  HE  ARG   222      27.741 -22.692  40.865  0.3456 0.6000
ATOM   3521  HG2 ARG   222      26.304 -20.777  41.051  0.0285 1.4870
ATOM   3522 HH22 ARG   222      30.540 -24.567  41.883  0.4478 0.6000
ATOM   3523 HH21 ARG   222      28.945 -24.668  41.238  0.4478 0.6000
ATOM   3524  H   ARG   222      26.609 -19.051  37.885  0.2747 0.6000
ATOM   3525  HD3 ARG   222      28.289 -20.424  42.235  0.0687 1.3870
ATOM   3526  HD2 ARG   222      29.105 -20.287  40.826  0.0687 1.3870
ATOM   3527 HH12 ARG   222      31.451 -22.507  42.443  0.4478 0.6000
ATOM   3528 HH11 ARG   222      30.531 -21.058  42.215  0.4478 0.6000
ATOM   3529  HB3 ARG   222      26.610 -18.513  41.497  0.0327 1.4870
ATOM   3530  HB2 ARG   222      27.560 -18.348  40.180  0.0327 1.4870
ATOM   3531  N   GLU   223      24.703 -16.532  40.884 -0.5163 1.8240
ATOM   3532  CA  GLU   223      24.435 -15.136  41.085  0.0397 1.9080
ATOM   3533  CB  GLU   223      23.089 -14.868  41.785  0.0560 1.9080
ATOM   3534  CG  GLU   223      22.737 -13.384  41.917  0.0136 1.9080
ATOM   3535  CD  GLU   223      22.194 -12.897  40.581  0.8054 1.9080
ATOM   3536  OE1 GLU   223      21.663 -13.743  39.812 -0.8188 1.6612
ATOM   3537  OE2 GLU   223      22.300 -11.670  40.311 -0.8188 1.6612
ATOM   3538  C   GLU   223      25.518 -14.615  41.974  0.5366 1.9080
ATOM   3539  O   GLU   223      25.987 -15.305  42.877 -0.5819 1.6612
ATOM   3540  HG2 GLU   223      22.035 -13.296  42.572 -0.0425 1.4870
ATOM   3541  HA  GLU   223      24.446 -14.655  40.213  0.1105 1.3870
ATOM   3542  HG3 GLU   223      23.546 -12.895  42.103 -0.0425 1.4870
ATOM   3543  H   GLU   223      24.449 -17.284  41.562  0.2936 0.6000
ATOM   3544  HB3 GLU   223      23.145 -15.241  42.691 -0.0173 1.4870
ATOM   3545  HB2 GLU   223      22.385 -15.293  41.248 -0.0173 1.4870
ATOM   3546  N   PRO   224      25.938 -13.409  41.721 -0.2548 1.8240
ATOM   3547  CA  PRO   224      26.990 -12.848  42.521 -0.0266 1.9080
ATOM   3548  CD  PRO   224      25.976 -12.915  40.354  0.0192 1.9080
ATOM   3549  CB  PRO   224      27.489 -11.626  41.756 -0.0070 1.9080
ATOM   3550  CG  PRO   224      27.197 -11.980  40.287  0.0189 1.9080
ATOM   3551  C   PRO   224      26.518 -12.552  43.902  0.5896 1.9080
ATOM   3552  O   PRO   224      25.331 -12.295  44.094 -0.5748 1.6612
ATOM   3553  HG2 PRO   224      26.982 -11.158  39.776  0.0213 1.4870
ATOM   3554  HA  PRO   224      27.800 -13.460  42.534  0.0641 1.3870
ATOM   3555  HD3 PRO   224      26.080 -13.669  39.693  0.0391 1.3870
ATOM   3556  HD2 PRO   224      25.137 -12.407  40.123  0.0391 1.3870
ATOM   3557  HG3 PRO   224      27.976 -12.448  39.890  0.0213 1.4870
ATOM   3558  HB3 PRO   224      28.465 -11.489  41.882  0.0253 1.4870
ATOM   3559  HB2 PRO   224      26.988 -10.806  42.010  0.0253 1.4870
ATOM   3560  N   ARG   225      27.443 -12.599  44.879 -0.3479 1.8240
ATOM   3561  CA  ARG   225      27.129 -12.326  46.249 -0.2637 1.9080
ATOM   3562  CB  ARG   225      27.805 -13.304  47.227 -0.0007 1.9080
ATOM   3563  CG  ARG   225      27.282 -14.736  47.079  0.0390 1.9080
ATOM   3564  CD  ARG   225      26.175 -15.096  48.075  0.0486 1.9080
ATOM   3565  NE  ARG   225      25.567 -16.385  47.639 -0.5295 1.8240
ATOM   3566  CZ  ARG   225      26.133 -17.578  47.989  0.8076 1.9080
ATOM   3567  NH1 ARG   225      27.297 -17.602  48.701 -0.8627 1.8240
ATOM   3568  NH2 ARG   225      25.533 -18.749  47.624 -0.8627 1.8240
ATOM   3569  C   ARG   225      27.620 -10.942  46.525  0.7341 1.9080
ATOM   3570  O   ARG   225      28.203 -10.296  45.655 -0.5894 1.6612
ATOM   3571  HG3 ARG   225      28.040 -15.380  47.216  0.0285 1.4870
ATOM   3572  HA  ARG   225      26.142 -12.354  46.375  0.1560 1.3870
ATOM   3573  HE  ARG   225      24.759 -16.378  47.100  0.3456 0.6000
ATOM   3574  HG2 ARG   225      26.915 -14.860  46.153  0.0285 1.4870
ATOM   3575 HH22 ARG   225      25.956 -19.591  47.863  0.4478 0.6000
ATOM   3576 HH21 ARG   225      24.675 -18.708  47.122  0.4478 0.6000
ATOM   3577  H   ARG   225      28.398 -12.852  44.534  0.2747 0.6000
ATOM   3578  HD3 ARG   225      25.494 -14.397  48.047  0.0687 1.3870
ATOM   3579  HD2 ARG   225      26.577 -15.216  48.956  0.0687 1.3870
ATOM   3580 HH12 ARG   225      27.688 -18.479  48.921  0.4478 0.6000
ATOM   3581 HH11 ARG   225      27.712 -16.750  48.976  0.4478 0.6000
ATOM   3582  HB3 ARG   225      27.616 -13.003  48.147  0.0327 1.4870
ATOM   3583  HB2 ARG   225      28.774 -13.310  47.039  0.0327 1.4870
ATOM   3584  N   PRO   226      27.372 -10.447  47.704 -0.2548 1.8240
ATOM   3585  CA  PRO   226      27.798  -9.112  48.012 -0.0266 1.9080
ATOM   3586  CD  PRO   226      26.179 -10.822  48.444  0.0192 1.9080
ATOM   3587  CB  PRO   226      27.109  -8.751  49.325 -0.0070 1.9080
ATOM   3588  CG  PRO   226      25.815  -9.589  49.290  0.0189 1.9080
ATOM   3589  C   PRO   226      29.289  -9.040  48.059  0.5896 1.9080
ATOM   3590  O   PRO   226      29.927 -10.045  48.365 -0.5748 1.6612
ATOM   3591  HG2 PRO   226      25.561  -9.856  50.210  0.0213 1.4870
ATOM   3592  HA  PRO   226      27.422  -8.448  47.348  0.0641 1.3870
ATOM   3593  HD3 PRO   226      25.419 -11.054  47.824  0.0391 1.3870
ATOM   3594  HD2 PRO   226      26.351 -11.614  49.042  0.0391 1.3870
ATOM   3595  HG3 PRO   226      25.088  -9.069  48.860  0.0213 1.4870
ATOM   3596  HB3 PRO   226      26.882  -7.785  49.366  0.0253 1.4870
ATOM   3597  HB2 PRO   226      27.658  -9.014  50.110  0.0253 1.4870
ATOM   3598  N   LEU   227      29.862  -7.862  47.742 -0.4157 1.8240
ATOM   3599  CA  LEU   227      31.287  -7.716  47.737 -0.0518 1.9080
ATOM   3600  CB  LEU   227      31.766  -6.389  47.119 -0.1102 1.9080
ATOM   3601  CG  LEU   227      31.427  -6.236  45.625  0.3531 1.9080
ATOM   3602  CD1 LEU   227      31.934  -4.892  45.077 -0.4121 1.9080
ATOM   3603  CD2 LEU   227      31.933  -7.436  44.809 -0.4121 1.9080
ATOM   3604  C   LEU   227      31.751  -7.731  49.158  0.5973 1.9080
ATOM   3605  O   LEU   227      31.049  -7.303  50.073 -0.5679 1.6612
ATOM   3606 HD22 LEU   227      31.941  -8.247  45.390  0.1000 1.4870
ATOM   3607 HD23 LEU   227      31.325  -7.583  44.032  0.1000 1.4870
ATOM   3608 HD21 LEU   227      32.856  -7.245  44.483  0.1000 1.4870
ATOM   3609  H   LEU   227      29.187  -7.111  47.514  0.2719 0.6000
ATOM   3610 HD13 LEU   227      31.237  -4.498  44.481  0.1000 1.4870
ATOM   3611 HD12 LEU   227      32.115  -4.275  45.840  0.1000 1.4870
ATOM   3612 HD11 LEU   227      32.773  -5.046  44.560  0.1000 1.4870
ATOM   3613  HA  LEU   227      31.693  -8.492  47.256  0.0922 1.3870
ATOM   3614  HG  LEU   227      30.436  -6.283  45.511 -0.0361 1.4870
ATOM   3615  HB3 LEU   227      32.745  -6.349  47.206  0.0457 1.4870
ATOM   3616  HB2 LEU   227      31.322  -5.653  47.600  0.0457 1.4870
ATOM   3617  N   PRO   228      32.926  -8.262  49.348 -0.2548 1.8240
ATOM   3618  CA  PRO   228      33.529  -8.317  50.652 -0.0266 1.9080
ATOM   3619  CD  PRO   228      33.428  -9.304  48.471  0.0192 1.9080
ATOM   3620  CB  PRO   228      34.554  -9.451  50.601 -0.0070 1.9080
ATOM   3621  CG  PRO   228      34.767  -9.713  49.101  0.0189 1.9080
ATOM   3622  C   PRO   228      34.130  -6.984  50.966  0.5896 1.9080
ATOM   3623  O   PRO   228      34.248  -6.159  50.062 -0.5748 1.6612
ATOM   3624  HG2 PRO   228      35.504  -9.148  48.760  0.0213 1.4870
ATOM   3625  HA  PRO   228      32.861  -8.589  51.351  0.0641 1.3870
ATOM   3626  HD3 PRO   228      32.805 -10.090  48.438  0.0391 1.3870
ATOM   3627  HD2 PRO   228      33.572  -8.963  47.540  0.0391 1.3870
ATOM   3628  HG3 PRO   228      34.950 -10.673  48.948  0.0213 1.4870
ATOM   3629  HB3 PRO   228      34.207 -10.276  51.043  0.0253 1.4870
ATOM   3630  HB2 PRO   228      35.417  -9.180  51.023  0.0253 1.4870
ATOM   3631  N   LYS   229      34.504  -6.744  52.240 -0.3479 1.8240
ATOM   3632  CA  LYS   229      35.087  -5.483  52.591 -0.2400 1.9080
ATOM   3633  CB  LYS   229      34.383  -4.803  53.776 -0.0094 1.9080
ATOM   3634  CG  LYS   229      32.891  -4.558  53.531  0.0187 1.9080
ATOM   3635  CD  LYS   229      32.595  -3.707  52.295 -0.0479 1.9080
ATOM   3636  CE  LYS   229      31.099  -3.475  52.062 -0.0143 1.9080
ATOM   3637  NZ  LYS   229      30.897  -2.643  50.856 -0.3854 1.8240
ATOM   3638  C   LYS   229      36.505  -5.735  52.997  0.7341 1.9080
ATOM   3639  O   LYS   229      36.820  -6.773  53.579 -0.5894 1.6612
ATOM   3640  HA  LYS   229      35.076  -4.878  51.794  0.1426 1.3870
ATOM   3641  HE2 LYS   229      30.656  -4.359  51.940  0.1135 1.1000
ATOM   3642  HE3 LYS   229      30.721  -3.011  52.858  0.1135 1.1000
ATOM   3643  HG2 LYS   229      32.430  -5.449  53.425  0.0103 1.4870
ATOM   3644  HG3 LYS   229      32.501  -4.098  54.339  0.0103 1.4870
ATOM   3645  HZ1 LYS   229      30.944  -3.219  50.038  0.3400 0.6000
ATOM   3646  HZ3 LYS   229      30.000  -2.201  50.899  0.3400 0.6000
ATOM   3647  HZ2 LYS   229      31.610  -1.942  50.808  0.3400 0.6000
ATOM   3648  HD3 LYS   229      32.970  -4.167  51.490  0.0621 1.4870
ATOM   3649  HD2 LYS   229      33.038  -2.816  52.405  0.0621 1.4870
ATOM   3650  H   LYS   229      34.332  -7.523  52.890  0.2747 0.6000
ATOM   3651  HB3 LYS   229      34.821  -3.926  53.936  0.0362 1.4870
ATOM   3652  HB2 LYS   229      34.475  -5.390  54.571  0.0362 1.4870
ATOM   3653  N   LEU   230      37.408  -4.786  52.684 -0.4157 1.8240
ATOM   3654  CA  LEU   230      38.793  -4.953  53.018 -0.0518 1.9080
ATOM   3655  CB  LEU   230      39.743  -4.551  51.876 -0.1102 1.9080
ATOM   3656  CG  LEU   230      41.235  -4.722  52.214  0.3531 1.9080
ATOM   3657  CD1 LEU   230      41.594  -6.199  52.443 -0.4121 1.9080
ATOM   3658  CD2 LEU   230      42.124  -4.045  51.159 -0.4121 1.9080
ATOM   3659  C   LEU   230      39.102  -4.066  54.178  0.5973 1.9080
ATOM   3660  O   LEU   230      38.717  -2.897  54.199 -0.5679 1.6612
ATOM   3661 HD22 LEU   230      42.371  -4.714  50.461  0.1000 1.4870
ATOM   3662 HD23 LEU   230      41.621  -3.291  50.742  0.1000 1.4870
ATOM   3663 HD21 LEU   230      42.949  -3.697  51.600  0.1000 1.4870
ATOM   3664  H   LEU   230      37.010  -3.964  52.200  0.2719 0.6000
ATOM   3665 HD13 LEU   230      41.447  -6.706  51.596  0.1000 1.4870
ATOM   3666 HD12 LEU   230      42.552  -6.264  52.715  0.1000 1.4870
ATOM   3667 HD11 LEU   230      41.012  -6.569  53.164  0.1000 1.4870
ATOM   3668  HA  LEU   230      38.951  -5.905  53.285  0.0922 1.3870
ATOM   3669  HG  LEU   230      41.441  -4.202  53.044 -0.0361 1.4870
ATOM   3670  HB3 LEU   230      39.592  -3.599  51.676  0.0457 1.4870
ATOM   3671  HB2 LEU   230      39.548  -5.128  51.101  0.0457 1.4870
ATOM   3672  N   ILE   231      39.797  -4.615  55.194 -0.4157 1.8240
ATOM   3673  CA  ILE   231      40.142  -3.822  56.336 -0.0597 1.9080
ATOM   3674  CB  ILE   231      39.539  -4.334  57.614  0.1303 1.9080
ATOM   3675  CG2 ILE   231      40.060  -3.463  58.770 -0.3204 1.9080
ATOM   3676  CG1 ILE   231      38.005  -4.362  57.510 -0.0430 1.9080
ATOM   3677  CD1 ILE   231      37.383  -2.990  57.249 -0.0660 1.9080
ATOM   3678  C   ILE   231      41.629  -3.887  56.498  0.5973 1.9080
ATOM   3679  O   ILE   231      42.213  -4.970  56.509 -0.5679 1.6612
ATOM   3680  HA  ILE   231      39.915  -2.877  56.109  0.0869 1.3870
ATOM   3681 HG22 ILE   231      39.464  -3.594  59.557  0.0882 1.4870
ATOM   3682 HG21 ILE   231      40.989  -3.748  58.986  0.0882 1.4870
ATOM   3683  HB  ILE   231      39.843  -5.272  57.764  0.0187 1.4870
ATOM   3684 HG12 ILE   231      37.749  -4.975  56.769  0.0236 1.4870
ATOM   3685 HG13 ILE   231      37.640  -4.716  58.367  0.0236 1.4870
ATOM   3686 HD13 ILE   231      36.494  -2.948  57.696  0.0186 1.4870
ATOM   3687  H   ILE   231      40.036  -5.607  55.062  0.2719 0.6000
ATOM   3688 HD12 ILE   231      37.984  -2.287  57.619  0.0186 1.4870
ATOM   3689 HG23 ILE   231      40.047  -2.511  58.478  0.0882 1.4870
ATOM   3690 HD11 ILE   231      37.276  -2.865  56.266  0.0186 1.4870
ATOM   3691  N   ILE   232      42.286  -2.713  56.613 -0.4157 1.8240
ATOM   3692  CA  ILE   232      43.706  -2.693  56.819 -0.0597 1.9080
ATOM   3693  CB  ILE   232      44.437  -1.793  55.867  0.1303 1.9080
ATOM   3694  CG2 ILE   232      45.909  -1.718  56.309 -0.3204 1.9080
ATOM   3695  CG1 ILE   232      44.257  -2.294  54.424 -0.0430 1.9080
ATOM   3696  CD1 ILE   232      44.735  -1.301  53.365 -0.0660 1.9080
ATOM   3697  C   ILE   232      43.919  -2.176  58.206  0.5973 1.9080
ATOM   3698  O   ILE   232      43.625  -1.023  58.514 -0.5679 1.6612
ATOM   3699  HA  ILE   232      44.008  -3.639  56.812  0.0869 1.3870
ATOM   3700 HG22 ILE   232      45.948  -1.282  57.203  0.0882 1.4870
ATOM   3701 HG21 ILE   232      46.271  -2.644  56.357  0.0882 1.4870
ATOM   3702  HB  ILE   232      44.043  -0.879  55.914  0.0187 1.4870
ATOM   3703 HG12 ILE   232      44.765  -3.144  54.319  0.0236 1.4870
ATOM   3704 HG13 ILE   232      43.288  -2.473  54.274  0.0236 1.4870
ATOM   3705 HD13 ILE   232      45.190  -0.539  53.818  0.0186 1.4870
ATOM   3706  H   ILE   232      41.684  -1.879  56.540  0.2719 0.6000
ATOM   3707 HD12 ILE   232      45.371  -1.762  52.753  0.0186 1.4870
ATOM   3708 HG23 ILE   232      46.413  -1.182  55.639  0.0882 1.4870
ATOM   3709 HD11 ILE   232      43.947  -0.971  52.852  0.0186 1.4870
ATOM   3710  N   LYS   233      44.422  -3.063  59.080 -0.3479 1.8240
ATOM   3711  CA  LYS   233      44.599  -2.803  60.477 -0.2400 1.9080
ATOM   3712  CB  LYS   233      44.821  -4.111  61.249 -0.0094 1.9080
ATOM   3713  CG  LYS   233      43.584  -5.004  61.125  0.0187 1.9080
ATOM   3714  CD  LYS   233      43.791  -6.473  61.486 -0.0479 1.9080
ATOM   3715  CE  LYS   233      42.522  -7.308  61.294 -0.0143 1.9080
ATOM   3716  NZ  LYS   233      42.818  -8.746  61.480 -0.3854 1.8240
ATOM   3717  C   LYS   233      45.698  -1.826  60.777  0.7341 1.9080
ATOM   3718  O   LYS   233      45.541  -0.983  61.659 -0.5894 1.6612
ATOM   3719  HA  LYS   233      43.722  -2.435  60.859  0.1426 1.3870
ATOM   3720  HE2 LYS   233      41.844  -7.015  61.964  0.1135 1.1000
ATOM   3721  HE3 LYS   233      42.175  -7.153  60.372  0.1135 1.1000
ATOM   3722  HG2 LYS   233      42.852  -4.626  61.721  0.0103 1.4870
ATOM   3723  HG3 LYS   233      43.242  -4.952  60.169  0.0103 1.4870
ATOM   3724  HZ1 LYS   233      43.432  -8.864  62.261  0.3400 0.6000
ATOM   3725  HZ3 LYS   233      41.967  -9.245  61.649  0.3400 0.6000
ATOM   3726  HZ2 LYS   233      43.256  -9.108  60.656  0.3400 0.6000
ATOM   3727  HD3 LYS   233      44.065  -6.535  62.443  0.0621 1.4870
ATOM   3728  HD2 LYS   233      44.506  -6.850  60.902  0.0621 1.4870
ATOM   3729  H   LYS   233      44.677  -3.984  58.624  0.2747 0.6000
ATOM   3730  HB3 LYS   233      44.955  -3.895  62.195  0.0362 1.4870
ATOM   3731  HB2 LYS   233      45.583  -4.581  60.853  0.0362 1.4870
ATOM   3732  N   ARG   234      46.836  -1.886  60.055 -0.3479 1.8240
ATOM   3733  CA  ARG   234      47.950  -1.064  60.450 -0.2637 1.9080
ATOM   3734  CB  ARG   234      49.114  -1.930  60.964 -0.0007 1.9080
ATOM   3735  CG  ARG   234      50.368  -1.176  61.408  0.0390 1.9080
ATOM   3736  CD  ARG   234      51.426  -2.108  62.005  0.0486 1.9080
ATOM   3737  NE  ARG   234      51.748  -3.152  60.987 -0.5295 1.8240
ATOM   3738  CZ  ARG   234      52.840  -3.020  60.178  0.8076 1.9080
ATOM   3739  NH1 ARG   234      53.683  -1.958  60.337 -0.8627 1.8240
ATOM   3740  NH2 ARG   234      53.100  -3.958  59.222 -0.8627 1.8240
ATOM   3741  C   ARG   234      48.456  -0.272  59.285  0.7341 1.9080
ATOM   3742  O   ARG   234      48.257  -0.636  58.128 -0.5894 1.6612
ATOM   3743  HG3 ARG   234      50.122  -0.505  62.104  0.0285 1.4870
ATOM   3744  HA  ARG   234      47.647  -0.428  61.174  0.1560 1.3870
ATOM   3745  HE  ARG   234      51.176  -3.930  60.900  0.3456 0.6000
ATOM   3746  HG2 ARG   234      50.773  -0.714  60.622  0.0285 1.4870
ATOM   3747 HH22 ARG   234      53.870  -3.842  58.641  0.4478 0.6000
ATOM   3748 HH21 ARG   234      52.490  -4.742  59.146  0.4478 0.6000
ATOM   3749  H   ARG   234      46.817  -2.527  59.264  0.2747 0.6000
ATOM   3750  HD3 ARG   234      51.049  -2.541  62.794  0.0687 1.3870
ATOM   3751  HD2 ARG   234      52.230  -1.588  62.191  0.0687 1.3870
ATOM   3752 HH12 ARG   234      54.452  -1.881  59.725  0.4478 0.6000
ATOM   3753 HH11 ARG   234      53.505  -1.303  61.052  0.4478 0.6000
ATOM   3754  HB3 ARG   234      49.378  -2.560  60.230  0.0327 1.4870
ATOM   3755  HB2 ARG   234      48.782  -2.461  61.747  0.0327 1.4870
ATOM   3756  N   LYS   235      49.106   0.872  59.590 -0.3479 1.8240
ATOM   3757  CA  LYS   235      49.722   1.689  58.586 -0.2400 1.9080
ATOM   3758  CB  LYS   235      49.419   3.191  58.742 -0.0094 1.9080
ATOM   3759  CG  LYS   235      50.073   4.067  57.669  0.0187 1.9080
ATOM   3760  CD  LYS   235      49.568   5.511  57.647 -0.0479 1.9080
ATOM   3761  CE  LYS   235      50.231   6.372  56.569 -0.0143 1.9080
ATOM   3762  NZ  LYS   235      49.689   7.749  56.612 -0.3854 1.8240
ATOM   3763  C   LYS   235      51.193   1.509  58.771  0.7341 1.9080
ATOM   3764  O   LYS   235      51.767   1.939  59.771 -0.5894 1.6612
ATOM   3765  HA  LYS   235      49.461   1.361  57.686  0.1426 1.3870
ATOM   3766  HE2 LYS   235      51.213   6.392  56.737  0.1135 1.1000
ATOM   3767  HE3 LYS   235      50.046   5.966  55.678  0.1135 1.1000
ATOM   3768  HG2 LYS   235      51.071   4.078  57.824  0.0103 1.4870
ATOM   3769  HG3 LYS   235      49.903   3.653  56.765  0.0103 1.4870
ATOM   3770  HZ1 LYS   235      49.674   8.133  55.688  0.3400 0.6000
ATOM   3771  HZ3 LYS   235      48.758   7.732  56.979  0.3400 0.6000
ATOM   3772  HZ2 LYS   235      50.267   8.319  57.198  0.3400 0.6000
ATOM   3773  HD3 LYS   235      49.750   5.928  58.539  0.0621 1.4870
ATOM   3774  HD2 LYS   235      48.581   5.502  57.480  0.0621 1.4870
ATOM   3775  H   LYS   235      49.109   1.089  60.610  0.2747 0.6000
ATOM   3776  HB3 LYS   235      49.755   3.484  59.632  0.0362 1.4870
ATOM   3777  HB2 LYS   235      48.434   3.316  58.688  0.0362 1.4870
ATOM   3778  N   PRO   236      51.813   0.858  57.829 -0.2548 1.8240
ATOM   3779  CA  PRO   236      53.227   0.637  57.944 -0.0266 1.9080
ATOM   3780  CD  PRO   236      51.148  -0.253  57.170  0.0192 1.9080
ATOM   3781  CB  PRO   236      53.550  -0.525  57.010 -0.0070 1.9080
ATOM   3782  CG  PRO   236      52.233  -1.316  56.944  0.0189 1.9080
ATOM   3783  C   PRO   236      53.970   1.882  57.601  0.5896 1.9080
ATOM   3784  O   PRO   236      53.387   2.781  57.000 -0.5748 1.6612
ATOM   3785  HG2 PRO   236      52.134  -1.736  56.052  0.0213 1.4870
ATOM   3786  HA  PRO   236      53.469   0.309  58.869  0.0641 1.3870
ATOM   3787  HD3 PRO   236      50.406  -0.629  57.742  0.0391 1.3870
ATOM   3788  HD2 PRO   236      50.748   0.029  56.288  0.0391 1.3870
ATOM   3789  HG3 PRO   236      52.212  -1.999  57.662  0.0213 1.4870
ATOM   3790  HB3 PRO   236      54.272  -1.101  57.379  0.0253 1.4870
ATOM   3791  HB2 PRO   236      53.797  -0.205  56.100  0.0253 1.4870
ATOM   3792  N   GLU   237      55.256   1.952  57.982 -0.5163 1.8240
ATOM   3793  CA  GLU   237      56.034   3.116  57.692  0.0397 1.9080
ATOM   3794  CB  GLU   237      57.435   3.105  58.340  0.0560 1.9080
ATOM   3795  CG  GLU   237      58.293   1.874  58.040  0.0136 1.9080
ATOM   3796  CD  GLU   237      58.071   0.846  59.146  0.8054 1.9080
ATOM   3797  OE1 GLU   237      56.895   0.453  59.368 -0.8188 1.6612
ATOM   3798  OE2 GLU   237      59.076   0.445  59.792 -0.8188 1.6612
ATOM   3799  C   GLU   237      56.167   3.245  56.205  0.5366 1.9080
ATOM   3800  O   GLU   237      56.095   4.352  55.673 -0.5819 1.6612
ATOM   3801  HG2 GLU   237      57.989   1.486  57.212 -0.0425 1.4870
ATOM   3802  HA  GLU   237      55.587   3.934  58.065  0.1105 1.3870
ATOM   3803  HG3 GLU   237      59.221   2.135  58.063 -0.0425 1.4870
ATOM   3804  H   GLU   237      55.600   1.115  58.481  0.2936 0.6000
ATOM   3805  HB3 GLU   237      57.309   3.149  59.319 -0.0173 1.4870
ATOM   3806  HB2 GLU   237      57.922   3.896  58.004 -0.0173 1.4870
ATOM   3807  N   SER   238      56.349   2.118  55.486 -0.4157 1.8240
ATOM   3808  CA  SER   238      56.486   2.218  54.060 -0.0249 1.9080
ATOM   3809  CB  SER   238      57.914   1.963  53.545  0.2117 1.9080
ATOM   3810  OG  SER   238      58.271   0.601  53.731 -0.6546 1.7210
ATOM   3811  C   SER   238      55.601   1.194  53.419  0.5973 1.9080
ATOM   3812  O   SER   238      55.025   0.336  54.084 -0.5679 1.6612
ATOM   3813  H   SER   238      56.376   1.255  56.031  0.2719 0.6000
ATOM   3814  HA  SER   238      56.173   3.127  53.775  0.0843 1.3870
ATOM   3815  HB3 SER   238      58.542   2.536  54.055  0.0352 1.3870
ATOM   3816  HB2 SER   238      57.946   2.179  52.578  0.0352 1.3870
ATOM   3817  HG  SER   238      58.298   0.396  54.708  0.4275 0.0000
ATOM   3818  N   ILE   239      55.481   1.282  52.080 -0.4157 1.8240
ATOM   3819  CA  ILE   239      54.654   0.423  51.281 -0.0597 1.9080
ATOM   3820  CB  ILE   239      54.680   0.798  49.825  0.1303 1.9080
ATOM   3821  CG2 ILE   239      56.125   0.651  49.319 -0.3204 1.9080
ATOM   3822  CG1 ILE   239      53.651  -0.027  49.034 -0.0430 1.9080
ATOM   3823  CD1 ILE   239      52.201   0.287  49.399 -0.0660 1.9080
ATOM   3824  C   ILE   239      55.142  -0.985  51.408  0.5973 1.9080
ATOM   3825  O   ILE   239      54.351  -1.928  51.427 -0.5679 1.6612
ATOM   3826  HA  ILE   239      53.736   0.453  51.685  0.0869 1.3870
ATOM   3827 HG22 ILE   239      56.109   0.147  48.461  0.0882 1.4870
ATOM   3828 HG21 ILE   239      56.505   1.561  49.181  0.0882 1.4870
ATOM   3829  HB  ILE   239      54.424   1.758  49.732  0.0187 1.4870
ATOM   3830 HG12 ILE   239      53.783   0.151  48.063  0.0236 1.4870
ATOM   3831 HG13 ILE   239      53.820  -0.993  49.214  0.0236 1.4870
ATOM   3832 HD13 ILE   239      51.938   1.147  48.970  0.0186 1.4870
ATOM   3833  H   ILE   239      56.070   2.063  51.672  0.2719 0.6000
ATOM   3834 HD12 ILE   239      51.617  -0.450  49.069  0.0186 1.4870
ATOM   3835 HG23 ILE   239      56.650   0.155  50.004  0.0882 1.4870
ATOM   3836 HD11 ILE   239      52.126   0.364  50.390  0.0186 1.4870
ATOM   3837  N   PHE   240      56.469  -1.150  51.480 -0.4157 1.8240
ATOM   3838  CA  PHE   240      57.139  -2.420  51.500 -0.0024 1.9080
ATOM   3839  CB  PHE   240      58.657  -2.251  51.336 -0.0343 1.9080
ATOM   3840  CG  PHE   240      58.820  -1.481  50.068  0.0118 1.9080
ATOM   3841  CD1 PHE   240      58.575  -2.072  48.849 -0.1256 1.9080
ATOM   3842  CD2 PHE   240      59.221  -0.163  50.095 -0.1256 1.9080
ATOM   3843  CE1 PHE   240      58.721  -1.358  47.683 -0.1704 1.9080
ATOM   3844  CE2 PHE   240      59.371   0.553  48.932 -0.1704 1.9080
ATOM   3845  CZ  PHE   240      59.121  -0.043  47.720 -0.1072 1.9080
ATOM   3846  C   PHE   240      56.863  -3.190  52.766  0.5973 1.9080
ATOM   3847  O   PHE   240      56.803  -4.417  52.748 -0.5679 1.6612
ATOM   3848  HZ  PHE   240      59.227   0.472  46.868  0.1297 1.4590
ATOM   3849  HA  PHE   240      56.763  -2.970  50.735  0.0978 1.3870
ATOM   3850  HE1 PHE   240      58.532  -1.810  46.795  0.1430 1.4590
ATOM   3851  HE2 PHE   240      59.669   1.526  48.975  0.1430 1.4590
ATOM   3852  H   PHE   240      56.991  -0.224  51.522  0.2719 0.6000
ATOM   3853  HD2 PHE   240      59.405   0.280  50.979  0.1330 1.4590
ATOM   3854  HD1 PHE   240      58.287  -3.028  48.807  0.1330 1.4590
ATOM   3855  HB3 PHE   240      59.037  -3.119  51.222  0.0295 1.4870
ATOM   3856  HB2 PHE   240      58.973  -1.720  52.063  0.0295 1.4870
ATOM   3857  N   ASP   241      56.694  -2.482  53.895 -0.5163 1.8240
ATOM   3858  CA  ASP   241      56.611  -3.029  55.225  0.0381 1.9080
ATOM   3859  CB  ASP   241      56.730  -1.933  56.286 -0.0303 1.9080
ATOM   3860  CG  ASP   241      58.153  -1.419  56.125  0.7994 1.9080
ATOM   3861  OD1 ASP   241      59.054  -2.263  55.871 -0.8014 1.6612
ATOM   3862  OD2 ASP   241      58.359  -0.180  56.222 -0.8014 1.6612
ATOM   3863  C   ASP   241      55.404  -3.890  55.515  0.5366 1.9080
ATOM   3864  O   ASP   241      55.463  -4.694  56.443 -0.5819 1.6612
ATOM   3865  H   ASP   241      56.624  -1.433  53.704  0.2936 0.6000
ATOM   3866  HA  ASP   241      57.440  -3.625  55.359  0.0880 1.3870
ATOM   3867  HB3 ASP   241      56.637  -2.334  57.151 -0.0122 1.4870
ATOM   3868  HB2 ASP   241      56.116  -1.230  56.068 -0.0122 1.4870
ATOM   3869  N   TYR   242      54.277  -3.730  54.795 -0.4157 1.8240
ATOM   3870  CA  TYR   242      53.064  -4.488  55.013 -0.0014 1.9080
ATOM   3871  CB  TYR   242      52.072  -4.412  53.841 -0.0152 1.9080
ATOM   3872  CG  TYR   242      51.484  -3.044  53.820 -0.0011 1.9080
ATOM   3873  CD1 TYR   242      50.356  -2.769  54.559 -0.1906 1.9080
ATOM   3874  CD2 TYR   242      52.049  -2.036  53.072 -0.1906 1.9080
ATOM   3875  CE1 TYR   242      49.800  -1.512  54.549 -0.2341 1.9080
ATOM   3876  CE2 TYR   242      51.498  -0.776  53.059 -0.2341 1.9080
ATOM   3877  CZ  TYR   242      50.369  -0.512  53.799  0.3226 1.9080
ATOM   3878  OH  TYR   242      49.795   0.777  53.792 -0.5579 1.7210
ATOM   3879  C   TYR   242      53.318  -5.940  55.281  0.5973 1.9080
ATOM   3880  O   TYR   242      54.252  -6.542  54.752 -0.5679 1.6612
ATOM   3881  HA  TYR   242      52.585  -4.091  55.821  0.0876 1.3870
ATOM   3882  HE1 TYR   242      48.972  -1.323  55.095  0.1656 1.4590
ATOM   3883  HE2 TYR   242      51.919  -0.047  52.509  0.1656 1.4590
ATOM   3884  H   TYR   242      54.367  -2.990  54.049  0.2719 0.6000
ATOM   3885  HD2 TYR   242      52.871  -2.221  52.532  0.1699 1.4590
ATOM   3886  HD1 TYR   242      49.933  -3.492  55.111  0.1699 1.4590
ATOM   3887  HB3 TYR   242      51.365  -5.065  54.001  0.0295 1.4870
ATOM   3888  HB2 TYR   242      52.567  -4.565  53.015  0.0295 1.4870
ATOM   3889  HH  TYR   242      49.619   1.033  52.849  0.3992 0.0000
ATOM   3890  N   ARG   243      52.472  -6.517  56.164 -0.3479 1.8240
ATOM   3891  CA  ARG   243      52.526  -7.903  56.529 -0.2637 1.9080
ATOM   3892  CB  ARG   243      52.762  -8.148  58.031 -0.0007 1.9080
ATOM   3893  CG  ARG   243      54.187  -7.849  58.500  0.0390 1.9080
ATOM   3894  CD  ARG   243      54.402  -8.140  59.988  0.0486 1.9080
ATOM   3895  NE  ARG   243      55.854  -7.973  60.276 -0.5295 1.8240
ATOM   3896  CZ  ARG   243      56.700  -9.035  60.139  0.8076 1.9080
ATOM   3897  NH1 ARG   243      56.216 -10.244  59.729 -0.8627 1.8240
ATOM   3898  NH2 ARG   243      58.029  -8.891  60.412 -0.8627 1.8240
ATOM   3899  C   ARG   243      51.197  -8.512  56.199  0.7341 1.9080
ATOM   3900  O   ARG   243      50.212  -7.814  55.960 -0.5894 1.6612
ATOM   3901  HG3 ARG   243      54.391  -6.881  58.344  0.0285 1.4870
ATOM   3902  HA  ARG   243      53.236  -8.359  55.993  0.1560 1.3870
ATOM   3903  HE  ARG   243      56.195  -7.116  60.559  0.3456 0.6000
ATOM   3904  HG2 ARG   243      54.832  -8.411  57.980  0.0285 1.4870
ATOM   3905 HH22 ARG   243      58.616  -9.660  60.328  0.4478 0.6000
ATOM   3906 HH21 ARG   243      58.364  -7.995  60.691  0.4478 0.6000
ATOM   3907  H   ARG   243      51.768  -5.837  56.555  0.2747 0.6000
ATOM   3908  HD3 ARG   243      54.147  -9.065  60.163  0.0687 1.3870
ATOM   3909  HD2 ARG   243      53.897  -7.488  60.508  0.0687 1.3870
ATOM   3910 HH12 ARG   243      56.850 -10.997  59.658  0.4478 0.6000
ATOM   3911 HH11 ARG   243      55.258 -10.333  59.516  0.4478 0.6000
ATOM   3912  HB3 ARG   243      52.570  -9.105  58.222  0.0327 1.4870
ATOM   3913  HB2 ARG   243      52.141  -7.562  58.541  0.0327 1.4870
ATOM   3914  N   PHE   244      51.157  -9.857  56.182 -0.4157 1.8240
ATOM   3915  CA  PHE   244      50.005 -10.642  55.834 -0.0024 1.9080
ATOM   3916  CB  PHE   244      50.325 -12.148  55.863 -0.0343 1.9080
ATOM   3917  CG  PHE   244      49.102 -12.919  55.503  0.0118 1.9080
ATOM   3918  CD1 PHE   244      48.212 -13.306  56.479 -0.1256 1.9080
ATOM   3919  CD2 PHE   244      48.847 -13.260  54.195 -0.1256 1.9080
ATOM   3920  CE1 PHE   244      47.082 -14.018  56.156 -0.1704 1.9080
ATOM   3921  CE2 PHE   244      47.718 -13.973  53.866 -0.1704 1.9080
ATOM   3922  CZ  PHE   244      46.835 -14.356  54.847 -0.1072 1.9080
ATOM   3923  C   PHE   244      48.891 -10.388  56.805  0.5973 1.9080
ATOM   3924  O   PHE   244      47.734 -10.243  56.413 -0.5679 1.6612
ATOM   3925  HZ  PHE   244      46.012 -14.880  54.612  0.1297 1.4590
ATOM   3926  HA  PHE   244      49.689 -10.324  54.931  0.0978 1.3870
ATOM   3927  HE1 PHE   244      46.437 -14.291  56.886  0.1430 1.4590
ATOM   3928  HE2 PHE   244      47.542 -14.216  52.893  0.1430 1.4590
ATOM   3929  H   PHE   244      52.088 -10.291  56.459  0.2719 0.6000
ATOM   3930  HD2 PHE   244      49.489 -12.986  53.475  0.1330 1.4590
ATOM   3931  HD1 PHE   244      48.386 -13.067  57.434  0.1330 1.4590
ATOM   3932  HB3 PHE   244      50.584 -12.376  56.771  0.0295 1.4870
ATOM   3933  HB2 PHE   244      51.010 -12.316  55.195  0.0295 1.4870
ATOM   3934  N   GLU   245      49.223 -10.307  58.103 -0.5163 1.8240
ATOM   3935  CA  GLU   245      48.262 -10.166  59.160  0.0397 1.9080
ATOM   3936  CB  GLU   245      48.898 -10.230  60.560  0.0560 1.9080
ATOM   3937  CG  GLU   245      49.298 -11.648  60.976  0.0136 1.9080
ATOM   3938  CD  GLU   245      50.462 -12.101  60.107  0.8054 1.9080
ATOM   3939  OE1 GLU   245      51.190 -11.219  59.578 -0.8188 1.6612
ATOM   3940  OE2 GLU   245      50.640 -13.341  59.964 -0.8188 1.6612
ATOM   3941  C   GLU   245      47.524  -8.871  59.040  0.5366 1.9080
ATOM   3942  O   GLU   245      46.384  -8.761  59.487 -0.5819 1.6612
ATOM   3943  HG2 GLU   245      49.604 -11.620  61.891 -0.0425 1.4870
ATOM   3944  HA  GLU   245      47.607 -10.938  59.132  0.1105 1.3870
ATOM   3945  HG3 GLU   245      48.553 -12.237  60.804 -0.0425 1.4870
ATOM   3946  H   GLU   245      50.263 -10.358  58.266  0.2936 0.6000
ATOM   3947  HB3 GLU   245      48.235  -9.908  61.204 -0.0173 1.4870
ATOM   3948  HB2 GLU   245      49.712  -9.686  60.542 -0.0173 1.4870
ATOM   3949  N   ASP   246      48.151  -7.855  58.430 -0.5163 1.8240
ATOM   3950  CA  ASP   246      47.581  -6.540  58.371  0.0381 1.9080
ATOM   3951  CB  ASP   246      48.479  -5.546  57.612 -0.0303 1.9080
ATOM   3952  CG  ASP   246      49.727  -5.291  58.448  0.7994 1.9080
ATOM   3953  OD1 ASP   246      49.647  -5.438  59.697 -0.8014 1.6612
ATOM   3954  OD2 ASP   246      50.780  -4.946  57.847 -0.8014 1.6612
ATOM   3955  C   ASP   246      46.242  -6.555  57.683  0.5366 1.9080
ATOM   3956  O   ASP   246      45.360  -5.777  58.048 -0.5819 1.6612
ATOM   3957  H   ASP   246      49.071  -8.115  58.015  0.2936 0.6000
ATOM   3958  HA  ASP   246      47.423  -6.233  59.323  0.0880 1.3870
ATOM   3959  HB3 ASP   246      47.989  -4.711  57.509 -0.0122 1.4870
ATOM   3960  HB2 ASP   246      48.740  -5.957  56.768 -0.0122 1.4870
ATOM   3961  N   PHE   247      46.037  -7.430  56.680 -0.4157 1.8240
ATOM   3962  CA  PHE   247      44.819  -7.350  55.917 -0.0024 1.9080
ATOM   3963  CB  PHE   247      45.027  -7.711  54.441 -0.0343 1.9080
ATOM   3964  CG  PHE   247      46.153  -6.879  53.934  0.0118 1.9080
ATOM   3965  CD1 PHE   247      47.443  -7.345  54.040 -0.1256 1.9080
ATOM   3966  CD2 PHE   247      45.932  -5.646  53.367 -0.1256 1.9080
ATOM   3967  CE1 PHE   247      48.502  -6.598  53.582 -0.1704 1.9080
ATOM   3968  CE2 PHE   247      46.986  -4.895  52.906 -0.1704 1.9080
ATOM   3969  CZ  PHE   247      48.273  -5.370  53.013 -0.1072 1.9080
ATOM   3970  C   PHE   247      43.806  -8.330  56.424  0.5973 1.9080
ATOM   3971  O   PHE   247      44.146  -9.400  56.923 -0.5679 1.6612
ATOM   3972  HZ  PHE   247      49.043  -4.822  52.676  0.1297 1.4590
ATOM   3973  HA  PHE   247      44.438  -6.426  56.063  0.0978 1.3870
ATOM   3974  HE1 PHE   247      49.442  -6.957  53.668  0.1430 1.4590
ATOM   3975  HE2 PHE   247      46.810  -3.984  52.486  0.1430 1.4590
ATOM   3976  H   PHE   247      46.788  -8.107  56.533  0.2719 0.6000
ATOM   3977  HD2 PHE   247      44.997  -5.294  53.289  0.1330 1.4590
ATOM   3978  HD1 PHE   247      47.617  -8.240  54.454  0.1330 1.4590
ATOM   3979  HB3 PHE   247      44.224  -7.474  53.963  0.0295 1.4870
ATOM   3980  HB2 PHE   247      45.281  -8.640  54.397  0.0295 1.4870
ATOM   3981  N   GLU   248      42.511  -7.954  56.322 -0.5163 1.8240
ATOM   3982  CA  GLU   248      41.450  -8.852  56.673  0.0397 1.9080
ATOM   3983  CB  GLU   248      40.939  -8.702  58.118  0.0560 1.9080
ATOM   3984  CG  GLU   248      39.943  -9.795  58.511  0.0136 1.9080
ATOM   3985  CD  GLU   248      39.706  -9.722  60.013  0.8054 1.9080
ATOM   3986  OE1 GLU   248      39.931  -8.630  60.600 -0.8188 1.6612
ATOM   3987  OE2 GLU   248      39.296 -10.763  60.594 -0.8188 1.6612
ATOM   3988  C   GLU   248      40.311  -8.569  55.747  0.5366 1.9080
ATOM   3989  O   GLU   248      40.065  -7.419  55.383 -0.5819 1.6612
ATOM   3990  HG2 GLU   248      39.104  -9.614  58.070 -0.0425 1.4870
ATOM   3991  HA  GLU   248      41.750  -9.798  56.568  0.1105 1.3870
ATOM   3992  HG3 GLU   248      40.339 -10.653  58.316 -0.0425 1.4870
ATOM   3993  H   GLU   248      42.380  -6.986  55.977  0.2936 0.6000
ATOM   3994  HB3 GLU   248      40.478  -7.843  58.183 -0.0173 1.4870
ATOM   3995  HB2 GLU   248      41.709  -8.775  58.714 -0.0173 1.4870
ATOM   3996  N   ILE   249      39.589  -9.626  55.329 -0.4157 1.8240
ATOM   3997  CA  ILE   249      38.468  -9.459  54.446 -0.0597 1.9080
ATOM   3998  CB  ILE   249      38.536 -10.314  53.212  0.1303 1.9080
ATOM   3999  CG2 ILE   249      37.166 -10.258  52.519 -0.3204 1.9080
ATOM   4000  CG1 ILE   249      39.696  -9.868  52.305 -0.0430 1.9080
ATOM   4001  CD1 ILE   249      39.513  -8.461  51.737 -0.0660 1.9080
ATOM   4002  C   ILE   249      37.256  -9.873  55.211  0.5973 1.9080
ATOM   4003  O   ILE   249      37.249 -10.910  55.872 -0.5679 1.6612
ATOM   4004  HA  ILE   249      38.386  -8.483  54.273  0.0869 1.3870
ATOM   4005 HG22 ILE   249      36.655  -9.488  52.890  0.0882 1.4870
ATOM   4006 HG21 ILE   249      37.311 -10.139  51.541  0.0882 1.4870
ATOM   4007  HB  ILE   249      38.716 -11.259  53.480  0.0187 1.4870
ATOM   4008 HG12 ILE   249      40.538  -9.893  52.833  0.0236 1.4870
ATOM   4009 HG13 ILE   249      39.763 -10.509  51.547  0.0236 1.4870
ATOM   4010 HD13 ILE   249      39.333  -7.830  52.487  0.0186 1.4870
ATOM   4011  H   ILE   249      39.918 -10.537  55.700  0.2719 0.6000
ATOM   4012 HD12 ILE   249      40.346  -8.194  51.259  0.0186 1.4870
ATOM   4013 HG23 ILE   249      36.686 -11.112  52.698  0.0882 1.4870
ATOM   4014 HD11 ILE   249      38.744  -8.465  51.104  0.0186 1.4870
ATOM   4015  N   GLU   250      36.192  -9.049  55.153 -0.5163 1.8240
ATOM   4016  CA  GLU   250      35.012  -9.357  55.905  0.0397 1.9080
ATOM   4017  CB  GLU   250      34.594  -8.232  56.869  0.0560 1.9080
ATOM   4018  CG  GLU   250      35.563  -8.014  58.032  0.0136 1.9080
ATOM   4019  CD  GLU   250      35.324  -9.118  59.051  0.8054 1.9080
ATOM   4020  OE1 GLU   250      34.156  -9.262  59.503 -0.8188 1.6612
ATOM   4021  OE2 GLU   250      36.304  -9.834  59.391 -0.8188 1.6612
ATOM   4022  C   GLU   250      33.866  -9.538  54.961  0.5366 1.9080
ATOM   4023  O   GLU   250      33.830  -8.950  53.881 -0.5819 1.6612
ATOM   4024  HG2 GLU   250      36.461  -8.107  57.700 -0.0425 1.4870
ATOM   4025  HA  GLU   250      35.152 -10.198  56.438  0.1105 1.3870
ATOM   4026  HG3 GLU   250      35.352  -7.174  58.451 -0.0425 1.4870
ATOM   4027  H   GLU   250      36.316  -8.228  54.547  0.2936 0.6000
ATOM   4028  HB3 GLU   250      33.722  -8.475  57.250 -0.0173 1.4870
ATOM   4029  HB2 GLU   250      34.557  -7.397  56.353 -0.0173 1.4870
ATOM   4030  N   GLY   251      32.902 -10.393  55.356 -0.4157 1.8240
ATOM   4031  CA  GLY   251      31.695 -10.573  54.602 -0.0252 1.9080
ATOM   4032  C   GLY   251      31.971 -11.272  53.310  0.5973 1.9080
ATOM   4033  O   GLY   251      31.357 -10.956  52.293 -0.5679 1.6612
ATOM   4034  H   GLY   251      33.123 -10.893  56.242  0.2719 0.6000
ATOM   4035  HA2 GLY   251      31.032 -11.112  55.145  0.0698 1.3870
ATOM   4036  HA3 GLY   251      31.272  -9.672  54.417  0.0698 1.3870
ATOM   4037  N   TYR   252      32.890 -12.254  53.302 -0.4157 1.8240
ATOM   4038  CA  TYR   252      33.158 -12.915  52.058 -0.0014 1.9080
ATOM   4039  CB  TYR   252      34.669 -13.158  51.861 -0.0152 1.9080
ATOM   4040  CG  TYR   252      34.948 -13.820  50.553 -0.0011 1.9080
ATOM   4041  CD1 TYR   252      34.603 -13.206  49.371 -0.1906 1.9080
ATOM   4042  CD2 TYR   252      35.608 -15.025  50.508 -0.1906 1.9080
ATOM   4043  CE1 TYR   252      34.875 -13.804  48.163 -0.2341 1.9080
ATOM   4044  CE2 TYR   252      35.885 -15.628  49.302 -0.2341 1.9080
ATOM   4045  CZ  TYR   252      35.514 -15.021  48.128  0.3226 1.9080
ATOM   4046  OH  TYR   252      35.797 -15.638  46.890 -0.5579 1.7210
ATOM   4047  C   TYR   252      32.426 -14.220  52.106  0.5973 1.9080
ATOM   4048  O   TYR   252      32.815 -15.145  52.817 -0.5679 1.6612
ATOM   4049  HA  TYR   252      32.784 -12.368  51.316  0.0876 1.3870
ATOM   4050  HE1 TYR   252      34.608 -13.351  47.304  0.1656 1.4590
ATOM   4051  HE2 TYR   252      36.360 -16.515  49.281  0.1656 1.4590
ATOM   4052  H   TYR   252      33.330 -12.453  54.195  0.2719 0.6000
ATOM   4053  HD2 TYR   252      35.891 -15.469  51.358  0.1699 1.4590
ATOM   4054  HD1 TYR   252      34.147 -12.312  49.387  0.1699 1.4590
ATOM   4055  HB3 TYR   252      34.978 -13.745  52.593  0.0295 1.4870
ATOM   4056  HB2 TYR   252      35.121 -12.281  51.884  0.0295 1.4870
ATOM   4057  HH  TYR   252      35.364 -15.106  46.173  0.3992 0.0000
ATOM   4058  N   ASP   253      31.309 -14.299  51.349 -0.5163 1.8240
ATOM   4059  CA  ASP   253      30.469 -15.465  51.307  0.0381 1.9080
ATOM   4060  CB  ASP   253      29.017 -15.128  51.700 -0.0303 1.9080
ATOM   4061  CG  ASP   253      28.209 -16.405  51.874  0.7994 1.9080
ATOM   4062  OD1 ASP   253      28.821 -17.506  51.875 -0.8014 1.6612
ATOM   4063  OD2 ASP   253      26.960 -16.291  52.008 -0.8014 1.6612
ATOM   4064  C   ASP   253      30.445 -15.931  49.884  0.5366 1.9080
ATOM   4065  O   ASP   253      29.574 -15.546  49.107 -0.5819 1.6612
ATOM   4066  H   ASP   253      31.123 -13.424  50.800  0.2936 0.6000
ATOM   4067  HA  ASP   253      30.913 -16.175  51.847  0.0880 1.3870
ATOM   4068  HB3 ASP   253      28.623 -14.596  50.976 -0.0122 1.4870
ATOM   4069  HB2 ASP   253      29.039 -14.644  52.554 -0.0122 1.4870
ATOM   4070  N   PRO   254      31.397 -16.737  49.514 -0.2548 1.8240
ATOM   4071  CA  PRO   254      31.476 -17.212  48.158 -0.0266 1.9080
ATOM   4072  CD  PRO   254      32.700 -16.697  50.152  0.0192 1.9080
ATOM   4073  CB  PRO   254      32.959 -17.440  47.873 -0.0070 1.9080
ATOM   4074  CG  PRO   254      33.584 -17.589  49.267  0.0189 1.9080
ATOM   4075  C   PRO   254      30.692 -18.454  47.919  0.5896 1.9080
ATOM   4076  O   PRO   254      30.325 -19.146  48.867 -0.5748 1.6612
ATOM   4077  HG2 PRO   254      33.538 -18.532  49.561  0.0213 1.4870
ATOM   4078  HA  PRO   254      31.200 -16.473  47.503  0.0641 1.3870
ATOM   4079  HD3 PRO   254      33.068 -15.763  50.181  0.0391 1.3870
ATOM   4080  HD2 PRO   254      32.664 -17.061  51.086  0.0391 1.3870
ATOM   4081  HG3 PRO   254      34.517 -17.261  49.258  0.0213 1.4870
ATOM   4082  HB3 PRO   254      33.363 -16.662  47.401  0.0253 1.4870
ATOM   4083  HB2 PRO   254      33.104 -18.273  47.346  0.0253 1.4870
ATOM   4084  N   HIS   255      30.441 -18.742  46.630 -0.4157 1.8240
ATOM   4085  CA  HIS   255      29.850 -19.974  46.203 -0.0581 1.9080
ATOM   4086  ND1 HIS   255      28.009 -17.781  44.329 -0.5432 1.8240
ATOM   4087  CG  HIS   255      28.020 -19.120  44.651  0.1868 1.9080
ATOM   4088  CB  HIS   255      29.273 -19.941  44.777 -0.0074 1.9080
ATOM   4089  NE2 HIS   255      25.888 -18.374  44.635 -0.2795 1.8240
ATOM   4090  CD2 HIS   255      26.715 -19.466  44.832 -0.2207 1.9080
ATOM   4091  CE1 HIS   255      26.711 -17.386  44.335  0.1635 1.9080
ATOM   4092  C   HIS   255      30.975 -20.961  46.224  0.5973 1.9080
ATOM   4093  O   HIS   255      32.122 -20.586  46.467 -0.5679 1.6612
ATOM   4094  HE2 HIS   255      24.919 -18.349  44.702  0.3339 0.6000
ATOM   4095  HD2 HIS   255      26.391 -20.396  45.078  0.1862 1.4090
ATOM   4096  H   HIS   255      30.723 -17.970  45.973  0.2719 0.6000
ATOM   4097  HE1 HIS   255      26.424 -16.435  44.131  0.1435 1.3590
ATOM   4098  HA  HIS   255      29.169 -20.253  46.863  0.1360 1.3870
ATOM   4099  HB3 HIS   255      29.064 -20.881  44.490  0.0367 1.4870
ATOM   4100  HB2 HIS   255      29.964 -19.560  44.156  0.0367 1.4870
ATOM   4101  N   PRO   256      30.698 -22.215  45.993 -0.2548 1.8240
ATOM   4102  CA  PRO   256      31.728 -23.215  46.060 -0.0266 1.9080
ATOM   4103  CD  PRO   256      29.378 -22.762  46.265  0.0192 1.9080
ATOM   4104  CB  PRO   256      30.999 -24.554  45.954 -0.0070 1.9080
ATOM   4105  CG  PRO   256      29.608 -24.257  46.548  0.0189 1.9080
ATOM   4106  C   PRO   256      32.793 -23.014  45.028  0.5896 1.9080
ATOM   4107  O   PRO   256      32.525 -22.430  43.980 -0.5748 1.6612
ATOM   4108  HG2 PRO   256      28.921 -24.811  46.094  0.0213 1.4870
ATOM   4109  HA  PRO   256      32.133 -23.254  46.996  0.0641 1.3870
ATOM   4110  HD3 PRO   256      28.954 -22.319  47.064  0.0391 1.3870
ATOM   4111  HD2 PRO   256      28.764 -22.649  45.476  0.0391 1.3870
ATOM   4112  HG3 PRO   256      29.613 -24.434  47.524  0.0213 1.4870
ATOM   4113  HB3 PRO   256      31.450 -25.259  46.490  0.0253 1.4870
ATOM   4114  HB2 PRO   256      30.905 -24.844  45.008  0.0253 1.4870
ATOM   4115  N   GLY   257      34.023 -23.480  45.323 -0.4157 1.8240
ATOM   4116  CA  GLY   257      35.125 -23.305  44.427 -0.0252 1.9080
ATOM   4117  C   GLY   257      34.957 -24.227  43.266  0.5973 1.9080
ATOM   4118  O   GLY   257      34.314 -25.270  43.365 -0.5679 1.6612
ATOM   4119  H   GLY   257      34.079 -23.964  46.242  0.2719 0.6000
ATOM   4120  HA2 GLY   257      35.155 -22.354  44.104  0.0698 1.3870
ATOM   4121  HA3 GLY   257      35.987 -23.509  44.902  0.0698 1.3870
ATOM   4122  N   ILE   258      35.548 -23.838  42.119 -0.4157 1.8240
ATOM   4123  CA  ILE   258      35.506 -24.641  40.934 -0.0597 1.9080
ATOM   4124  CB  ILE   258      34.841 -23.932  39.790  0.1303 1.9080
ATOM   4125  CG2 ILE   258      34.933 -24.830  38.545 -0.3204 1.9080
ATOM   4126  CG1 ILE   258      33.398 -23.558  40.172 -0.0430 1.9080
ATOM   4127  CD1 ILE   258      32.749 -22.562  39.211 -0.0660 1.9080
ATOM   4128  C   ILE   258      36.933 -24.893  40.557  0.5973 1.9080
ATOM   4129  O   ILE   258      37.719 -23.956  40.415 -0.5679 1.6612
ATOM   4130  HA  ILE   258      35.117 -25.516  41.195  0.0869 1.3870
ATOM   4131 HG22 ILE   258      34.780 -24.267  37.738  0.0882 1.4870
ATOM   4132 HG21 ILE   258      35.840 -25.239  38.517  0.0882 1.4870
ATOM   4133  HB  ILE   258      35.327 -23.083  39.606  0.0187 1.4870
ATOM   4134 HG12 ILE   258      32.851 -24.389  40.190  0.0236 1.4870
ATOM   4135 HG13 ILE   258      33.411 -23.155  41.083  0.0236 1.4870
ATOM   4136 HD13 ILE   258      33.183 -21.672  39.326  0.0186 1.4870
ATOM   4137  H   ILE   258      36.026 -22.913  42.188  0.2719 0.6000
ATOM   4138 HD12 ILE   258      32.875 -22.885  38.277  0.0186 1.4870
ATOM   4139 HG23 ILE   258      34.235 -25.537  38.613  0.0882 1.4870
ATOM   4140 HD11 ILE   258      31.777 -22.497  39.420  0.0186 1.4870
ATOM   4141  N   LYS   259      37.317 -26.176  40.398 -0.3479 1.8240
ATOM   4142  CA  LYS   259      38.682 -26.484  40.083 -0.2400 1.9080
ATOM   4143  CB  LYS   259      39.139 -27.862  40.591 -0.0094 1.9080
ATOM   4144  CG  LYS   259      39.176 -27.967  42.116  0.0187 1.9080
ATOM   4145  CD  LYS   259      39.342 -29.399  42.629 -0.0479 1.9080
ATOM   4146  CE  LYS   259      38.100 -30.270  42.432 -0.0143 1.9080
ATOM   4147  NZ  LYS   259      38.350 -31.632  42.955 -0.3854 1.8240
ATOM   4148  C   LYS   259      38.870 -26.469  38.599  0.7341 1.9080
ATOM   4149  O   LYS   259      37.960 -26.803  37.841 -0.5894 1.6612
ATOM   4150  HA  LYS   259      39.283 -25.789  40.498  0.1426 1.3870
ATOM   4151  HE2 LYS   259      37.339 -29.856  42.923  0.1135 1.1000
ATOM   4152  HE3 LYS   259      37.894 -30.317  41.459  0.1135 1.1000
ATOM   4153  HG2 LYS   259      39.943 -27.412  42.461  0.0103 1.4870
ATOM   4154  HG3 LYS   259      38.320 -27.590  42.489  0.0103 1.4870
ATOM   4155  HZ1 LYS   259      38.216 -32.302  42.224  0.3400 0.6000
ATOM   4156  HZ3 LYS   259      39.290 -31.694  43.294  0.3400 0.6000
ATOM   4157  HZ2 LYS   259      37.714 -31.826  43.703  0.3400 0.6000
ATOM   4158  HD3 LYS   259      39.552 -29.367  43.608  0.0621 1.4870
ATOM   4159  HD2 LYS   259      40.107 -29.826  42.143  0.0621 1.4870
ATOM   4160  H   LYS   259      36.564 -26.866  40.521  0.2747 0.6000
ATOM   4161  HB3 LYS   259      40.055 -28.032  40.243  0.0362 1.4870
ATOM   4162  HB2 LYS   259      38.505 -28.545  40.246  0.0362 1.4870
ATOM   4163  N   ALA   260      40.071 -26.048  38.153 -0.4157 1.8240
ATOM   4164  CA  ALA   260      40.385 -26.054  36.753  0.0337 1.9080
ATOM   4165  CB  ALA   260      40.011 -24.748  36.031 -0.1825 1.9080
ATOM   4166  C   ALA   260      41.867 -26.225  36.641  0.5973 1.9080
ATOM   4167  O   ALA   260      42.615 -25.856  37.545 -0.5679 1.6612
ATOM   4168  H   ALA   260      40.714 -25.733  38.902  0.2719 0.6000
ATOM   4169  HA  ALA   260      39.933 -26.828  36.317  0.0823 1.3870
ATOM   4170  HB1 ALA   260      40.619 -24.020  36.338  0.0603 1.4870
ATOM   4171  HB3 ALA   260      40.110 -24.879  35.048  0.0603 1.4870
ATOM   4172  HB2 ALA   260      39.067 -24.514  36.248  0.0603 1.4870
ATOM   4173  N   PRO   261      42.312 -26.808  35.563 -0.2548 1.8240
ATOM   4174  CA  PRO   261      43.729 -26.993  35.392 -0.0266 1.9080
ATOM   4175  CD  PRO   261      41.549 -27.854  34.906  0.0192 1.9080
ATOM   4176  CB  PRO   261      43.900 -28.190  34.453 -0.0070 1.9080
ATOM   4177  CG  PRO   261      42.506 -28.401  33.835  0.0189 1.9080
ATOM   4178  C   PRO   261      44.381 -25.740  34.904  0.5896 1.9080
ATOM   4179  O   PRO   261      43.714 -24.925  34.269 -0.5748 1.6612
ATOM   4180  HG2 PRO   261      42.427 -27.885  32.995  0.0213 1.4870
ATOM   4181  HA  PRO   261      44.158 -27.316  36.252  0.0641 1.3870
ATOM   4182  HD3 PRO   261      41.293 -28.582  35.547  0.0391 1.3870
ATOM   4183  HD2 PRO   261      40.720 -27.490  34.477  0.0391 1.3870
ATOM   4184  HG3 PRO   261      42.348 -29.365  33.681  0.0213 1.4870
ATOM   4185  HB3 PRO   261      44.176 -29.008  34.953  0.0253 1.4870
ATOM   4186  HB2 PRO   261      44.563 -27.995  33.732  0.0253 1.4870
ATOM   4187  N   VAL   262      45.685 -25.563  35.193 -0.4157 1.8240
ATOM   4188  CA  VAL   262      46.375 -24.391  34.743 -0.0875 1.9080
ATOM   4189  CB  VAL   262      47.328 -23.832  35.759  0.2985 1.9080
ATOM   4190  CG1 VAL   262      48.450 -24.857  36.000 -0.3192 1.9080
ATOM   4191  CG2 VAL   262      47.824 -22.464  35.261 -0.3192 1.9080
ATOM   4192  C   VAL   262      47.166 -24.762  33.532  0.5973 1.9080
ATOM   4193  O   VAL   262      47.700 -25.867  33.440 -0.5679 1.6612
ATOM   4194  HA  VAL   262      45.697 -23.703  34.480  0.0969 1.3870
ATOM   4195 HG11 VAL   262      48.098 -25.773  35.824  0.0791 1.4870
ATOM   4196 HG21 VAL   262      47.719 -21.797  35.995  0.0791 1.4870
ATOM   4197  HB  VAL   262      46.856 -23.734  36.625 -0.0297 1.4870
ATOM   4198 HG12 VAL   262      49.208 -24.661  35.383  0.0791 1.4870
ATOM   4199 HG13 VAL   262      48.756 -24.788  36.946  0.0791 1.4870
ATOM   4200  H   VAL   262      46.106 -26.326  35.745  0.2719 0.6000
ATOM   4201 HG23 VAL   262      48.784 -22.543  35.005  0.0791 1.4870
ATOM   4202 HG22 VAL   262      47.280 -22.193  34.471  0.0791 1.4870
ATOM   4203  N   ALA   263      47.239 -23.843  32.551 -0.4157 1.8240
ATOM   4204  CA  ALA   263      48.004 -24.120  31.374  0.0337 1.9080
ATOM   4205  CB  ALA   263      47.717 -23.153  30.209 -0.1825 1.9080
ATOM   4206  C   ALA   263      49.445 -24.001  31.754  0.5973 1.9080
ATOM   4207  O   ALA   263      49.815 -23.228  32.635 -0.5679 1.6612
ATOM   4208  H   ALA   263      46.716 -22.977  32.734  0.2719 0.6000
ATOM   4209  HA  ALA   263      47.822 -25.054  31.073  0.0823 1.3870
ATOM   4210  HB1 ALA   263      48.314 -23.380  29.444  0.0603 1.4870
ATOM   4211  HB3 ALA   263      46.763 -23.248  29.936  0.0603 1.4870
ATOM   4212  HB2 ALA   263      47.893 -22.220  30.511  0.0603 1.4870
ATOM   4213  N   ILE   264      50.288 -24.795  31.075 -0.3821 1.8240
ATOM   4214  CA  ILE   264      51.704 -24.848  31.269 -0.3100 1.9080
ATOM   4215  CB  ILE   264      52.398 -26.121  30.916  0.0363 1.9080
ATOM   4216  CG2 ILE   264      53.919 -25.875  30.922 -0.3498 1.9080
ATOM   4217  CG1 ILE   264      51.941 -27.147  31.980 -0.0323 1.9080
ATOM   4218  CD1 ILE   264      52.514 -28.552  31.831 -0.0699 1.9080
ATOM   4219  C   ILE   264      52.408 -23.562  30.881  0.8343 1.9080
ATOM   4220  O   ILE   264      52.889 -23.490  29.717 -0.8190 1.6612
ATOM   4221  OXT ILE   264      52.469 -22.634  31.727 -0.8190 1.6612
ATOM   4222 HG22 ILE   264      54.138 -25.278  31.688  0.1021 1.4870
ATOM   4223  HB  ILE   264      52.076 -26.443  30.050  0.0766 1.4870
ATOM   4224 HG12 ILE   264      52.192 -26.789  32.884  0.0321 1.4870
ATOM   4225 HG13 ILE   264      50.939 -27.205  31.940  0.0321 1.4870
ATOM   4226 HD13 ILE   264      53.473 -28.486  31.566  0.0196 1.4870
ATOM   4227  H   ILE   264      49.780 -25.398  30.357  0.2681 0.6000
ATOM   4228 HG21 ILE   264      54.379 -26.752  31.021  0.1021 1.4870
ATOM   4229 HD12 ILE   264      52.435 -29.030  32.703  0.0196 1.4870
ATOM   4230 HG23 ILE   264      54.171 -25.444  30.061  0.1021 1.4870
ATOM   4231  HA  ILE   264      51.860 -24.968  32.266  0.1375 1.3870
ATOM   4232 HD11 ILE   264      52.001 -29.040  31.129  0.0196 1.4870
ATOM   4233  N   MET   265      34.593  11.523  13.763  0.1592 1.8240
ATOM   4234  CA  MET   265      34.111  10.201  14.218  0.0221 1.9080
ATOM   4235  CB  MET   265      35.293   9.280  14.570  0.0865 1.9080
ATOM   4236  CG  MET   265      36.146   8.915  13.352  0.0334 1.9080
ATOM   4237  SD  MET   265      37.514   7.765  13.686 -0.2774 2.0000
ATOM   4238  CE  MET   265      38.572   8.987  14.511 -0.0341 1.9080
ATOM   4239  C   MET   265      33.167  10.266  15.374  0.6123 1.9080
ATOM   4240  O   MET   265      33.255  11.144  16.231 -0.5713 1.6612
ATOM   4241  HE1 MET   265      38.407   9.884  14.107  0.0597 1.3870
ATOM   4242  HE2 MET   265      38.350   9.005  15.483  0.0597 1.3870
ATOM   4243  HE3 MET   265      39.526   8.727  14.385  0.0597 1.3870
ATOM   4244  H2  MET   265      34.800  11.479  12.786  0.1984 0.6000
ATOM   4245  H3  MET   265      33.882  12.207  13.927  0.1984 0.6000
ATOM   4246  HG2 MET   265      35.519   8.529  12.626  0.0292 1.3870
ATOM   4247  HG3 MET   265      36.505   9.792  12.937  0.0292 1.3870
ATOM   4248  H   MET   265      35.418  11.765  14.272  0.1984 0.6000
ATOM   4249  HA  MET   265      33.634   9.770  13.427  0.1116 1.1000
ATOM   4250  HB3 MET   265      34.937   8.434  14.972  0.0125 1.4870
ATOM   4251  HB2 MET   265      35.878   9.742  15.239  0.0125 1.4870
ATOM   4252  N   LYS   266      32.227   9.303  15.411 -0.3479 1.8240
ATOM   4253  CA  LYS   266      31.209   9.237  16.417 -0.2400 1.9080
ATOM   4254  CB  LYS   266      30.267   8.045  16.174 -0.0094 1.9080
ATOM   4255  CG  LYS   266      29.145   7.889  17.200  0.0187 1.9080
ATOM   4256  CD  LYS   266      28.088   6.866  16.776 -0.0479 1.9080
ATOM   4257  CE  LYS   266      27.112   6.489  17.892 -0.0143 1.9080
ATOM   4258  NZ  LYS   266      26.238   7.638  18.213 -0.3854 1.8240
ATOM   4259  C   LYS   266      31.835   9.038  17.760  0.7341 1.9080
ATOM   4260  O   LYS   266      31.539   9.762  18.708 -0.5894 1.6612
ATOM   4261  HA  LYS   266      30.690  10.102  16.421  0.1426 1.3870
ATOM   4262  HE2 LYS   266      26.558   5.720  17.584  0.1135 1.1000
ATOM   4263  HE3 LYS   266      27.636   6.229  18.699  0.1135 1.1000
ATOM   4264  HG2 LYS   266      29.542   7.595  18.075  0.0103 1.4870
ATOM   4265  HG3 LYS   266      28.697   8.778  17.331  0.0103 1.4870
ATOM   4266  HZ1 LYS   266      25.830   7.508  19.118  0.3400 0.6000
ATOM   4267  HZ3 LYS   266      26.777   8.482  18.211  0.3400 0.6000
ATOM   4268  HZ2 LYS   266      25.510   7.708  17.529  0.3400 0.6000
ATOM   4269  HD3 LYS   266      28.553   6.033  16.470  0.0621 1.4870
ATOM   4270  HD2 LYS   266      27.562   7.248  16.013  0.0621 1.4870
ATOM   4271  H   LYS   266      32.320   8.608  14.626  0.2747 0.6000
ATOM   4272  HB3 LYS   266      30.818   7.209  16.183  0.0362 1.4870
ATOM   4273  HB2 LYS   266      29.851   8.158  15.271  0.0362 1.4870
ATOM   4274  N   GLN   267      32.742   8.054  17.863 -0.4157 1.8240
ATOM   4275  CA  GLN   267      33.340   7.723  19.123 -0.0031 1.9080
ATOM   4276  CB  GLN   267      34.169   6.434  19.057 -0.0036 1.9080
ATOM   4277  CG  GLN   267      33.283   5.214  18.800 -0.0645 1.9080
ATOM   4278  CD  GLN   267      34.175   3.993  18.698  0.6951 1.9080
ATOM   4279  C   GLN   267      34.209   8.848  19.584  0.5973 1.9080
ATOM   4280  O   GLN   267      34.260   9.154  20.774 -0.5679 1.6612
ATOM   4281  HG2 GLN   267      32.672   5.102  19.559  0.0352 1.4870
ATOM   4282  HA  GLN   267      32.603   7.598  19.799  0.0850 1.3870
ATOM   4283  HG3 GLN   267      32.812   5.340  17.949  0.0352 1.4870
ATOM   4284  H   GLN   267      32.955   7.577  16.965  0.2719 0.6000
ATOM   4285  HB3 GLN   267      34.630   6.304  19.923  0.0171 1.4870
ATOM   4286  HB2 GLN   267      34.818   6.507  18.314  0.0171 1.4870
ATOM   4287 HE22 GLN   267      34.396   3.636  16.449  0.4251 0.6000
ATOM   4288  OE1 GLN   267      34.613   3.423  19.696 -0.6086 1.6612
ATOM   4289  NE2 GLN   267      34.453   3.577  17.436 -0.9407 1.8240
ATOM   4290 HE21 GLN   267      34.983   2.859  17.881  0.4251 0.6000
ATOM   4291  N   TYR   268      34.916   9.496  18.643 -0.4157 1.8240
ATOM   4292  CA  TYR   268      35.821  10.556  18.981 -0.0014 1.9080
ATOM   4293  CB  TYR   268      36.559  11.071  17.732 -0.0152 1.9080
ATOM   4294  CG  TYR   268      37.402  12.244  18.091 -0.0011 1.9080
ATOM   4295  CD1 TYR   268      38.703  12.071  18.505 -0.1906 1.9080
ATOM   4296  CD2 TYR   268      36.891  13.517  18.009 -0.1906 1.9080
ATOM   4297  CE1 TYR   268      39.481  13.157  18.832 -0.2341 1.9080
ATOM   4298  CE2 TYR   268      37.664  14.606  18.334 -0.2341 1.9080
ATOM   4299  CZ  TYR   268      38.962  14.425  18.745  0.3226 1.9080
ATOM   4300  OH  TYR   268      39.760  15.541  19.079 -0.5579 1.7210
ATOM   4301  C   TYR   268      35.052  11.686  19.589  0.5973 1.9080
ATOM   4302  O   TYR   268      35.439  12.227  20.625 -0.5679 1.6612
ATOM   4303  HA  TYR   268      36.477  10.213  19.662  0.0876 1.3870
ATOM   4304  HE1 TYR   268      40.433  13.022  19.135  0.1656 1.4590
ATOM   4305  HE2 TYR   268      37.281  15.534  18.272  0.1656 1.4590
ATOM   4306  H   TYR   268      34.741   9.157  17.675  0.2719 0.6000
ATOM   4307  HD2 TYR   268      35.946  13.654  17.709  0.1699 1.4590
ATOM   4308  HD1 TYR   268      39.089  11.149  18.570  0.1699 1.4590
ATOM   4309  HB3 TYR   268      35.884  11.346  17.075  0.0295 1.4870
ATOM   4310  HB2 TYR   268      37.133  10.347  17.401  0.0295 1.4870
ATOM   4311  HH  TYR   268      40.516  15.225  19.639  0.3992 0.0000
ATOM   4312  N   LEU   269      33.921  12.060  18.964 -0.4157 1.8240
ATOM   4313  CA  LEU   269      33.134  13.162  19.438 -0.0518 1.9080
ATOM   4314  CB  LEU   269      31.968  13.506  18.496 -0.1102 1.9080
ATOM   4315  CG  LEU   269      32.432  14.011  17.118  0.3531 1.9080
ATOM   4316  CD1 LEU   269      31.239  14.347  16.209 -0.4121 1.9080
ATOM   4317  CD2 LEU   269      33.423  15.175  17.257 -0.4121 1.9080
ATOM   4318  C   LEU   269      32.562  12.832  20.777  0.5973 1.9080
ATOM   4319  O   LEU   269      32.499  13.690  21.660 -0.5679 1.6612
ATOM   4320 HD22 LEU   269      32.976  16.022  16.976  0.1000 1.4870
ATOM   4321 HD23 LEU   269      33.714  15.247  18.209  0.1000 1.4870
ATOM   4322 HD21 LEU   269      34.215  15.003  16.675  0.1000 1.4870
ATOM   4323  H   LEU   269      33.689  11.484  18.131  0.2719 0.6000
ATOM   4324 HD13 LEU   269      31.276  15.314  15.965  0.1000 1.4870
ATOM   4325 HD12 LEU   269      31.289  13.788  15.384  0.1000 1.4870
ATOM   4326 HD11 LEU   269      30.391  14.153  16.698  0.1000 1.4870
ATOM   4327  HA  LEU   269      33.728  13.971  19.528  0.0922 1.3870
ATOM   4328  HG  LEU   269      32.986  13.300  16.682 -0.0361 1.4870
ATOM   4329  HB3 LEU   269      31.442  14.222  18.911  0.0457 1.4870
ATOM   4330  HB2 LEU   269      31.444  12.688  18.349  0.0457 1.4870
ATOM   4331  N   GLU   270      32.132  11.575  20.964 -0.5163 1.8240
ATOM   4332  CA  GLU   270      31.517  11.182  22.197  0.0397 1.9080
ATOM   4333  CB  GLU   270      31.021   9.727  22.161  0.0560 1.9080
ATOM   4334  CG  GLU   270      29.855   9.538  21.185  0.0136 1.9080
ATOM   4335  CD  GLU   270      29.439   8.074  21.185  0.8054 1.9080
ATOM   4336  OE1 GLU   270      30.176   7.247  21.787 -0.8188 1.6612
ATOM   4337  OE2 GLU   270      28.379   7.764  20.579 -0.8188 1.6612
ATOM   4338  C   GLU   270      32.513  11.339  23.304  0.5366 1.9080
ATOM   4339  O   GLU   270      32.166  11.787  24.396 -0.5819 1.6612
ATOM   4340  HG2 GLU   270      29.106  10.059  21.503 -0.0425 1.4870
ATOM   4341  HA  GLU   270      30.712  11.754  22.379  0.1105 1.3870
ATOM   4342  HG3 GLU   270      30.164   9.759  20.296 -0.0425 1.4870
ATOM   4343  H   GLU   270      32.287  10.947  20.154  0.2936 0.6000
ATOM   4344  HB3 GLU   270      30.700   9.498  23.052 -0.0173 1.4870
ATOM   4345  HB2 GLU   270      31.757   9.168  21.852 -0.0173 1.4870
ATOM   4346  N   LEU   271      33.785  10.981  23.048 -0.4157 1.8240
ATOM   4347  CA  LEU   271      34.809  11.089  24.048 -0.0518 1.9080
ATOM   4348  CB  LEU   271      36.167  10.556  23.559 -0.1102 1.9080
ATOM   4349  CG  LEU   271      37.308  10.737  24.577  0.3531 1.9080
ATOM   4350  CD1 LEU   271      37.020   9.986  25.886 -0.4121 1.9080
ATOM   4351  CD2 LEU   271      38.664  10.358  23.961 -0.4121 1.9080
ATOM   4352  C   LEU   271      34.999  12.526  24.410  0.5973 1.9080
ATOM   4353  O   LEU   271      35.116  12.869  25.585 -0.5679 1.6612
ATOM   4354 HD22 LEU   271      39.107  11.181  23.614  0.1000 1.4870
ATOM   4355 HD23 LEU   271      39.236   9.937  24.662  0.1000 1.4870
ATOM   4356 HD21 LEU   271      38.516   9.714  23.214  0.1000 1.4870
ATOM   4357  H   LEU   271      33.939  10.631  22.082  0.2719 0.6000
ATOM   4358 HD13 LEU   271      36.092  10.198  26.188  0.1000 1.4870
ATOM   4359 HD12 LEU   271      37.108   9.005  25.727  0.1000 1.4870
ATOM   4360 HD11 LEU   271      37.675  10.276  26.581  0.1000 1.4870
ATOM   4361  HA  LEU   271      34.518  10.583  24.867  0.0922 1.3870
ATOM   4362  HG  LEU   271      37.413  11.712  24.775 -0.0361 1.4870
ATOM   4363  HB3 LEU   271      36.414  11.052  22.747  0.0457 1.4870
ATOM   4364  HB2 LEU   271      36.072   9.591  23.391  0.0457 1.4870
ATOM   4365  N   MET   272      35.012  13.411  23.399 -0.4157 1.8240
ATOM   4366  CA  MET   272      35.251  14.804  23.633 -0.0237 1.9080
ATOM   4367  CB  MET   272      35.250  15.611  22.322  0.0342 1.9080
ATOM   4368  CG  MET   272      35.576  17.094  22.494  0.0018 1.9080
ATOM   4369  SD  MET   272      35.688  18.012  20.927 -0.2737 2.0000
ATOM   4370  CE  MET   272      37.332  17.381  20.486 -0.0536 1.9080
ATOM   4371  C   MET   272      34.165  15.333  24.514  0.5973 1.9080
ATOM   4372  O   MET   272      34.426  16.088  25.450 -0.5679 1.6612
ATOM   4373  HG2 MET   272      34.862  17.513  23.105  0.0440 1.3870
ATOM   4374  HE1 MET   272      37.994  17.705  21.158  0.0684 1.3870
ATOM   4375  HE2 MET   272      37.307  16.384  20.485  0.0684 1.3870
ATOM   4376  HE3 MET   272      37.575  17.716  19.579  0.0684 1.3870
ATOM   4377  HB2 MET   272      35.927  15.208  21.693  0.0241 1.4870
ATOM   4378  HG3 MET   272      36.457  17.174  23.020  0.0440 1.3870
ATOM   4379  H   MET   272      34.837  12.990  22.466  0.2719 0.6000
ATOM   4380  HA  MET   272      36.126  14.902  24.115  0.0880 1.3870
ATOM   4381  HB3 MET   272      34.340  15.534  21.895  0.0241 1.4870
ATOM   4382  N   GLN   273      32.908  14.932  24.247 -0.4157 1.8240
ATOM   4383  CA  GLN   273      31.791  15.403  25.015 -0.0031 1.9080
ATOM   4384  CB  GLN   273      30.443  14.895  24.476 -0.0036 1.9080
ATOM   4385  CG  GLN   273      29.238  15.387  25.283 -0.0645 1.9080
ATOM   4386  CD  GLN   273      29.046  16.867  24.990  0.6951 1.9080
ATOM   4387  C   GLN   273      31.927  14.908  26.420  0.5973 1.9080
ATOM   4388  O   GLN   273      31.635  15.628  27.374 -0.5679 1.6612
ATOM   4389  HG2 GLN   273      28.441  14.899  24.991  0.0352 1.4870
ATOM   4390  HA  GLN   273      31.820  16.406  25.032  0.0850 1.3870
ATOM   4391  HG3 GLN   273      29.428  15.272  26.237  0.0352 1.4870
ATOM   4392  H   GLN   273      32.838  14.267  23.451  0.2719 0.6000
ATOM   4393  HB3 GLN   273      30.444  13.897  24.500  0.0171 1.4870
ATOM   4394  HB2 GLN   273      30.335  15.210  23.536  0.0171 1.4870
ATOM   4395 HE22 GLN   273      28.893  17.861  27.040  0.4251 0.6000
ATOM   4396  OE1 GLN   273      29.013  17.283  23.833 -0.6086 1.6612
ATOM   4397  NE2 GLN   273      28.923  17.690  26.067 -0.9407 1.8240
ATOM   4398 HE21 GLN   273      28.832  18.416  25.399  0.4251 0.6000
ATOM   4399  N   LYS   274      32.388  13.655  26.577 -0.3479 1.8240
ATOM   4400  CA  LYS   274      32.504  13.033  27.864 -0.2400 1.9080
ATOM   4401  CB  LYS   274      33.074  11.608  27.762 -0.0094 1.9080
ATOM   4402  CG  LYS   274      32.894  10.763  29.025  0.0187 1.9080
ATOM   4403  CD  LYS   274      33.286   9.297  28.825 -0.0479 1.9080
ATOM   4404  CE  LYS   274      33.296   8.479  30.117 -0.0143 1.9080
ATOM   4405  NZ  LYS   274      33.701   7.085  29.827 -0.3854 1.8240
ATOM   4406  C   LYS   274      33.453  13.818  28.709  0.7341 1.9080
ATOM   4407  O   LYS   274      33.185  14.071  29.882 -0.5894 1.6612
ATOM   4408  HA  LYS   274      31.600  13.020  28.308  0.1426 1.3870
ATOM   4409  HE2 LYS   274      33.942   8.891  30.751  0.1135 1.1000
ATOM   4410  HE3 LYS   274      32.380   8.488  30.507  0.1135 1.1000
ATOM   4411  HG2 LYS   274      33.463  11.150  29.758  0.0103 1.4870
ATOM   4412  HG3 LYS   274      31.932  10.803  29.309  0.0103 1.4870
ATOM   4413  HZ1 LYS   274      33.754   6.566  30.681  0.3400 0.6000
ATOM   4414  HZ3 LYS   274      33.027   6.659  29.221  0.3400 0.6000
ATOM   4415  HZ2 LYS   274      34.596   7.082  29.380  0.3400 0.6000
ATOM   4416  HD3 LYS   274      34.205   9.263  28.424  0.0621 1.4870
ATOM   4417  HD2 LYS   274      32.635   8.877  28.189  0.0621 1.4870
ATOM   4418  H   LYS   274      32.648  13.191  25.676  0.2747 0.6000
ATOM   4419  HB3 LYS   274      34.051  11.678  27.569  0.0362 1.4870
ATOM   4420  HB2 LYS   274      32.614  11.143  27.008  0.0362 1.4870
ATOM   4421  N   VAL   275      34.589  14.238  28.127 -0.4157 1.8240
ATOM   4422  CA  VAL   275      35.575  14.942  28.895 -0.0875 1.9080
ATOM   4423  CB  VAL   275      36.781  15.318  28.085  0.2985 1.9080
ATOM   4424  CG1 VAL   275      37.724  16.152  28.969 -0.3192 1.9080
ATOM   4425  CG2 VAL   275      37.418  14.031  27.533 -0.3192 1.9080
ATOM   4426  C   VAL   275      34.963  16.201  29.411  0.5973 1.9080
ATOM   4427  O   VAL   275      35.140  16.549  30.577 -0.5679 1.6612
ATOM   4428  HA  VAL   275      35.835  14.371  29.678  0.0969 1.3870
ATOM   4429 HG11 VAL   275      37.476  17.115  28.893  0.0791 1.4870
ATOM   4430 HG21 VAL   275      38.248  13.835  28.050  0.0791 1.4870
ATOM   4431  HB  VAL   275      36.501  15.914  27.345 -0.0297 1.4870
ATOM   4432 HG12 VAL   275      37.633  15.853  29.916  0.0791 1.4870
ATOM   4433 HG13 VAL   275      38.663  16.019  28.660  0.0791 1.4870
ATOM   4434  H   VAL   275      34.668  14.011  27.125  0.2719 0.6000
ATOM   4435 HG23 VAL   275      36.767  13.282  27.632  0.0791 1.4870
ATOM   4436 HG22 VAL   275      37.639  14.168  26.570  0.0791 1.4870
ATOM   4437  N   LEU   276      34.204  16.915  28.561 -0.4157 1.8240
ATOM   4438  CA  LEU   276      33.654  18.159  29.005 -0.0518 1.9080
ATOM   4439  CB  LEU   276      32.813  18.869  27.926 -0.1102 1.9080
ATOM   4440  CG  LEU   276      33.623  19.372  26.717  0.3531 1.9080
ATOM   4441  CD1 LEU   276      32.713  20.070  25.695 -0.4121 1.9080
ATOM   4442  CD2 LEU   276      34.794  20.261  27.164 -0.4121 1.9080
ATOM   4443  C   LEU   276      32.740  17.912  30.160  0.5973 1.9080
ATOM   4444  O   LEU   276      32.845  18.569  31.195 -0.5679 1.6612
ATOM   4445 HD22 LEU   276      34.491  20.853  27.907  0.1000 1.4870
ATOM   4446 HD23 LEU   276      35.543  19.682  27.478  0.1000 1.4870
ATOM   4447 HD21 LEU   276      35.097  20.816  26.392  0.1000 1.4870
ATOM   4448  H   LEU   276      34.077  16.499  27.637  0.2719 0.6000
ATOM   4449 HD13 LEU   276      33.158  20.904  25.376  0.1000 1.4870
ATOM   4450 HD12 LEU   276      32.554  19.456  24.925  0.1000 1.4870
ATOM   4451 HD11 LEU   276      31.844  20.297  26.131  0.1000 1.4870
ATOM   4452  HA  LEU   276      34.404  18.759  29.307  0.0922 1.3870
ATOM   4453  HG  LEU   276      34.070  18.593  26.280 -0.0361 1.4870
ATOM   4454  HB3 LEU   276      32.385  19.653  28.342  0.0457 1.4870
ATOM   4455  HB2 LEU   276      32.147  18.224  27.588  0.0457 1.4870
ATOM   4456  N   ASP   277      31.813  16.948  30.018 -0.5163 1.8240
ATOM   4457  CA  ASP   277      30.852  16.745  31.061  0.0381 1.9080
ATOM   4458  CB  ASP   277      29.785  15.707  30.669 -0.0303 1.9080
ATOM   4459  CG  ASP   277      28.979  16.253  29.498  0.7994 1.9080
ATOM   4460  OD1 ASP   277      29.083  17.480  29.225 -0.8014 1.6612
ATOM   4461  OD2 ASP   277      28.254  15.450  28.855 -0.8014 1.6612
ATOM   4462  C   ASP   277      31.503  16.239  32.320  0.5366 1.9080
ATOM   4463  O   ASP   277      31.436  16.878  33.367 -0.5819 1.6612
ATOM   4464  H   ASP   277      31.869  16.417  29.145  0.2936 0.6000
ATOM   4465  HA  ASP   277      30.443  17.646  31.279  0.0880 1.3870
ATOM   4466  HB3 ASP   277      29.192  15.578  31.432 -0.0122 1.4870
ATOM   4467  HB2 ASP   277      30.243  14.893  30.388 -0.0122 1.4870
ATOM   4468  N   GLU   278      32.150  15.061  32.220 -0.5163 1.8240
ATOM   4469  CA  GLU   278      32.718  14.336  33.329  0.0397 1.9080
ATOM   4470  CB  GLU   278      32.833  12.833  33.030  0.0560 1.9080
ATOM   4471  CG  GLU   278      31.451  12.193  32.861  0.0136 1.9080
ATOM   4472  CD  GLU   278      31.613  10.710  32.567  0.8054 1.9080
ATOM   4473  OE1 GLU   278      32.711  10.162  32.855 -0.8188 1.6612
ATOM   4474  OE2 GLU   278      30.634  10.102  32.059 -0.8188 1.6612
ATOM   4475  C   GLU   278      34.043  14.841  33.828  0.5366 1.9080
ATOM   4476  O   GLU   278      34.311  14.778  35.027 -0.5819 1.6612
ATOM   4477  HG2 GLU   278      30.973  12.280  33.698 -0.0425 1.4870
ATOM   4478  HA  GLU   278      32.043  14.329  34.109  0.1105 1.3870
ATOM   4479  HG3 GLU   278      31.018  12.602  32.098 -0.0425 1.4870
ATOM   4480  H   GLU   278      32.201  14.712  31.219  0.2936 0.6000
ATOM   4481  HB3 GLU   278      33.263  12.409  33.790 -0.0173 1.4870
ATOM   4482  HB2 GLU   278      33.309  12.731  32.190 -0.0173 1.4870
ATOM   4483  N   GLY   279      34.909  15.369  32.942 -0.4157 1.8240
ATOM   4484  CA  GLY   279      36.261  15.675  33.327 -0.0252 1.9080
ATOM   4485  C   GLY   279      36.310  16.591  34.510  0.5973 1.9080
ATOM   4486  O   GLY   279      35.405  17.389  34.749 -0.5679 1.6612
ATOM   4487  H   GLY   279      34.514  15.523  32.000  0.2719 0.6000
ATOM   4488  HA2 GLY   279      36.754  14.814  33.544  0.0698 1.3870
ATOM   4489  HA3 GLY   279      36.746  16.104  32.545  0.0698 1.3870
ATOM   4490  N   THR   280      37.414  16.469  35.281 -0.4157 1.8240
ATOM   4491  CA  THR   280      37.659  17.258  36.453 -0.0389 1.9080
ATOM   4492  CB  THR   280      37.959  16.439  37.676  0.3654 1.9080
ATOM   4493  OG1 THR   280      39.132  15.666  37.474 -0.6761 1.7210
ATOM   4494  CG2 THR   280      36.759  15.519  37.962 -0.2438 1.9080
ATOM   4495  C   THR   280      38.868  18.092  36.167  0.5973 1.9080
ATOM   4496  O   THR   280      39.684  17.752  35.313 -0.5679 1.6612
ATOM   4497  HA  THR   280      36.881  17.861  36.607  0.1007 1.3870
ATOM   4498 HG22 THR   280      36.721  14.799  37.269  0.0642 1.4870
ATOM   4499 HG21 THR   280      36.865  15.108  38.868  0.0642 1.4870
ATOM   4500  H   THR   280      38.077  15.729  34.926  0.2719 0.6000
ATOM   4501  HB  THR   280      38.127  17.065  38.475  0.0043 1.3870
ATOM   4502 HG23 THR   280      35.916  16.056  37.934  0.0642 1.4870
ATOM   4503  HG1 THR   280      39.132  15.252  36.555  0.4102 0.0000
ATOM   4504  N   GLN   281      39.004  19.228  36.879 -0.4157 1.8240
ATOM   4505  CA  GLN   281      40.091  20.133  36.640 -0.0031 1.9080
ATOM   4506  CB  GLN   281      39.935  21.492  37.346 -0.0036 1.9080
ATOM   4507  CG  GLN   281      38.862  22.386  36.727 -0.0645 1.9080
ATOM   4508  CD  GLN   281      39.443  22.972  35.448  0.6951 1.9080
ATOM   4509  C   GLN   281      41.371  19.535  37.120  0.5973 1.9080
ATOM   4510  O   GLN   281      41.413  18.839  38.133 -0.5679 1.6612
ATOM   4511  HG2 GLN   281      38.085  21.839  36.500  0.0352 1.4870
ATOM   4512  HA  GLN   281      40.165  20.280  35.644  0.0850 1.3870
ATOM   4513  HG3 GLN   281      38.659  23.113  37.346  0.0352 1.4870
ATOM   4514  H   GLN   281      38.263  19.370  37.592  0.2719 0.6000
ATOM   4515  HB3 GLN   281      40.808  21.977  37.300  0.0171 1.4870
ATOM   4516  HB2 GLN   281      39.691  21.329  38.301  0.0171 1.4870
ATOM   4517 HE22 GLN   281      37.688  23.088  33.994  0.4251 0.6000
ATOM   4518  OE1 GLN   281      40.636  23.267  35.377 -0.6086 1.6612
ATOM   4519  NE2 GLN   281      38.585  23.143  34.406 -0.9407 1.8240
ATOM   4520 HE21 GLN   281      39.372  23.492  33.920  0.4251 0.6000
ATOM   4521  N   LYS   282      42.459  19.789  36.364 -0.3479 1.8240
ATOM   4522  CA  LYS   282      43.749  19.297  36.743 -0.2400 1.9080
ATOM   4523  CB  LYS   282      44.236  18.110  35.896 -0.0094 1.9080
ATOM   4524  CG  LYS   282      43.437  16.824  36.100  0.0187 1.9080
ATOM   4525  CD  LYS   282      43.384  16.390  37.564 -0.0479 1.9080
ATOM   4526  CE  LYS   282      43.057  14.910  37.759 -0.0143 1.9080
ATOM   4527  NZ  LYS   282      44.316  14.133  37.806 -0.3854 1.8240
ATOM   4528  C   LYS   282      44.742  20.389  36.514  0.7341 1.9080
ATOM   4529  O   LYS   282      44.599  21.194  35.593 -0.5894 1.6612
ATOM   4530  HA  LYS   282      43.741  19.058  37.716  0.1426 1.3870
ATOM   4531  HE2 LYS   282      42.564  14.802  38.614  0.1135 1.1000
ATOM   4532  HE3 LYS   282      42.501  14.602  36.995  0.1135 1.1000
ATOM   4533  HG2 LYS   282      42.499  16.969  35.774  0.0103 1.4870
ATOM   4534  HG3 LYS   282      43.859  16.090  35.562  0.0103 1.4870
ATOM   4535  HZ1 LYS   282      44.932  14.447  37.082  0.3400 0.6000
ATOM   4536  HZ3 LYS   282      44.757  14.262  38.695  0.3400 0.6000
ATOM   4537  HZ2 LYS   282      44.116  13.161  37.673  0.3400 0.6000
ATOM   4538  HD3 LYS   282      42.683  16.932  38.035  0.0621 1.4870
ATOM   4539  HD2 LYS   282      44.276  16.574  37.985  0.0621 1.4870
ATOM   4540  H   LYS   282      42.263  20.354  35.519  0.2747 0.6000
ATOM   4541  HB3 LYS   282      45.188  17.929  36.135  0.0362 1.4870
ATOM   4542  HB2 LYS   282      44.173  18.368  34.935  0.0362 1.4870
ATOM   4543  N   ASN   283      45.772  20.454  37.380 -0.4157 1.8240
ATOM   4544  CA  ASN   283      46.837  21.391  37.180  0.0143 1.9080
ATOM   4545  CB  ASN   283      47.322  22.045  38.486 -0.2041 1.9080
ATOM   4546  CG  ASN   283      48.394  23.077  38.157  0.7130 1.9080
ATOM   4547  C   ASN   283      47.952  20.560  36.639  0.5973 1.9080
ATOM   4548  O   ASN   283      48.655  19.887  37.390 -0.5679 1.6612
ATOM   4549  HA  ASN   283      46.558  22.015  36.467  0.1048 1.3870
ATOM   4550  H   ASN   283      45.709  19.785  38.165  0.2719 0.6000
ATOM   4551  HB3 ASN   283      47.715  21.351  39.055  0.0797 1.4870
ATOM   4552  HB2 ASN   283      46.564  22.500  38.907  0.0797 1.4870
ATOM   4553  OD1 ASN   283      49.568  22.894  38.475 -0.5931 1.6612
ATOM   4554  ND2 ASN   283      47.983  24.192  37.494 -0.9191 1.8240
ATOM   4555 HD22 ASN   283      48.638  24.884  37.255  0.4196 0.6000
ATOM   4556 HD21 ASN   283      47.018  24.285  37.263  0.4196 0.6000
ATOM   4557  N   ASP   284      48.136  20.587  35.306 -0.5163 1.8240
ATOM   4558  CA  ASP   284      49.095  19.721  34.686  0.0381 1.9080
ATOM   4559  CB  ASP   284      48.707  19.285  33.262 -0.0303 1.9080
ATOM   4560  CG  ASP   284      48.675  20.517  32.371  0.7994 1.9080
ATOM   4561  OD1 ASP   284      48.128  21.560  32.819 -0.8014 1.6612
ATOM   4562  OD2 ASP   284      49.209  20.436  31.232 -0.8014 1.6612
ATOM   4563  C   ASP   284      50.443  20.361  34.618  0.5366 1.9080
ATOM   4564  O   ASP   284      50.665  21.477  35.086 -0.5819 1.6612
ATOM   4565  H   ASP   284      47.539  21.266  34.807  0.2936 0.6000
ATOM   4566  HA  ASP   284      49.181  18.897  35.270  0.0880 1.3870
ATOM   4567  HB3 ASP   284      47.816  18.893  33.297 -0.0122 1.4870
ATOM   4568  HB2 ASP   284      49.392  18.673  32.935 -0.0122 1.4870
ATOM   4569  N   ARG   285      51.377  19.623  33.991 -0.3479 1.8240
ATOM   4570  CA  ARG   285      52.756  19.986  33.852 -0.2637 1.9080
ATOM   4571  CB  ARG   285      53.523  18.931  33.034 -0.0007 1.9080
ATOM   4572  CG  ARG   285      54.955  19.316  32.664  0.0390 1.9080
ATOM   4573  CD  ARG   285      55.651  18.258  31.804  0.0486 1.9080
ATOM   4574  NE  ARG   285      54.743  17.938  30.665 -0.5295 1.8240
ATOM   4575  CZ  ARG   285      54.775  18.684  29.521  0.8076 1.9080
ATOM   4576  NH1 ARG   285      55.655  19.722  29.405 -0.8627 1.8240
ATOM   4577  NH2 ARG   285      53.927  18.392  28.492 -0.8627 1.8240
ATOM   4578  C   ARG   285      52.870  21.294  33.126  0.7341 1.9080
ATOM   4579  O   ARG   285      53.627  22.169  33.542 -0.5894 1.6612
ATOM   4580  HG3 ARG   285      55.492  19.435  33.499  0.0285 1.4870
ATOM   4581  HA  ARG   285      53.167  20.085  34.768  0.1560 1.3870
ATOM   4582  HE  ARG   285      54.125  17.195  30.737  0.3456 0.6000
ATOM   4583  HG2 ARG   285      54.946  20.174  32.150  0.0285 1.4870
ATOM   4584 HH22 ARG   285      53.948  18.942  27.691  0.4478 0.6000
ATOM   4585 HH21 ARG   285      53.308  17.618  28.590  0.4478 0.6000
ATOM   4586  H   ARG   285      50.976  18.718  33.598  0.2747 0.6000
ATOM   4587  HD3 ARG   285      55.780  17.456  32.342  0.0687 1.3870
ATOM   4588  HD2 ARG   285      56.478  18.636  31.454  0.0687 1.3870
ATOM   4589 HH12 ARG   285      55.639  20.252  28.574  0.4478 0.6000
ATOM   4590 HH11 ARG   285      56.277  19.912  30.146  0.4478 0.6000
ATOM   4591  HB3 ARG   285      53.020  18.770  32.188  0.0327 1.4870
ATOM   4592  HB2 ARG   285      53.559  18.090  33.570  0.0327 1.4870
ATOM   4593  N   THR   286      52.105  21.482  32.034 -0.4157 1.8240
ATOM   4594  CA  THR   286      52.234  22.685  31.255 -0.0389 1.9080
ATOM   4595  CB  THR   286      51.421  22.692  29.992  0.3654 1.9080
ATOM   4596  OG1 THR   286      50.034  22.693  30.289 -0.6761 1.7210
ATOM   4597  CG2 THR   286      51.789  21.443  29.176 -0.2438 1.9080
ATOM   4598  C   THR   286      51.804  23.857  32.077  0.5973 1.9080
ATOM   4599  O   THR   286      52.367  24.943  31.952 -0.5679 1.6612
ATOM   4600  HA  THR   286      53.201  22.803  31.002  0.1007 1.3870
ATOM   4601 HG22 THR   286      52.287  20.800  29.759  0.0642 1.4870
ATOM   4602 HG21 THR   286      50.954  21.009  28.837  0.0642 1.4870
ATOM   4603  H   THR   286      51.453  20.711  31.829  0.2719 0.6000
ATOM   4604  HB  THR   286      51.629  23.546  29.455  0.0043 1.3870
ATOM   4605 HG23 THR   286      52.365  21.709  28.402  0.0642 1.4870
ATOM   4606  HG1 THR   286      49.754  21.810  30.687  0.4102 0.0000
ATOM   4607  N   GLY   287      50.784  23.679  32.940 -0.4157 1.8240
ATOM   4608  CA  GLY   287      50.332  24.777  33.743 -0.0252 1.9080
ATOM   4609  C   GLY   287      49.125  25.357  33.081  0.5973 1.9080
ATOM   4610  O   GLY   287      48.479  26.257  33.617 -0.5679 1.6612
ATOM   4611  H   GLY   287      50.394  22.729  32.954  0.2719 0.6000
ATOM   4612  HA2 GLY   287      50.095  24.455  34.659  0.0698 1.3870
ATOM   4613  HA3 GLY   287      51.049  25.470  33.809  0.0698 1.3870
ATOM   4614  N   THR   288      48.797  24.846  31.881 -0.4157 1.8240
ATOM   4615  CA  THR   288      47.670  25.326  31.135 -0.0389 1.9080
ATOM   4616  CB  THR   288      47.587  24.696  29.776  0.3654 1.9080
ATOM   4617  OG1 THR   288      48.784  24.947  29.052 -0.6761 1.7210
ATOM   4618  CG2 THR   288      46.385  25.296  29.027 -0.2438 1.9080
ATOM   4619  C   THR   288      46.406  25.002  31.871  0.5973 1.9080
ATOM   4620  O   THR   288      45.518  25.846  31.990 -0.5679 1.6612
ATOM   4621  HA  THR   288      47.742  26.326  31.044  0.1007 1.3870
ATOM   4622 HG22 THR   288      45.904  24.570  28.535  0.0642 1.4870
ATOM   4623 HG21 THR   288      45.764  25.724  29.684  0.0642 1.4870
ATOM   4624  H   THR   288      49.433  24.085  31.561  0.2719 0.6000
ATOM   4625  HB  THR   288      47.486  23.679  29.874  0.0043 1.3870
ATOM   4626 HG23 THR   288      46.709  25.983  28.376  0.0642 1.4870
ATOM   4627  HG1 THR   288      48.964  25.937  28.994  0.4102 0.0000
ATOM   4628  N   GLY   289      46.295  23.768  32.400 -0.4157 1.8240
ATOM   4629  CA  GLY   289      45.102  23.367  33.091 -0.0252 1.9080
ATOM   4630  C   GLY   289      44.299  22.549  32.133  0.5973 1.9080
ATOM   4631  O   GLY   289      44.236  22.859  30.944 -0.5679 1.6612
ATOM   4632  H   GLY   289      47.127  23.169  32.259  0.2719 0.6000
ATOM   4633  HA2 GLY   289      45.338  22.821  33.890  0.0698 1.3870
ATOM   4634  HA3 GLY   289      44.583  24.171  33.370  0.0698 1.3870
ATOM   4635  N   THR   290      43.656  21.471  32.629 -0.4157 1.8240
ATOM   4636  CA  THR   290      42.901  20.649  31.728 -0.0389 1.9080
ATOM   4637  CB  THR   290      43.663  19.458  31.226  0.3654 1.9080
ATOM   4638  OG1 THR   290      43.954  18.580  32.305 -0.6761 1.7210
ATOM   4639  CG2 THR   290      44.969  19.936  30.570 -0.2438 1.9080
ATOM   4640  C   THR   290      41.733  20.073  32.453  0.5973 1.9080
ATOM   4641  O   THR   290      41.625  20.164  33.674 -0.5679 1.6612
ATOM   4642  HA  THR   290      42.565  21.222  30.972  0.1007 1.3870
ATOM   4643 HG22 THR   290      45.749  19.574  31.081  0.0642 1.4870
ATOM   4644 HG21 THR   290      45.006  19.608  29.625  0.0642 1.4870
ATOM   4645  H   THR   290      43.762  21.324  33.631  0.2719 0.6000
ATOM   4646  HB  THR   290      43.089  18.943  30.548  0.0043 1.3870
ATOM   4647 HG23 THR   290      44.999  20.936  30.579  0.0642 1.4870
ATOM   4648  HG1 THR   290      44.103  19.099  33.156  0.4102 0.0000
ATOM   4649  N   LEU   291      40.805  19.487  31.672 -0.4157 1.8240
ATOM   4650  CA  LEU   291      39.718  18.725  32.210 -0.0518 1.9080
ATOM   4651  CB  LEU   291      38.369  18.967  31.508 -0.1102 1.9080
ATOM   4652  CG  LEU   291      37.785  20.370  31.754  0.3531 1.9080
ATOM   4653  CD1 LEU   291      36.440  20.552  31.032 -0.4121 1.9080
ATOM   4654  CD2 LEU   291      37.690  20.670  33.259 -0.4121 1.9080
ATOM   4655  C   LEU   291      40.135  17.322  31.925  0.5973 1.9080
ATOM   4656  O   LEU   291      40.603  17.035  30.823 -0.5679 1.6612
ATOM   4657 HD22 LEU   291      37.918  19.845  33.772  0.1000 1.4870
ATOM   4658 HD23 LEU   291      38.331  21.399  33.488  0.1000 1.4870
ATOM   4659 HD21 LEU   291      36.760  20.957  33.477  0.1000 1.4870
ATOM   4660  H   LEU   291      40.962  19.646  30.650  0.2719 0.6000
ATOM   4661 HD13 LEU   291      35.711  20.619  31.710  0.1000 1.4870
ATOM   4662 HD12 LEU   291      36.472  21.387  30.487  0.1000 1.4870
ATOM   4663 HD11 LEU   291      36.279  19.766  30.438  0.1000 1.4870
ATOM   4664  HA  LEU   291      39.677  18.858  33.181  0.0922 1.3870
ATOM   4665  HG  LEU   291      38.432  21.054  31.417 -0.0361 1.4870
ATOM   4666  HB3 LEU   291      37.723  18.312  31.856  0.0457 1.4870
ATOM   4667  HB2 LEU   291      38.510  18.872  30.538  0.0457 1.4870
ATOM   4668  N   SER   292      40.006  16.405  32.901 -0.4157 1.8240
ATOM   4669  CA  SER   292      40.541  15.107  32.619 -0.0249 1.9080
ATOM   4670  CB  SER   292      41.900  14.869  33.304  0.2117 1.9080
ATOM   4671  OG  SER   292      42.385  13.569  33.005 -0.6546 1.7210
ATOM   4672  C   SER   292      39.625  14.029  33.099  0.5973 1.9080
ATOM   4673  O   SER   292      38.854  14.206  34.042 -0.5679 1.6612
ATOM   4674  H   SER   292      39.548  16.704  33.741  0.2719 0.6000
ATOM   4675  HA  SER   292      40.639  15.015  31.614  0.0843 1.3870
ATOM   4676  HB3 SER   292      41.779  14.954  34.285  0.0352 1.3870
ATOM   4677  HB2 SER   292      42.546  15.543  32.969  0.0352 1.3870
ATOM   4678  HG  SER   292      43.247  13.643  32.506  0.4275 0.0000
ATOM   4679  N   ILE   293      39.700  12.870  32.411 -0.4157 1.8240
ATOM   4680  CA  ILE   293      38.992  11.671  32.750 -0.0597 1.9080
ATOM   4681  CB  ILE   293      37.877  11.311  31.808  0.1303 1.9080
ATOM   4682  CG2 ILE   293      36.834  12.441  31.853 -0.3204 1.9080
ATOM   4683  CG1 ILE   293      38.419  11.014  30.402 -0.0430 1.9080
ATOM   4684  CD1 ILE   293      37.400  10.320  29.497 -0.0660 1.9080
ATOM   4685  C   ILE   293      40.011  10.578  32.669  0.5973 1.9080
ATOM   4686  O   ILE   293      41.030  10.723  31.995 -0.5679 1.6612
ATOM   4687  HA  ILE   293      38.731  11.753  33.702  0.0869 1.3870
ATOM   4688 HG22 ILE   293      36.992  13.047  31.079  0.0882 1.4870
ATOM   4689 HG21 ILE   293      35.927  12.035  31.797  0.0882 1.4870
ATOM   4690  HB  ILE   293      37.430  10.479  32.136  0.0187 1.4870
ATOM   4691 HG12 ILE   293      38.690  11.871  29.979  0.0236 1.4870
ATOM   4692 HG13 ILE   293      39.215  10.424  30.491  0.0236 1.4870
ATOM   4693 HD13 ILE   293      37.836  10.101  28.628  0.0186 1.4870
ATOM   4694  H   ILE   293      40.352  12.942  31.575  0.2719 0.6000
ATOM   4695 HD12 ILE   293      37.088   9.485  29.942  0.0186 1.4870
ATOM   4696 HG23 ILE   293      36.942  12.936  32.710  0.0882 1.4870
ATOM   4697 HD11 ILE   293      36.630  10.934  29.347  0.0186 1.4870
ATOM   4698  N   PHE   294      39.779   9.456  33.375 -0.4157 1.8240
ATOM   4699  CA  PHE   294      40.771   8.421  33.382 -0.0024 1.9080
ATOM   4700  CB  PHE   294      41.329   8.235  34.812 -0.0343 1.9080
ATOM   4701  CG  PHE   294      42.435   7.240  34.868  0.0118 1.9080
ATOM   4702  CD1 PHE   294      43.709   7.589  34.482 -0.1256 1.9080
ATOM   4703  CD2 PHE   294      42.203   5.958  35.310 -0.1256 1.9080
ATOM   4704  CE1 PHE   294      44.735   6.675  34.540 -0.1704 1.9080
ATOM   4705  CE2 PHE   294      43.225   5.040  35.371 -0.1704 1.9080
ATOM   4706  CZ  PHE   294      44.494   5.399  34.985 -0.1072 1.9080
ATOM   4707  C   PHE   294      40.129   7.152  32.898  0.5973 1.9080
ATOM   4708  O   PHE   294      38.996   6.846  33.264 -0.5679 1.6612
ATOM   4709  HZ  PHE   294      45.244   4.733  35.028  0.1297 1.4590
ATOM   4710  HA  PHE   294      41.469   8.671  32.710  0.0978 1.3870
ATOM   4711  HE1 PHE   294      45.665   6.951  34.251  0.1430 1.4590
ATOM   4712  HE2 PHE   294      43.035   4.097  35.701  0.1430 1.4590
ATOM   4713  H   PHE   294      38.883   9.430  33.867  0.2719 0.6000
ATOM   4714  HD2 PHE   294      41.277   5.690  35.592  0.1330 1.4590
ATOM   4715  HD1 PHE   294      43.895   8.516  34.157  0.1330 1.4590
ATOM   4716  HB3 PHE   294      40.588   7.917  35.375  0.0295 1.4870
ATOM   4717  HB2 PHE   294      41.673   9.108  35.107  0.0295 1.4870
ATOM   4718  N   GLY   295      40.851   6.386  32.046 -0.4157 1.8240
ATOM   4719  CA  GLY   295      40.391   5.097  31.594 -0.0252 1.9080
ATOM   4720  C   GLY   295      39.246   5.146  30.621  0.5973 1.9080
ATOM   4721  O   GLY   295      38.084   5.065  31.017 -0.5679 1.6612
ATOM   4722  H   GLY   295      41.754   6.820  31.760  0.2719 0.6000
ATOM   4723  HA2 GLY   295      41.175   4.591  31.166  0.0698 1.3870
ATOM   4724  HA3 GLY   295      40.117   4.533  32.407  0.0698 1.3870
ATOM   4725  N   HIS   296      39.550   5.295  29.310 -0.4157 1.8240
ATOM   4726  CA  HIS   296      38.525   5.270  28.300  0.0188 1.9080
ATOM   4727  CG  HIS   296      37.082   6.739  26.798 -0.0266 1.9080
ATOM   4728  CB  HIS   296      38.299   6.654  27.668 -0.0462 1.9080
ATOM   4729  C   HIS   296      38.988   4.336  27.213  0.5973 1.9080
ATOM   4730  O   HIS   296      40.185   4.087  27.080 -0.5679 1.6612
ATOM   4731  H   HIS   296      40.560   5.423  29.124  0.2719 0.6000
ATOM   4732  HA  HIS   296      37.687   4.904  28.698  0.0881 1.3870
ATOM   4733  HB3 HIS   296      39.104   6.890  27.111  0.0402 1.4870
ATOM   4734  HB2 HIS   296      38.212   7.336  28.404  0.0402 1.4870
ATOM   4735  CD2 HIS   296      36.953   6.629  25.448  0.1292 1.9080
ATOM   4736  HD1 HIS   296      35.546   7.110  28.210  0.3649 0.6000
ATOM   4737  HE1 HIS   296      33.988   7.165  26.282  0.1392 1.3590
ATOM   4738  CE1 HIS   296      34.986   7.005  26.206  0.2057 1.9080
ATOM   4739  ND1 HIS   296      35.814   6.980  27.280 -0.3811 1.8240
ATOM   4740  NE2 HIS   296      35.631   6.797  25.071 -0.5727 1.8240
ATOM   4741  HD2 HIS   296      37.716   6.448  24.804  0.1147 1.4090
ATOM   4742  N   GLN   297      38.052   3.764  26.419 -0.4157 1.8240
ATOM   4743  CA  GLN   297      38.471   2.867  25.373 -0.0031 1.9080
ATOM   4744  CB  GLN   297      38.424   1.388  25.795 -0.0036 1.9080
ATOM   4745  CG  GLN   297      39.041   0.430  24.775 -0.0645 1.9080
ATOM   4746  CD  GLN   297      38.988  -0.973  25.363  0.6951 1.9080
ATOM   4747  OE1 GLN   297      39.991  -1.505  25.836 -0.6086 1.6612
ATOM   4748  NE2 GLN   297      37.779  -1.596  25.328 -0.9407 1.8240
ATOM   4749  C   GLN   297      37.570   3.042  24.184  0.5973 1.9080
ATOM   4750  O   GLN   297      36.382   3.323  24.329 -0.5679 1.6612
ATOM   4751  HG2 GLN   297      38.506   0.451  23.956  0.0352 1.4870
ATOM   4752  HA  GLN   297      39.403   3.118  25.098  0.0850 1.3870
ATOM   4753  HG3 GLN   297      39.976   0.679  24.631  0.0352 1.4870
ATOM   4754  H   GLN   297      37.088   4.024  26.633  0.2719 0.6000
ATOM   4755 HE22 GLN   297      36.818  -1.637  25.099  0.4251 0.6000
ATOM   4756 HE21 GLN   297      38.247  -2.349  25.772  0.4251 0.6000
ATOM   4757  HB3 GLN   297      37.468   1.124  25.929  0.0171 1.4870
ATOM   4758  HB2 GLN   297      38.921   1.286  26.656  0.0171 1.4870
ATOM   4759  N   MET   298      38.135   2.896  22.964 -0.4157 1.8240
ATOM   4760  CA  MET   298      37.372   3.012  21.750 -0.0237 1.9080
ATOM   4761  CB  MET   298      37.568   4.350  21.020  0.0342 1.9080
ATOM   4762  CG  MET   298      37.055   5.559  21.805  0.0018 1.9080
ATOM   4763  SD  MET   298      37.278   7.152  20.958 -0.2737 2.0000
ATOM   4764  CE  MET   298      39.091   7.151  21.080 -0.0536 1.9080
ATOM   4765  C   MET   298      37.853   1.934  20.824  0.5973 1.9080
ATOM   4766  O   MET   298      38.982   1.463  20.947 -0.5679 1.6612
ATOM   4767  HG2 MET   298      36.059   5.403  22.022  0.0440 1.3870
ATOM   4768  HE1 MET   298      39.355   7.516  21.969  0.0684 1.3870
ATOM   4769  HE2 MET   298      39.421   6.215  20.983  0.0684 1.3870
ATOM   4770  HE3 MET   298      39.464   7.721  20.352  0.0684 1.3870
ATOM   4771  HB2 MET   298      38.548   4.483  20.840  0.0241 1.4870
ATOM   4772  HG3 MET   298      37.524   5.570  22.723  0.0440 1.3870
ATOM   4773  H   MET   298      39.157   2.696  23.000  0.2719 0.6000
ATOM   4774  HA  MET   298      36.413   2.843  21.960  0.0880 1.3870
ATOM   4775  HB3 MET   298      37.082   4.315  20.140  0.0241 1.4870
ATOM   4776  N   ARG   299      36.996   1.496  19.875 -0.3479 1.8240
ATOM   4777  CA  ARG   299      37.400   0.463  18.961 -0.2637 1.9080
ATOM   4778  CB  ARG   299      36.666  -0.867  19.202 -0.0007 1.9080
ATOM   4779  CG  ARG   299      37.088  -1.997  18.261  0.0390 1.9080
ATOM   4780  CD  ARG   299      36.265  -3.275  18.450  0.0486 1.9080
ATOM   4781  NE  ARG   299      36.436  -3.709  19.865 -0.5295 1.8240
ATOM   4782  CZ  ARG   299      37.430  -4.581  20.201  0.8076 1.9080
ATOM   4783  NH1 ARG   299      38.265  -5.073  19.239 -0.8627 1.8240
ATOM   4784  NH2 ARG   299      37.586  -4.966  21.503 -0.8627 1.8240
ATOM   4785  C   ARG   299      37.055   0.905  17.576  0.7341 1.9080
ATOM   4786  O   ARG   299      35.951   1.384  17.328 -0.5894 1.6612
ATOM   4787  HG3 ARG   299      38.049  -2.224  18.426  0.0285 1.4870
ATOM   4788  HA  ARG   299      38.391   0.334  19.028  0.1560 1.3870
ATOM   4789  HE  ARG   299      35.840  -3.371  20.548  0.3456 0.6000
ATOM   4790  HG2 ARG   299      36.977  -1.697  17.312  0.0285 1.4870
ATOM   4791 HH22 ARG   299      38.286  -5.602  21.727  0.4478 0.6000
ATOM   4792 HH21 ARG   299      36.977  -4.582  22.189  0.4478 0.6000
ATOM   4793  H   ARG   299      36.078   1.959  19.882  0.2747 0.6000
ATOM   4794  HD3 ARG   299      36.622  -3.963  17.861  0.0687 1.3870
ATOM   4795  HD2 ARG   299      35.327  -3.066  18.292  0.0687 1.3870
ATOM   4796 HH12 ARG   299      38.961  -5.715  19.512  0.4478 0.6000
ATOM   4797 HH11 ARG   299      38.153  -4.775  18.305  0.4478 0.6000
ATOM   4798  HB3 ARG   299      35.692  -0.711  19.076  0.0327 1.4870
ATOM   4799  HB2 ARG   299      36.851  -1.159  20.135  0.0327 1.4870
ATOM   4800  N   PHE   300      37.998   0.751  16.623 -0.4157 1.8240
ATOM   4801  CA  PHE   300      37.710   1.153  15.277 -0.0024 1.9080
ATOM   4802  CB  PHE   300      38.669   2.237  14.750 -0.0343 1.9080
ATOM   4803  CG  PHE   300      38.496   3.455  15.593  0.0118 1.9080
ATOM   4804  CD1 PHE   300      37.495   4.361  15.325 -0.1256 1.9080
ATOM   4805  CD2 PHE   300      39.338   3.691  16.655 -0.1256 1.9080
ATOM   4806  CE1 PHE   300      37.338   5.483  16.104 -0.1704 1.9080
ATOM   4807  CE2 PHE   300      39.187   4.811  17.439 -0.1704 1.9080
ATOM   4808  CZ  PHE   300      38.184   5.711  17.163 -0.1072 1.9080
ATOM   4809  C   PHE   300      37.884  -0.044  14.400  0.5973 1.9080
ATOM   4810  O   PHE   300      38.909  -0.723  14.448 -0.5679 1.6612
ATOM   4811  HZ  PHE   300      38.068   6.529  17.730  0.1297 1.4590
ATOM   4812  HA  PHE   300      36.744   1.407  15.243  0.0978 1.3870
ATOM   4813  HE1 PHE   300      36.597   6.139  15.891  0.1430 1.4590
ATOM   4814  HE2 PHE   300      39.819   4.969  18.219  0.1430 1.4590
ATOM   4815  H   PHE   300      38.879   0.343  16.950  0.2719 0.6000
ATOM   4816  HD2 PHE   300      40.072   3.036  16.861  0.1330 1.4590
ATOM   4817  HD1 PHE   300      36.873   4.205  14.558  0.1330 1.4590
ATOM   4818  HB3 PHE   300      38.407   2.444  13.844  0.0295 1.4870
ATOM   4819  HB2 PHE   300      39.571   1.908  14.857  0.0295 1.4870
ATOM   4820  N   ASN   301      36.868  -0.339  13.569 -0.4157 1.8240
ATOM   4821  CA  ASN   301      36.994  -1.435  12.657  0.0143 1.9080
ATOM   4822  CB  ASN   301      35.642  -2.055  12.259 -0.2041 1.9080
ATOM   4823  CG  ASN   301      35.903  -3.325  11.462  0.7130 1.9080
ATOM   4824  C   ASN   301      37.598  -0.821  11.440  0.5973 1.9080
ATOM   4825  O   ASN   301      37.001   0.047  10.807 -0.5679 1.6612
ATOM   4826  HA  ASN   301      37.656  -2.064  13.033  0.1048 1.3870
ATOM   4827  H   ASN   301      36.047   0.272  13.659  0.2719 0.6000
ATOM   4828  HB3 ASN   301      35.163  -1.417  11.692  0.0797 1.4870
ATOM   4829  HB2 ASN   301      35.154  -2.287  13.075  0.0797 1.4870
ATOM   4830  OD1 ASN   301      36.909  -3.443  10.766 -0.5931 1.6612
ATOM   4831  ND2 ASN   301      34.966  -4.306  11.563 -0.9191 1.8240
ATOM   4832 HD22 ASN   301      35.091  -5.149  11.071  0.4196 0.6000
ATOM   4833 HD21 ASN   301      34.166  -4.150  12.136  0.4196 0.6000
ATOM   4834  N   LEU   302      38.819  -1.261  11.093 -0.4157 1.8240
ATOM   4835  CA  LEU   302      39.552  -0.673  10.011 -0.0518 1.9080
ATOM   4836  CB  LEU   302      40.991  -1.198   9.906 -0.1102 1.9080
ATOM   4837  CG  LEU   302      41.854  -0.789  11.115  0.3531 1.9080
ATOM   4838  CD1 LEU   302      43.320  -1.209  10.926 -0.4121 1.9080
ATOM   4839  CD2 LEU   302      41.697   0.708  11.430 -0.4121 1.9080
ATOM   4840  C   LEU   302      38.851  -0.907   8.715  0.5973 1.9080
ATOM   4841  O   LEU   302      38.883  -0.057   7.828 -0.5679 1.6612
ATOM   4842 HD22 LEU   302      40.733   0.910  11.585  0.1000 1.4870
ATOM   4843 HD23 LEU   302      42.224   0.927  12.248  0.1000 1.4870
ATOM   4844 HD21 LEU   302      42.034   1.242  10.658  0.1000 1.4870
ATOM   4845  H   LEU   302      39.164  -2.051  11.678  0.2719 0.6000
ATOM   4846 HD13 LEU   302      43.576  -1.084   9.969  0.1000 1.4870
ATOM   4847 HD12 LEU   302      43.900  -0.643  11.508  0.1000 1.4870
ATOM   4848 HD11 LEU   302      43.421  -2.169  11.180  0.1000 1.4870
ATOM   4849  HA  LEU   302      39.622   0.323  10.169  0.0922 1.3870
ATOM   4850  HG  LEU   302      41.490  -1.229  11.936 -0.0361 1.4870
ATOM   4851  HB3 LEU   302      41.401  -0.810   9.107  0.0457 1.4870
ATOM   4852  HB2 LEU   302      40.959  -2.176   9.886  0.0457 1.4870
ATOM   4853  N   GLN   303      38.198  -2.069   8.560 -0.4157 1.8240
ATOM   4854  CA  GLN   303      37.553  -2.350   7.313 -0.0031 1.9080
ATOM   4855  CB  GLN   303      37.001  -3.782   7.212 -0.0036 1.9080
ATOM   4856  CG  GLN   303      38.136  -4.812   7.179 -0.0645 1.9080
ATOM   4857  CD  GLN   303      37.573  -6.179   6.819  0.6951 1.9080
ATOM   4858  C   GLN   303      36.465  -1.347   7.074  0.5973 1.9080
ATOM   4859  O   GLN   303      36.196  -0.987   5.930 -0.5679 1.6612
ATOM   4860  HG2 GLN   303      38.786  -4.543   6.490  0.0352 1.4870
ATOM   4861  HA  GLN   303      38.232  -2.255   6.576  0.0850 1.3870
ATOM   4862  HG3 GLN   303      38.545  -4.860   8.074  0.0352 1.4870
ATOM   4863  H   GLN   303      38.213  -2.688   9.377  0.2719 0.6000
ATOM   4864  HB3 GLN   303      36.483  -3.868   6.374  0.0171 1.4870
ATOM   4865  HB2 GLN   303      36.441  -3.966   8.004  0.0171 1.4870
ATOM   4866 HE22 GLN   303      35.334  -5.850   6.537  0.4251 0.6000
ATOM   4867  OE1 GLN   303      38.316  -7.155   6.729 -0.6086 1.6612
ATOM   4868  NE2 GLN   303      36.234  -6.255   6.599 -0.9407 1.8240
ATOM   4869 HE21 GLN   303      36.395  -7.216   6.435  0.4251 0.6000
ATOM   4870  N   ASP   304      35.812  -0.854   8.145 -0.5163 1.8240
ATOM   4871  CA  ASP   304      34.742   0.088   7.968  0.0381 1.9080
ATOM   4872  CB  ASP   304      34.146   0.572   9.300 -0.0303 1.9080
ATOM   4873  CG  ASP   304      33.374  -0.581   9.929  0.7994 1.9080
ATOM   4874  OD1 ASP   304      33.080  -1.564   9.200 -0.8014 1.6612
ATOM   4875  OD2 ASP   304      33.070  -0.493  11.148 -0.8014 1.6612
ATOM   4876  C   ASP   304      35.267   1.293   7.242  0.5366 1.9080
ATOM   4877  O   ASP   304      34.633   1.783   6.308 -0.5819 1.6612
ATOM   4878  H   ASP   304      36.147  -1.208   9.052  0.2936 0.6000
ATOM   4879  HA  ASP   304      34.055  -0.342   7.376  0.0880 1.3870
ATOM   4880  HB3 ASP   304      33.529   1.301   9.111 -0.0122 1.4870
ATOM   4881  HB2 ASP   304      34.881   0.821   9.890 -0.0122 1.4870
ATOM   4882  N   GLY   305      36.446   1.807   7.642 -0.4157 1.8240
ATOM   4883  CA  GLY   305      36.987   2.951   6.964 -0.0252 1.9080
ATOM   4884  C   GLY   305      38.267   3.303   7.647  0.5973 1.9080
ATOM   4885  O   GLY   305      38.628   2.702   8.657 -0.5679 1.6612
ATOM   4886  H   GLY   305      36.883   1.321   8.432  0.2719 0.6000
ATOM   4887  HA2 GLY   305      37.161   2.729   6.007  0.0698 1.3870
ATOM   4888  HA3 GLY   305      36.348   3.715   7.023  0.0698 1.3870
ATOM   4889  N   PHE   306      38.991   4.302   7.108 -0.4157 1.8240
ATOM   4890  CA  PHE   306      40.241   4.680   7.700 -0.0024 1.9080
ATOM   4891  CB  PHE   306      41.242   5.204   6.654 -0.0343 1.9080
ATOM   4892  CG  PHE   306      42.517   5.575   7.327  0.0118 1.9080
ATOM   4893  CD1 PHE   306      43.504   4.635   7.516 -0.1256 1.9080
ATOM   4894  CD2 PHE   306      42.729   6.860   7.769 -0.1256 1.9080
ATOM   4895  CE1 PHE   306      44.684   4.972   8.136 -0.1704 1.9080
ATOM   4896  CE2 PHE   306      43.907   7.203   8.389 -0.1704 1.9080
ATOM   4897  CZ  PHE   306      44.888   6.258   8.572 -0.1072 1.9080
ATOM   4898  C   PHE   306      39.947   5.775   8.671  0.5973 1.9080
ATOM   4899  O   PHE   306      39.634   6.900   8.284 -0.5679 1.6612
ATOM   4900  HZ  PHE   306      45.750   6.504   9.021  0.1297 1.4590
ATOM   4901  HA  PHE   306      40.569   3.899   8.225  0.0978 1.3870
ATOM   4902  HE1 PHE   306      45.397   4.266   8.269  0.1430 1.4590
ATOM   4903  HE2 PHE   306      44.047   8.158   8.712  0.1430 1.4590
ATOM   4904  H   PHE   306      38.571   4.736   6.275  0.2719 0.6000
ATOM   4905  HD2 PHE   306      42.016   7.555   7.637  0.1330 1.4590
ATOM   4906  HD1 PHE   306      43.366   3.697   7.200  0.1330 1.4590
ATOM   4907  HB3 PHE   306      40.856   6.000   6.251  0.0295 1.4870
ATOM   4908  HB2 PHE   306      41.416   4.482   6.027  0.0295 1.4870
ATOM   4909  N   PRO   307      40.029   5.450   9.936 -0.2548 1.8240
ATOM   4910  CA  PRO   307      39.732   6.405  10.962 -0.0266 1.9080
ATOM   4911  CD  PRO   307      40.913   4.399  10.410  0.0192 1.9080
ATOM   4912  CB  PRO   307      40.078   5.710  12.275 -0.0070 1.9080
ATOM   4913  CG  PRO   307      41.233   4.774  11.868  0.0189 1.9080
ATOM   4914  C   PRO   307      40.557   7.630  10.762  0.5896 1.9080
ATOM   4915  O   PRO   307      41.755   7.604  11.036 -0.5748 1.6612
ATOM   4916  HG2 PRO   307      42.095   5.257  11.926  0.0213 1.4870
ATOM   4917  HA  PRO   307      38.748   6.626  10.980  0.0641 1.3870
ATOM   4918  HD3 PRO   307      40.467   3.498  10.374  0.0391 1.3870
ATOM   4919  HD2 PRO   307      41.759   4.358   9.869  0.0391 1.3870
ATOM   4920  HG3 PRO   307      41.235   3.970  12.446  0.0213 1.4870
ATOM   4921  HB3 PRO   307      39.318   5.176  12.617  0.0253 1.4870
ATOM   4922  HB2 PRO   307      40.394   6.355  12.958  0.0253 1.4870
ATOM   4923  N   LEU   308      39.929   8.721  10.306 -0.4157 1.8240
ATOM   4924  CA  LEU   308      40.599   9.978  10.194 -0.0518 1.9080
ATOM   4925  CB  LEU   308      41.077  10.305   8.768 -0.1102 1.9080
ATOM   4926  CG  LEU   308      41.872  11.620   8.667  0.3531 1.9080
ATOM   4927  CD1 LEU   308      43.148  11.565   9.522 -0.4121 1.9080
ATOM   4928  CD2 LEU   308      42.168  11.980   7.202 -0.4121 1.9080
ATOM   4929  C   LEU   308      39.515  10.928  10.574  0.5973 1.9080
ATOM   4930  O   LEU   308      38.401  10.828  10.061 -0.5679 1.6612
ATOM   4931 HD22 LEU   308      42.076  11.162   6.639  0.1000 1.4870
ATOM   4932 HD23 LEU   308      41.519  12.674   6.898  0.1000 1.4870
ATOM   4933 HD21 LEU   308      43.098  12.334   7.134  0.1000 1.4870
ATOM   4934  H   LEU   308      38.932   8.559  10.050  0.2719 0.6000
ATOM   4935 HD13 LEU   308      43.927  11.353   8.935  0.1000 1.4870
ATOM   4936 HD12 LEU   308      43.286  12.451   9.961  0.1000 1.4870
ATOM   4937 HD11 LEU   308      43.046  10.856  10.217  0.1000 1.4870
ATOM   4938  HA  LEU   308      41.315  10.026  10.859  0.0922 1.3870
ATOM   4939  HG  LEU   308      41.296  12.372   8.986 -0.0361 1.4870
ATOM   4940  HB3 LEU   308      40.284  10.394   8.194  0.0457 1.4870
ATOM   4941  HB2 LEU   308      41.671   9.578   8.472  0.0457 1.4870
ATOM   4942  N   VAL   309      39.791  11.869  11.493 -0.4157 1.8240
ATOM   4943  CA  VAL   309      38.712  12.697  11.954 -0.0875 1.9080
ATOM   4944  CB  VAL   309      39.092  13.591  13.097  0.2985 1.9080
ATOM   4945  CG1 VAL   309      37.909  14.519  13.407 -0.3192 1.9080
ATOM   4946  CG2 VAL   309      39.522  12.719  14.287 -0.3192 1.9080
ATOM   4947  C   VAL   309      38.230  13.576  10.836  0.5973 1.9080
ATOM   4948  O   VAL   309      39.007  14.282  10.195 -0.5679 1.6612
ATOM   4949  HA  VAL   309      37.951  12.101  12.236  0.0969 1.3870
ATOM   4950 HG11 VAL   309      38.251  15.354  13.832  0.0791 1.4870
ATOM   4951 HG21 VAL   309      40.062  11.953  13.947  0.0791 1.4870
ATOM   4952  HB  VAL   309      39.836  14.180  12.813 -0.0297 1.4870
ATOM   4953 HG12 VAL   309      37.436  14.742  12.557  0.0791 1.4870
ATOM   4954 HG13 VAL   309      37.283  14.055  14.030  0.0791 1.4870
ATOM   4955  H   VAL   309      40.758  11.921  11.795  0.2719 0.6000
ATOM   4956 HG23 VAL   309      40.068  13.272  14.912  0.0791 1.4870
ATOM   4957 HG22 VAL   309      38.706  12.383  14.752  0.0791 1.4870
ATOM   4958  N   THR   310      36.914  13.471  10.544 -0.4157 1.8240
ATOM   4959  CA  THR   310      36.196  14.227   9.547 -0.0389 1.9080
ATOM   4960  CB  THR   310      34.959  13.524   9.074  0.3654 1.9080
ATOM   4961  OG1 THR   310      34.041  13.344  10.145 -0.6761 1.7210
ATOM   4962  CG2 THR   310      35.391  12.161   8.511 -0.2438 1.9080
ATOM   4963  C   THR   310      35.792  15.592  10.023  0.5973 1.9080
ATOM   4964  O   THR   310      35.688  16.528   9.232 -0.5679 1.6612
ATOM   4965  HA  THR   310      36.798  14.335   8.731  0.1007 1.3870
ATOM   4966 HG22 THR   310      34.880  11.971   7.672  0.0642 1.4870
ATOM   4967 HG21 THR   310      36.371  12.180   8.309  0.0642 1.4870
ATOM   4968  H   THR   310      36.433  12.734  11.156  0.2719 0.6000
ATOM   4969  HB  THR   310      34.492  14.094   8.354  0.0043 1.3870
ATOM   4970 HG23 THR   310      35.203  11.447   9.186  0.0642 1.4870
ATOM   4971  HG1 THR   310      34.382  12.651  10.792  0.4102 0.0000
ATOM   4972  N   THR   311      35.530  15.737  11.335 -0.4157 1.8240
ATOM   4973  CA  THR   311      34.984  16.943  11.895 -0.0389 1.9080
ATOM   4974  CB  THR   311      34.580  16.786  13.337  0.3654 1.9080
ATOM   4975  OG1 THR   311      35.675  16.371  14.138 -0.6761 1.7210
ATOM   4976  CG2 THR   311      33.448  15.749  13.388 -0.2438 1.9080
ATOM   4977  C   THR   311      35.929  18.094  11.693  0.5973 1.9080
ATOM   4978  O   THR   311      35.487  19.244  11.642 -0.5679 1.6612
ATOM   4979  HA  THR   311      34.115  17.155  11.425  0.1007 1.3870
ATOM   4980 HG22 THR   311      33.441  15.222  12.537  0.0642 1.4870
ATOM   4981 HG21 THR   311      33.596  15.132  14.162  0.0642 1.4870
ATOM   4982  H   THR   311      35.764  14.885  11.901  0.2719 0.6000
ATOM   4983  HB  THR   311      34.250  17.694  13.700  0.0043 1.3870
ATOM   4984 HG23 THR   311      32.571  16.218  13.498  0.0642 1.4870
ATOM   4985  HG1 THR   311      36.429  17.038  14.085  0.4102 0.0000
ATOM   4986  N   LYS   312      37.255  17.839  11.647 -0.3479 1.8240
ATOM   4987  CA  LYS   312      38.174  18.900  11.328 -0.2400 1.9080
ATOM   4988  CB  LYS   312      38.944  19.425  12.550 -0.0094 1.9080
ATOM   4989  CG  LYS   312      39.887  18.390  13.181  0.0187 1.9080
ATOM   4990  CD  LYS   312      40.857  19.013  14.190 -0.0479 1.9080
ATOM   4991  CE  LYS   312      41.823  18.024  14.843 -0.0143 1.9080
ATOM   4992  NZ  LYS   312      42.719  18.746  15.772 -0.3854 1.8240
ATOM   4993  C   LYS   312      39.175  18.322  10.377  0.7341 1.9080
ATOM   4994  O   LYS   312      39.443  17.125  10.425 -0.5894 1.6612
ATOM   4995  HA  LYS   312      37.681  19.638  10.879  0.1426 1.3870
ATOM   4996  HE2 LYS   312      41.295  17.346  15.344  0.1135 1.1000
ATOM   4997  HE3 LYS   312      42.361  17.585  14.130  0.1135 1.1000
ATOM   4998  HG2 LYS   312      39.336  17.696  13.651  0.0103 1.4870
ATOM   4999  HG3 LYS   312      40.418  17.950  12.453  0.0103 1.4870
ATOM   5000  HZ1 LYS   312      42.861  19.681  15.444  0.3400 0.6000
ATOM   5001  HZ3 LYS   312      42.306  18.774  16.684  0.3400 0.6000
ATOM   5002  HZ2 LYS   312      43.601  18.275  15.822  0.3400 0.6000
ATOM   5003  HD3 LYS   312      40.321  19.457  14.917  0.0621 1.4870
ATOM   5004  HD2 LYS   312      41.398  19.718  13.718  0.0621 1.4870
ATOM   5005  H   LYS   312      37.514  16.869  11.852  0.2747 0.6000
ATOM   5006  HB3 LYS   312      38.282  19.702  13.240  0.0362 1.4870
ATOM   5007  HB2 LYS   312      39.490  20.206  12.264  0.0362 1.4870
ATOM   5008  N   ARG   313      39.745  19.143   9.468 -0.3479 1.8240
ATOM   5009  CA  ARG   313      40.703  18.587   8.553 -0.2637 1.9080
ATOM   5010  CB  ARG   313      41.092  19.520   7.389 -0.0007 1.9080
ATOM   5011  CG  ARG   313      42.120  18.905   6.430  0.0390 1.9080
ATOM   5012  CD  ARG   313      42.364  19.721   5.157  0.0486 1.9080
ATOM   5013  NE  ARG   313      41.211  19.480   4.243 -0.5295 1.8240
ATOM   5014  CZ  ARG   313      41.261  18.442   3.357  0.8076 1.9080
ATOM   5015  NH1 ARG   313      42.358  17.630   3.321 -0.8627 1.8240
ATOM   5016  NH2 ARG   313      40.218  18.216   2.507 -0.8627 1.8240
ATOM   5017  C   ARG   313      41.941  18.265   9.321  0.7341 1.9080
ATOM   5018  O   ARG   313      42.385  19.045  10.163 -0.5894 1.6612
ATOM   5019  HG3 ARG   313      41.805  17.990   6.154  0.0285 1.4870
ATOM   5020  HA  ARG   313      40.330  17.745   8.159  0.1560 1.3870
ATOM   5021  HE  ARG   313      40.438  20.052   4.277  0.3456 0.6000
ATOM   5022  HG2 ARG   313      43.000  18.809   6.908  0.0285 1.4870
ATOM   5023 HH22 ARG   313      40.275  17.486   1.870  0.4478 0.6000
ATOM   5024 HH21 ARG   313      39.420  18.810   2.564  0.4478 0.6000
ATOM   5025  H   ARG   313      39.443  20.112   9.505  0.2747 0.6000
ATOM   5026  HD3 ARG   313      43.179  19.397   4.733  0.0687 1.3870
ATOM   5027  HD2 ARG   313      42.390  20.665   5.394  0.0687 1.3870
ATOM   5028 HH12 ARG   313      42.372  16.900   2.657  0.4478 0.6000
ATOM   5029 HH11 ARG   313      43.098  17.790   3.952  0.4478 0.6000
ATOM   5030  HB3 ARG   313      41.486  20.345   7.771  0.0327 1.4870
ATOM   5031  HB2 ARG   313      40.274  19.725   6.870  0.0327 1.4870
ATOM   5032  N   CYS   314      42.530  17.085   9.046 -0.4157 1.8240
ATOM   5033  CA  CYS   314      43.722  16.677   9.730  0.0213 1.9080
ATOM   5034  CB  CYS   314      43.670  15.228  10.247 -0.1231 1.9080
ATOM   5035  SG  CYS   314      42.427  15.003  11.558 -0.3119 2.0000
ATOM   5036  C   CYS   314      44.841  16.771   8.746  0.5973 1.9080
ATOM   5037  O   CYS   314      44.636  16.642   7.540 -0.5679 1.6612
ATOM   5038  H   CYS   314      42.046  16.530   8.317  0.2719 0.6000
ATOM   5039  HA  CYS   314      43.898  17.315  10.476  0.1124 1.3870
ATOM   5040  HB3 CYS   314      44.556  15.001  10.620  0.1112 1.3870
ATOM   5041  HB2 CYS   314      43.433  14.638   9.492  0.1112 1.3870
ATOM   5042  HG  CYS   314      41.537  14.833  11.139  0.1933 0.6000
ATOM   5043  N   HIS   315      46.069  17.012   9.243 -0.4157 1.8240
ATOM   5044  CA  HIS   315      47.177  17.170   8.350  0.0188 1.9080
ATOM   5045  CG  HIS   315      49.215  18.655   7.901 -0.0266 1.9080
ATOM   5046  CB  HIS   315      48.220  18.158   8.907 -0.0462 1.9080
ATOM   5047  C   HIS   315      47.803  15.819   8.178  0.5973 1.9080
ATOM   5048  O   HIS   315      48.565  15.351   9.023 -0.5679 1.6612
ATOM   5049  H   HIS   315      46.115  17.066  10.268  0.2719 0.6000
ATOM   5050  HA  HIS   315      46.839  17.480   7.464  0.0881 1.3870
ATOM   5051  HB3 HIS   315      48.724  17.706   9.655  0.0402 1.4870
ATOM   5052  HB2 HIS   315      47.736  18.954   9.295  0.0402 1.4870
ATOM   5053  CD2 HIS   315      49.065  19.594   6.926  0.1292 1.9080
ATOM   5054  HD1 HIS   315      50.962  17.551   8.362  0.3649 0.6000
ATOM   5055  HE1 HIS   315      52.058  18.792   6.519  0.1392 1.3590
ATOM   5056  CE1 HIS   315      51.090  18.919   6.796  0.2057 1.9080
ATOM   5057  ND1 HIS   315      50.518  18.224   7.812 -0.3811 1.8240
ATOM   5058  NE2 HIS   315      50.248  19.761   6.229 -0.5727 1.8240
ATOM   5059  HD2 HIS   315      48.208  20.101   6.737  0.1147 1.4090
ATOM   5060  N   LEU   316      47.476  15.164   7.047 -0.4157 1.8240
ATOM   5061  CA  LEU   316      47.916  13.835   6.729 -0.0518 1.9080
ATOM   5062  CB  LEU   316      47.277  13.300   5.437 -0.1102 1.9080
ATOM   5063  CG  LEU   316      47.723  11.876   5.063  0.3531 1.9080
ATOM   5064  CD1 LEU   316      47.289  10.856   6.129 -0.4121 1.9080
ATOM   5065  CD2 LEU   316      47.251  11.495   3.652 -0.4121 1.9080
ATOM   5066  C   LEU   316      49.400  13.822   6.544  0.5973 1.9080
ATOM   5067  O   LEU   316      50.072  12.870   6.936 -0.5679 1.6612
ATOM   5068 HD22 LEU   316      47.638  10.609   3.405  0.1000 1.4870
ATOM   5069 HD23 LEU   316      46.255  11.442   3.643  0.1000 1.4870
ATOM   5070 HD21 LEU   316      47.558  12.190   3.005  0.1000 1.4870
ATOM   5071  H   LEU   316      46.855  15.737   6.411  0.2719 0.6000
ATOM   5072 HD13 LEU   316      46.363  11.073   6.431  0.1000 1.4870
ATOM   5073 HD12 LEU   316      47.310   9.940   5.733  0.1000 1.4870
ATOM   5074 HD11 LEU   316      47.917  10.905   6.903  0.1000 1.4870
ATOM   5075  HA  LEU   316      47.679  13.222   7.493  0.0922 1.3870
ATOM   5076  HG  LEU   316      48.720  11.859   4.981 -0.0361 1.4870
ATOM   5077  HB3 LEU   316      47.539  13.896   4.698  0.0457 1.4870
ATOM   5078  HB2 LEU   316      46.300  13.279   5.567  0.0457 1.4870
ATOM   5079  N   ARG   317      49.952  14.892   5.949 -0.3479 1.8240
ATOM   5080  CA  ARG   317      51.351  14.922   5.635 -0.2637 1.9080
ATOM   5081  CB  ARG   317      51.764  16.259   4.991 -0.0007 1.9080
ATOM   5082  CG  ARG   317      53.247  16.362   4.628  0.0390 1.9080
ATOM   5083  CD  ARG   317      53.606  17.671   3.918  0.0486 1.9080
ATOM   5084  NE  ARG   317      53.484  18.777   4.910 -0.5295 1.8240
ATOM   5085  CZ  ARG   317      53.447  20.076   4.487  0.8076 1.9080
ATOM   5086  NH1 ARG   317      53.500  20.361   3.154 -0.8627 1.8240
ATOM   5087  NH2 ARG   317      53.354  21.088   5.398 -0.8627 1.8240
ATOM   5088  C   ARG   317      52.138  14.748   6.895  0.7341 1.9080
ATOM   5089  O   ARG   317      53.099  13.981   6.928 -0.5894 1.6612
ATOM   5090  HG3 ARG   317      53.492  15.605   4.019  0.0285 1.4870
ATOM   5091  HA  ARG   317      51.565  14.166   5.007  0.1560 1.3870
ATOM   5092  HE  ARG   317      53.431  18.576   5.854  0.3456 0.6000
ATOM   5093  HG2 ARG   317      53.797  16.304   5.463  0.0285 1.4870
ATOM   5094 HH22 ARG   317      53.347  22.007   5.084  0.4478 0.6000
ATOM   5095 HH21 ARG   317      53.294  20.855   6.364  0.4478 0.6000
ATOM   5096  H   ARG   317      49.285  15.660   5.750  0.2747 0.6000
ATOM   5097  HD3 ARG   317      52.965  17.818   3.197  0.0687 1.3870
ATOM   5098  HD2 ARG   317      54.531  17.616   3.615  0.0687 1.3870
ATOM   5099 HH12 ARG   317      53.490  21.309   2.882  0.4478 0.6000
ATOM   5100 HH11 ARG   317      53.545  19.622   2.503  0.4478 0.6000
ATOM   5101  HB3 ARG   317      51.554  16.990   5.634  0.0327 1.4870
ATOM   5102  HB2 ARG   317      51.234  16.376   4.156  0.0327 1.4870
ATOM   5103  N   SER   318      51.747  15.450   7.975 -0.4157 1.8240
ATOM   5104  CA  SER   318      52.483  15.357   9.203 -0.0249 1.9080
ATOM   5105  CB  SER   318      51.989  16.348  10.270  0.2117 1.9080
ATOM   5106  OG  SER   318      52.229  17.681   9.846 -0.6546 1.7210
ATOM   5107  C   SER   318      52.355  13.978   9.772  0.5973 1.9080
ATOM   5108  O   SER   318      53.331  13.410  10.261 -0.5679 1.6612
ATOM   5109  H   SER   318      50.907  16.029   7.828  0.2719 0.6000
ATOM   5110  HA  SER   318      53.456  15.526   9.003  0.0843 1.3870
ATOM   5111  HB3 SER   318      52.484  16.180  11.112  0.0352 1.3870
ATOM   5112  HB2 SER   318      51.016  16.217  10.399  0.0352 1.3870
ATOM   5113  HG  SER   318      52.177  18.294  10.633  0.4275 0.0000
ATOM   5114  N   ILE   319      51.143  13.395   9.712 -0.4157 1.8240
ATOM   5115  CA  ILE   319      50.910  12.116  10.320 -0.0597 1.9080
ATOM   5116  CB  ILE   319      49.478  11.681  10.208  0.1303 1.9080
ATOM   5117  CG2 ILE   319      49.373  10.244  10.745 -0.3204 1.9080
ATOM   5118  CG1 ILE   319      48.558  12.678  10.933 -0.0430 1.9080
ATOM   5119  CD1 ILE   319      47.075  12.477  10.625 -0.0660 1.9080
ATOM   5120  C   ILE   319      51.749  11.067   9.654  0.5973 1.9080
ATOM   5121  O   ILE   319      52.402  10.274  10.328 -0.5679 1.6612
ATOM   5122  HA  ILE   319      51.232  12.187  11.271  0.0869 1.3870
ATOM   5123 HG22 ILE   319      48.686   9.758  10.213  0.0882 1.4870
ATOM   5124 HG21 ILE   319      50.262   9.805  10.649  0.0882 1.4870
ATOM   5125  HB  ILE   319      49.212  11.679   9.247  0.0187 1.4870
ATOM   5126 HG12 ILE   319      48.698  12.581  11.914  0.0236 1.4870
ATOM   5127 HG13 ILE   319      48.816  13.599  10.656  0.0236 1.4870
ATOM   5128 HD13 ILE   319      46.718  11.754  11.211  0.0186 1.4870
ATOM   5129  H   ILE   319      50.431  13.946   9.202  0.2719 0.6000
ATOM   5130 HD12 ILE   319      46.589  13.329  10.801  0.0186 1.4870
ATOM   5131 HG23 ILE   319      49.107  10.284  11.704  0.0882 1.4870
ATOM   5132 HD11 ILE   319      46.975  12.220   9.667  0.0186 1.4870
ATOM   5133  N   ILE   320      51.763  11.041   8.307 -0.4157 1.8240
ATOM   5134  CA  ILE   320      52.474  10.008   7.608 -0.0597 1.9080
ATOM   5135  CB  ILE   320      52.254  10.042   6.124  0.1303 1.9080
ATOM   5136  CG2 ILE   320      53.214   9.029   5.476 -0.3204 1.9080
ATOM   5137  CG1 ILE   320      50.774   9.777   5.800 -0.0430 1.9080
ATOM   5138  CD1 ILE   320      50.414  10.035   4.337 -0.0660 1.9080
ATOM   5139  C   ILE   320      53.947  10.114   7.848  0.5973 1.9080
ATOM   5140  O   ILE   320      54.601   9.118   8.149 -0.5679 1.6612
ATOM   5141  HA  ILE   320      52.173   9.131   8.009  0.0869 1.3870
ATOM   5142 HG22 ILE   320      54.067   9.029   5.990  0.0882 1.4870
ATOM   5143 HG21 ILE   320      52.790   8.129   5.506  0.0882 1.4870
ATOM   5144  HB  ILE   320      52.473  10.952   5.782  0.0187 1.4870
ATOM   5145 HG12 ILE   320      50.568   8.828   6.018  0.0236 1.4870
ATOM   5146 HG13 ILE   320      50.217  10.373   6.372  0.0236 1.4870
ATOM   5147 HD13 ILE   320      49.591  10.596   4.300  0.0186 1.4870
ATOM   5148  H   ILE   320      51.234  11.805   7.859  0.2719 0.6000
ATOM   5149 HD12 ILE   320      51.171  10.511   3.897  0.0186 1.4870
ATOM   5150 HG23 ILE   320      53.376   9.306   4.534  0.0882 1.4870
ATOM   5151 HD11 ILE   320      50.251   9.162   3.885  0.0186 1.4870
ATOM   5152  N   HIS   321      54.510  11.330   7.738 -0.4157 1.8240
ATOM   5153  CA  HIS   321      55.929  11.482   7.883  0.0188 1.9080
ATOM   5154  CG  HIS   321      56.545  13.083   6.046 -0.0266 1.9080
ATOM   5155  CB  HIS   321      56.448  12.885   7.530 -0.0462 1.9080
ATOM   5156  C   HIS   321      56.354  11.133   9.272  0.5973 1.9080
ATOM   5157  O   HIS   321      57.417  10.547   9.463 -0.5679 1.6612
ATOM   5158  H   HIS   321      53.847  12.095   7.549  0.2719 0.6000
ATOM   5159  HA  HIS   321      56.389  10.855   7.237  0.0881 1.3870
ATOM   5160  HB3 HIS   321      57.355  13.004   7.925  0.0402 1.4870
ATOM   5161  HB2 HIS   321      55.822  13.566   7.901  0.0402 1.4870
ATOM   5162  CD2 HIS   321      55.726  13.737   5.177  0.1292 1.9080
ATOM   5163  HD1 HIS   321      58.335  12.046   5.588  0.3649 0.6000
ATOM   5164  HE1 HIS   321      57.934  12.690   3.228  0.1392 1.3590
ATOM   5165  CE1 HIS   321      57.325  12.939   3.999  0.2057 1.9080
ATOM   5166  ND1 HIS   321      57.572  12.572   5.282 -0.3811 1.8240
ATOM   5167  NE2 HIS   321      56.216  13.648   3.885 -0.5727 1.8240
ATOM   5168  HD2 HIS   321      54.874  14.224   5.437  0.1147 1.4090
ATOM   5169  N   GLU   322      55.541  11.478  10.284 -0.5163 1.8240
ATOM   5170  CA  GLU   322      55.947  11.194  11.629  0.0397 1.9080
ATOM   5171  CB  GLU   322      54.922  11.645  12.683  0.0560 1.9080
ATOM   5172  CG  GLU   322      55.391  11.381  14.117  0.0136 1.9080
ATOM   5173  CD  GLU   322      54.279  11.794  15.069  0.8054 1.9080
ATOM   5174  OE1 GLU   322      53.091  11.533  14.736 -0.8188 1.6612
ATOM   5175  OE2 GLU   322      54.601  12.375  16.140 -0.8188 1.6612
ATOM   5176  C   GLU   322      56.105   9.710  11.777  0.5366 1.9080
ATOM   5177  O   GLU   322      57.067   9.244  12.384 -0.5819 1.6612
ATOM   5178  HG2 GLU   322      55.533  10.433  14.219 -0.0425 1.4870
ATOM   5179  HA  GLU   322      56.817  11.650  11.831  0.1105 1.3870
ATOM   5180  HG3 GLU   322      56.156  11.940  14.294 -0.0425 1.4870
ATOM   5181  H   GLU   322      54.667  11.931  10.006  0.2936 0.6000
ATOM   5182  HB3 GLU   322      54.103  11.133  12.541 -0.0173 1.4870
ATOM   5183  HB2 GLU   322      54.799  12.609  12.586 -0.0173 1.4870
ATOM   5184  N   LEU   323      55.162   8.927  11.217 -0.4157 1.8240
ATOM   5185  CA  LEU   323      55.193   7.496  11.353 -0.0518 1.9080
ATOM   5186  CB  LEU   323      53.959   6.810  10.745 -0.1102 1.9080
ATOM   5187  CG  LEU   323      53.984   5.276  10.882  0.3531 1.9080
ATOM   5188  CD1 LEU   323      53.992   4.848  12.359 -0.4121 1.9080
ATOM   5189  CD2 LEU   323      52.843   4.627  10.086 -0.4121 1.9080
ATOM   5190  C   LEU   323      56.401   6.933  10.672  0.5973 1.9080
ATOM   5191  O   LEU   323      57.068   6.052  11.212 -0.5679 1.6612
ATOM   5192 HD22 LEU   323      52.486   5.286   9.427  0.1000 1.4870
ATOM   5193 HD23 LEU   323      53.193   3.826   9.605  0.1000 1.4870
ATOM   5194 HD21 LEU   323      52.118   4.353  10.715  0.1000 1.4870
ATOM   5195  H   LEU   323      54.434   9.453  10.694  0.2719 0.6000
ATOM   5196 HD13 LEU   323      54.803   4.294  12.534  0.1000 1.4870
ATOM   5197 HD12 LEU   323      54.007   5.663  12.935  0.1000 1.4870
ATOM   5198 HD11 LEU   323      53.171   4.314  12.549  0.1000 1.4870
ATOM   5199  HA  LEU   323      55.236   7.264  12.335  0.0922 1.3870
ATOM   5200  HG  LEU   323      54.806   4.924  10.435 -0.0361 1.4870
ATOM   5201  HB3 LEU   323      53.934   7.020   9.787  0.0457 1.4870
ATOM   5202  HB2 LEU   323      53.164   7.135  11.222  0.0457 1.4870
ATOM   5203  N   LEU   324      56.724   7.438   9.468 -0.4157 1.8240
ATOM   5204  CA  LEU   324      57.847   6.927   8.735 -0.0518 1.9080
ATOM   5205  CB  LEU   324      58.034   7.605   7.367 -0.1102 1.9080
ATOM   5206  CG  LEU   324      56.883   7.326   6.382  0.3531 1.9080
ATOM   5207  CD1 LEU   324      57.124   8.021   5.032 -0.4121 1.9080
ATOM   5208  CD2 LEU   324      56.622   5.818   6.239 -0.4121 1.9080
ATOM   5209  C   LEU   324      59.068   7.198   9.547  0.5973 1.9080
ATOM   5210  O   LEU   324      59.997   6.394   9.593 -0.5679 1.6612
ATOM   5211 HD22 LEU   324      56.428   5.609   5.283  0.1000 1.4870
ATOM   5212 HD23 LEU   324      57.431   5.316   6.538  0.1000 1.4870
ATOM   5213 HD21 LEU   324      55.840   5.566   6.805  0.1000 1.4870
ATOM   5214  H   LEU   324      56.103   8.199   9.145  0.2719 0.6000
ATOM   5215 HD13 LEU   324      57.970   8.549   5.082  0.1000 1.4870
ATOM   5216 HD12 LEU   324      57.199   7.329   4.317  0.1000 1.4870
ATOM   5217 HD11 LEU   324      56.357   8.629   4.836  0.1000 1.4870
ATOM   5218  HA  LEU   324      57.741   5.940   8.625  0.0922 1.3870
ATOM   5219  HG  LEU   324      56.030   7.665   6.777 -0.0361 1.4870
ATOM   5220  HB3 LEU   324      58.859   7.256   6.964  0.0457 1.4870
ATOM   5221  HB2 LEU   324      58.069   8.577   7.511  0.0457 1.4870
ATOM   5222  N   TRP   325      59.075   8.364  10.212 -0.4157 1.8240
ATOM   5223  CA  TRP   325      60.159   8.832  11.020 -0.0275 1.9080
ATOM   5224  CB  TRP   325      59.838  10.242  11.550 -0.0050 1.9080
ATOM   5225  CG  TRP   325      60.866  10.909  12.426 -0.1415 1.9080
ATOM   5226  CD2 TRP   325      60.566  11.439  13.724  0.1243 1.9080
ATOM   5227  CD1 TRP   325      62.169  11.223  12.171 -0.1638 1.9080
ATOM   5228  NE1 TRP   325      62.702  11.909  13.236 -0.3418 1.8240
ATOM   5229  CE2 TRP   325      61.724  12.053  14.199  0.1380 1.9080
ATOM   5230  CE3 TRP   325      59.413  11.428  14.456 -0.2387 1.9080
ATOM   5231  CZ2 TRP   325      61.748  12.667  15.418 -0.2601 1.9080
ATOM   5232  CZ3 TRP   325      59.444  12.035  15.691 -0.1972 1.9080
ATOM   5233  CH2 TRP   325      60.589  12.643  16.163 -0.1134 1.9080
ATOM   5234  C   TRP   325      60.376   7.873  12.154  0.5973 1.9080
ATOM   5235  O   TRP   325      61.515   7.521  12.452 -0.5679 1.6612
ATOM   5236  HH2 TRP   325      60.581  13.078  17.066  0.1417 1.4590
ATOM   5237  HA  TRP   325      60.992   8.835  10.458  0.1123 1.3870
ATOM   5238  HE1 TRP   325      63.634  12.248  13.307  0.3412 0.6000
ATOM   5239  HE3 TRP   325      58.577  11.004  14.125  0.1700 1.4590
ATOM   5240  HZ3 TRP   325      58.613  12.029  16.252  0.1447 1.4590
ATOM   5241  H   TRP   325      58.176   8.914  10.074  0.2719 0.6000
ATOM   5242  HZ2 TRP   325      62.580  13.119  15.761  0.1572 1.4590
ATOM   5243  HD1 TRP   325      62.664  10.991  11.337  0.2062 1.4090
ATOM   5244  HB3 TRP   325      58.984  10.196  12.084  0.0339 1.4870
ATOM   5245  HB2 TRP   325      59.685  10.852  10.762  0.0339 1.4870
ATOM   5246  N   PHE   326      59.294   7.408  12.809 -0.4157 1.8240
ATOM   5247  CA  PHE   326      59.451   6.502  13.915 -0.0024 1.9080
ATOM   5248  CB  PHE   326      58.135   6.061  14.581 -0.0343 1.9080
ATOM   5249  CG  PHE   326      57.470   7.224  15.229  0.0118 1.9080
ATOM   5250  CD1 PHE   326      58.088   7.908  16.251 -0.1256 1.9080
ATOM   5251  CD2 PHE   326      56.203   7.598  14.847 -0.1256 1.9080
ATOM   5252  CE1 PHE   326      57.463   8.973  16.856 -0.1704 1.9080
ATOM   5253  CE2 PHE   326      55.574   8.660  15.451 -0.1704 1.9080
ATOM   5254  CZ  PHE   326      56.205   9.353  16.454 -0.1072 1.9080
ATOM   5255  C   PHE   326      60.076   5.233  13.426  0.5973 1.9080
ATOM   5256  O   PHE   326      60.998   4.706  14.046 -0.5679 1.6612
ATOM   5257  HZ  PHE   326      55.754  10.133  16.893  0.1297 1.4590
ATOM   5258  HA  PHE   326      60.099   6.925  14.555  0.0978 1.3870
ATOM   5259  HE1 PHE   326      57.936   9.472  17.599  0.1430 1.4590
ATOM   5260  HE2 PHE   326      54.638   8.927  15.151  0.1430 1.4590
ATOM   5261  H   PHE   326      58.394   7.754  12.449  0.2719 0.6000
ATOM   5262  HD2 PHE   326      55.733   7.090  14.119  0.1330 1.4590
ATOM   5263  HD1 PHE   326      58.997   7.633  16.558  0.1330 1.4590
ATOM   5264  HB3 PHE   326      58.358   5.404  15.266  0.0295 1.4870
ATOM   5265  HB2 PHE   326      57.552   5.715  13.880  0.0295 1.4870
ATOM   5266  N   LEU   327      59.595   4.716  12.280 -0.4157 1.8240
ATOM   5267  CA  LEU   327      60.049   3.455  11.770 -0.0518 1.9080
ATOM   5268  CB  LEU   327      59.336   3.038  10.473 -0.1102 1.9080
ATOM   5269  CG  LEU   327      57.847   2.707  10.685  0.3531 1.9080
ATOM   5270  CD1 LEU   327      57.167   2.297   9.371 -0.4121 1.9080
ATOM   5271  CD2 LEU   327      57.668   1.657  11.794 -0.4121 1.9080
ATOM   5272  C   LEU   327      61.514   3.541  11.498  0.5973 1.9080
ATOM   5273  O   LEU   327      62.254   2.585  11.727 -0.5679 1.6612
ATOM   5274 HD22 LEU   327      57.664   2.115  12.680  0.1000 1.4870
ATOM   5275 HD23 LEU   327      56.803   1.180  11.656  0.1000 1.4870
ATOM   5276 HD21 LEU   327      58.423   1.007  11.753  0.1000 1.4870
ATOM   5277  H   LEU   327      58.878   5.315  11.818  0.2719 0.6000
ATOM   5278 HD13 LEU   327      56.262   2.716   9.326  0.1000 1.4870
ATOM   5279 HD12 LEU   327      57.722   2.610   8.603  0.1000 1.4870
ATOM   5280 HD11 LEU   327      57.081   1.303   9.343  0.1000 1.4870
ATOM   5281  HA  LEU   327      59.888   2.746  12.464  0.0922 1.3870
ATOM   5282  HG  LEU   327      57.386   3.515  11.055 -0.0361 1.4870
ATOM   5283  HB3 LEU   327      59.772   2.230  10.132  0.0457 1.4870
ATOM   5284  HB2 LEU   327      59.384   3.790   9.844  0.0457 1.4870
ATOM   5285  N   GLN   328      61.975   4.703  11.011 -0.4157 1.8240
ATOM   5286  CA  GLN   328      63.361   4.881  10.704 -0.0031 1.9080
ATOM   5287  CB  GLN   328      63.661   6.254  10.075 -0.0036 1.9080
ATOM   5288  CG  GLN   328      62.985   6.426   8.711 -0.0645 1.9080
ATOM   5289  CD  GLN   328      63.330   7.800   8.157  0.6951 1.9080
ATOM   5290  C   GLN   328      64.131   4.739  11.981  0.5973 1.9080
ATOM   5291  O   GLN   328      65.263   4.260  11.977 -0.5679 1.6612
ATOM   5292  HG2 GLN   328      63.330   5.739   8.098  0.0352 1.4870
ATOM   5293  HA  GLN   328      63.646   4.149  10.086  0.0850 1.3870
ATOM   5294  HG3 GLN   328      62.011   6.365   8.831  0.0352 1.4870
ATOM   5295  H   GLN   328      61.244   5.430  10.886  0.2719 0.6000
ATOM   5296  HB3 GLN   328      64.642   6.340   9.947  0.0171 1.4870
ATOM   5297  HB2 GLN   328      63.322   6.963  10.679  0.0171 1.4870
ATOM   5298 HE22 GLN   328      65.593   7.765   7.856  0.4251 0.6000
ATOM   5299  OE1 GLN   328      62.453   8.642   7.960 -0.6086 1.6612
ATOM   5300  NE2 GLN   328      64.642   8.036   7.891 -0.9407 1.8240
ATOM   5301 HE21 GLN   328      64.339   8.934   7.605  0.4251 0.6000
ATOM   5302  N   GLY   329      63.532   5.139  13.121 -0.4157 1.8240
ATOM   5303  CA  GLY   329      64.237   5.030  14.363 -0.0252 1.9080
ATOM   5304  C   GLY   329      64.938   6.330  14.579  0.5973 1.9080
ATOM   5305  O   GLY   329      65.907   6.412  15.332 -0.5679 1.6612
ATOM   5306  H   GLY   329      62.581   5.504  13.003  0.2719 0.6000
ATOM   5307  HA2 GLY   329      63.595   4.862  15.107  0.0698 1.3870
ATOM   5308  HA3 GLY   329      64.902   4.289  14.315  0.0698 1.3870
ATOM   5309  N   ASP   330      64.440   7.388  13.909 -0.5163 1.8240
ATOM   5310  CA  ASP   330      65.057   8.681  13.952  0.0381 1.9080
ATOM   5311  CB  ASP   330      64.963   9.396  12.590 -0.0303 1.9080
ATOM   5312  CG  ASP   330      65.814  10.654  12.618  0.7994 1.9080
ATOM   5313  OD1 ASP   330      66.431  10.930  13.681 -0.8014 1.6612
ATOM   5314  OD2 ASP   330      65.854  11.359  11.575 -0.8014 1.6612
ATOM   5315  C   ASP   330      64.385   9.560  14.973  0.5366 1.9080
ATOM   5316  O   ASP   330      63.179   9.796  14.913 -0.5819 1.6612
ATOM   5317  H   ASP   330      63.574   7.167  13.367  0.2936 0.6000
ATOM   5318  HA  ASP   330      66.013   8.554  14.253  0.0880 1.3870
ATOM   5319  HB3 ASP   330      64.028   9.644  12.442 -0.0122 1.4870
ATOM   5320  HB2 ASP   330      65.311   8.789  11.905 -0.0122 1.4870
ATOM   5321  N   THR   331      65.161   9.986  15.994 -0.4157 1.8240
ATOM   5322  CA  THR   331      64.761  10.905  17.027 -0.0389 1.9080
ATOM   5323  CB  THR   331      65.546  10.725  18.293  0.3654 1.9080
ATOM   5324  OG1 THR   331      66.928  10.958  18.064 -0.6761 1.7210
ATOM   5325  CG2 THR   331      65.324   9.283  18.785 -0.2438 1.9080
ATOM   5326  C   THR   331      64.852  12.346  16.597  0.5973 1.9080
ATOM   5327  O   THR   331      64.122  13.192  17.114 -0.5679 1.6612
ATOM   5328  HA  THR   331      63.794  10.707  17.280  0.1007 1.3870
ATOM   5329 HG22 THR   331      64.635   8.840  18.211  0.0642 1.4870
ATOM   5330 HG21 THR   331      66.185   8.777  18.727  0.0642 1.4870
ATOM   5331  H   THR   331      66.138   9.556  15.956  0.2719 0.6000
ATOM   5332  HB  THR   331      65.225  11.406  18.996  0.0043 1.3870
ATOM   5333 HG23 THR   331      65.009   9.302  19.734  0.0642 1.4870
ATOM   5334  HG1 THR   331      67.491  10.406  18.692  0.4102 0.0000
ATOM   5335  N   ASN   332      65.785  12.669  15.674 -0.4157 1.8240
ATOM   5336  CA  ASN   332      66.036  14.033  15.282  0.0143 1.9080
ATOM   5337  CB  ASN   332      67.396  14.202  14.581 -0.2041 1.9080
ATOM   5338  CG  ASN   332      67.758  15.679  14.552  0.7130 1.9080
ATOM   5339  C   ASN   332      64.958  14.516  14.352  0.5973 1.9080
ATOM   5340  O   ASN   332      64.456  13.780  13.505 -0.5679 1.6612
ATOM   5341  HA  ASN   332      65.989  14.599  16.114  0.1048 1.3870
ATOM   5342  H   ASN   332      66.291  11.845  15.286  0.2719 0.6000
ATOM   5343  HB3 ASN   332      67.313  13.877  13.660  0.0797 1.4870
ATOM   5344  HB2 ASN   332      68.074  13.719  15.097  0.0797 1.4870
ATOM   5345  OD1 ASN   332      67.137  16.480  13.855 -0.5931 1.6612
ATOM   5346  ND2 ASN   332      68.799  16.056  15.341 -0.9191 1.8240
ATOM   5347 HD22 ASN   332      69.072  17.004  15.364  0.4196 0.6000
ATOM   5348 HD21 ASN   332      69.269  15.366  15.883  0.4196 0.6000
ATOM   5349  N   ILE   333      64.584  15.798  14.528 -0.4157 1.8240
ATOM   5350  CA  ILE   333      63.565  16.533  13.831 -0.0597 1.9080
ATOM   5351  CB  ILE   333      63.180  17.820  14.504  0.1303 1.9080
ATOM   5352  CG2 ILE   333      62.588  17.459  15.876 -0.3204 1.9080
ATOM   5353  CG1 ILE   333      64.356  18.806  14.570 -0.0430 1.9080
ATOM   5354  CD1 ILE   333      63.931  20.214  14.986 -0.0660 1.9080
ATOM   5355  C   ILE   333      63.913  16.814  12.401  0.5973 1.9080
ATOM   5356  O   ILE   333      63.017  17.019  11.584 -0.5679 1.6612
ATOM   5357  HA  ILE   333      62.739  15.939  13.822  0.0869 1.3870
ATOM   5358 HG22 ILE   333      61.879  16.772  15.744  0.0882 1.4870
ATOM   5359 HG21 ILE   333      63.318  17.099  16.450  0.0882 1.4870
ATOM   5360  HB  ILE   333      62.453  18.261  13.972  0.0187 1.4870
ATOM   5361 HG12 ILE   333      65.019  18.465  15.226  0.0236 1.4870
ATOM   5362 HG13 ILE   333      64.774  18.856  13.670  0.0236 1.4870
ATOM   5363 HD13 ILE   333      63.712  20.212  15.958  0.0186 1.4870
ATOM   5364  H   ILE   333      65.176  16.263  15.313  0.2719 0.6000
ATOM   5365 HD12 ILE   333      64.681  20.845  14.807  0.0186 1.4870
ATOM   5366 HG23 ILE   333      62.202  18.283  16.280  0.0882 1.4870
ATOM   5367 HD11 ILE   333      63.129  20.480  14.457  0.0186 1.4870
ATOM   5368  N   ALA   334      65.214  16.846  12.057 -0.4157 1.8240
ATOM   5369  CA  ALA   334      65.663  17.310  10.770  0.0337 1.9080
ATOM   5370  CB  ALA   334      67.167  17.075  10.549 -0.1825 1.9080
ATOM   5371  C   ALA   334      64.933  16.602   9.666  0.5973 1.9080
ATOM   5372  O   ALA   334      64.577  17.228   8.669 -0.5679 1.6612
ATOM   5373  H   ALA   334      65.854  16.504  12.810  0.2719 0.6000
ATOM   5374  HA  ALA   334      65.482  18.302  10.698  0.0823 1.3870
ATOM   5375  HB1 ALA   334      67.551  16.639  11.359  0.0603 1.4870
ATOM   5376  HB3 ALA   334      67.292  16.484   9.755  0.0603 1.4870
ATOM   5377  HB2 ALA   334      67.614  17.952  10.392  0.0603 1.4870
ATOM   5378  N   TYR   335      64.669  15.293   9.803 -0.4157 1.8240
ATOM   5379  CA  TYR   335      63.962  14.588   8.767 -0.0014 1.9080
ATOM   5380  CB  TYR   335      63.761  13.103   9.118 -0.0152 1.9080
ATOM   5381  CG  TYR   335      62.768  12.496   8.185 -0.0011 1.9080
ATOM   5382  CD1 TYR   335      63.157  11.938   6.989 -0.1906 1.9080
ATOM   5383  CD2 TYR   335      61.432  12.492   8.517 -0.1906 1.9080
ATOM   5384  CE1 TYR   335      62.225  11.380   6.142 -0.2341 1.9080
ATOM   5385  CE2 TYR   335      60.498  11.935   7.675 -0.2341 1.9080
ATOM   5386  CZ  TYR   335      60.894  11.379   6.484  0.3226 1.9080
ATOM   5387  OH  TYR   335      59.937  10.807   5.619 -0.5579 1.7210
ATOM   5388  C   TYR   335      62.617  15.221   8.582  0.5973 1.9080
ATOM   5389  O   TYR   335      62.172  15.418   7.452 -0.5679 1.6612
ATOM   5390  HA  TYR   335      64.478  14.677   7.910  0.0876 1.3870
ATOM   5391  HE1 TYR   335      62.521  10.970   5.269  0.1656 1.4590
ATOM   5392  HE2 TYR   335      59.525  11.935   7.931  0.1656 1.4590
ATOM   5393  H   TYR   335      65.008  14.873  10.679  0.2719 0.6000
ATOM   5394  HD2 TYR   335      61.136  12.899   9.383  0.1699 1.4590
ATOM   5395  HD1 TYR   335      64.124  11.936   6.728  0.1699 1.4590
ATOM   5396  HB3 TYR   335      63.415  13.053  10.035  0.0295 1.4870
ATOM   5397  HB2 TYR   335      64.624  12.648   9.014  0.0295 1.4870
ATOM   5398  HH  TYR   335      60.341  10.734   4.715  0.3992 0.0000
ATOM   5399  N   LEU   336      61.938  15.562   9.691 -0.4157 1.8240
ATOM   5400  CA  LEU   336      60.628  16.148   9.635 -0.0518 1.9080
ATOM   5401  CB  LEU   336      60.042  16.386  11.035 -0.1102 1.9080
ATOM   5402  CG  LEU   336      59.815  15.089  11.833  0.3531 1.9080
ATOM   5403  CD1 LEU   336      59.221  15.377  13.221 -0.4121 1.9080
ATOM   5404  CD2 LEU   336      58.980  14.080  11.031 -0.4121 1.9080
ATOM   5405  C   LEU   336      60.700  17.478   8.941  0.5973 1.9080
ATOM   5406  O   LEU   336      59.849  17.791   8.112 -0.5679 1.6612
ATOM   5407 HD22 LEU   336      58.832  14.435  10.110  0.1000 1.4870
ATOM   5408 HD23 LEU   336      59.471  13.212  10.983  0.1000 1.4870
ATOM   5409 HD21 LEU   336      58.102  13.946  11.486  0.1000 1.4870
ATOM   5410  H   LEU   336      62.453  15.360  10.576  0.2719 0.6000
ATOM   5411 HD13 LEU   336      59.814  14.980  13.919  0.1000 1.4870
ATOM   5412 HD12 LEU   336      59.159  16.364  13.352  0.1000 1.4870
ATOM   5413 HD11 LEU   336      58.312  14.970  13.278  0.1000 1.4870
ATOM   5414  HA  LEU   336      60.022  15.542   9.108  0.0922 1.3870
ATOM   5415  HG  LEU   336      60.692  14.619  11.943 -0.0361 1.4870
ATOM   5416  HB3 LEU   336      59.169  16.825  10.930  0.0457 1.4870
ATOM   5417  HB2 LEU   336      60.679  16.936  11.543  0.0457 1.4870
ATOM   5418  N   HIS   337      61.731  18.290   9.250 -0.4157 1.8240
ATOM   5419  CA  HIS   337      61.849  19.602   8.668 -0.0581 1.9080
ATOM   5420  CG  HIS   337      62.791  20.932  10.597  0.1868 1.9080
ATOM   5421  CB  HIS   337      63.035  20.417   9.210 -0.0074 1.9080
ATOM   5422  C   HIS   337      62.022  19.473   7.196  0.5973 1.9080
ATOM   5423  O   HIS   337      61.494  20.273   6.424 -0.5679 1.6612
ATOM   5424  H   HIS   337      62.403  17.883   9.926  0.2719 0.6000
ATOM   5425  HA  HIS   337      61.001  20.111   8.854  0.1360 1.3870
ATOM   5426  HB3 HIS   337      63.194  21.197   8.606  0.0367 1.4870
ATOM   5427  HB2 HIS   337      63.848  19.835   9.226  0.0367 1.4870
ATOM   5428  CD2 HIS   337      61.650  20.933  11.339 -0.2207 1.9080
ATOM   5429  HE2 HIS   337      61.223  21.662  13.282  0.3339 0.6000
ATOM   5430  HE1 HIS   337      63.628  22.343  13.304  0.1435 1.3590
ATOM   5431  CE1 HIS   337      63.142  21.878  12.545  0.1635 1.9080
ATOM   5432  ND1 HIS   337      63.748  21.541  11.378 -0.5432 1.8240
ATOM   5433  NE2 HIS   337      61.869  21.530  12.567 -0.2795 1.8240
ATOM   5434  HD2 HIS   337      60.761  20.549  11.036  0.1862 1.4090
ATOM   5435  N   GLU   338      62.763  18.445   6.762 -0.5163 1.8240
ATOM   5436  CA  GLU   338      62.993  18.282   5.362  0.0397 1.9080
ATOM   5437  CB  GLU   338      63.856  17.044   5.061  0.0560 1.9080
ATOM   5438  CG  GLU   338      65.290  17.211   5.572  0.0136 1.9080
ATOM   5439  CD  GLU   338      66.029  15.889   5.423  0.8054 1.9080
ATOM   5440  OE1 GLU   338      65.377  14.885   5.031 -0.8188 1.6612
ATOM   5441  OE2 GLU   338      67.256  15.868   5.705 -0.8188 1.6612
ATOM   5442  C   GLU   338      61.654  18.133   4.712  0.5366 1.9080
ATOM   5443  O   GLU   338      61.444  18.632   3.607 -0.5819 1.6612
ATOM   5444  HG2 GLU   338      65.735  17.864   5.016 -0.0425 1.4870
ATOM   5445  HA  GLU   338      63.464  19.080   4.992  0.1105 1.3870
ATOM   5446  HG3 GLU   338      65.255  17.426   6.514 -0.0425 1.4870
ATOM   5447  H   GLU   338      63.123  17.828   7.502  0.2936 0.6000
ATOM   5448  HB3 GLU   338      63.897  16.937   4.095 -0.0173 1.4870
ATOM   5449  HB2 GLU   338      63.462  16.286   5.528 -0.0173 1.4870
ATOM   5450  N   ASN   339      60.702  17.450   5.380 -0.4157 1.8240
ATOM   5451  CA  ASN   339      59.415  17.285   4.769  0.0143 1.9080
ATOM   5452  CB  ASN   339      58.871  15.860   4.938 -0.2041 1.9080
ATOM   5453  CG  ASN   339      59.762  14.938   4.117  0.7130 1.9080
ATOM   5454  C   ASN   339      58.420  18.220   5.397  0.5973 1.9080
ATOM   5455  O   ASN   339      57.248  17.876   5.547 -0.5679 1.6612
ATOM   5456  HA  ASN   339      59.502  17.550   3.800  0.1048 1.3870
ATOM   5457  H   ASN   339      60.982  17.095   6.294  0.2719 0.6000
ATOM   5458  HB3 ASN   339      57.967  15.827   4.580  0.0797 1.4870
ATOM   5459  HB2 ASN   339      58.937  15.609   5.876  0.0797 1.4870
ATOM   5460  OD1 ASN   339      59.709  14.934   2.889 -0.5931 1.6612
ATOM   5461  ND2 ASN   339      60.617  14.142   4.815 -0.9191 1.8240
ATOM   5462 HD22 ASN   339      61.218  13.532   4.330  0.4196 0.6000
ATOM   5463 HD21 ASN   339      60.617  14.193   5.810  0.4196 0.6000
ATOM   5464  N   ASN   340      58.857  19.441   5.754 -0.4157 1.8240
ATOM   5465  CA  ASN   340      57.993  20.479   6.248  0.0143 1.9080
ATOM   5466  CB  ASN   340      57.106  21.082   5.145 -0.2041 1.9080
ATOM   5467  CG  ASN   340      58.016  21.726   4.109  0.7130 1.9080
ATOM   5468  C   ASN   340      57.091  20.000   7.350  0.5973 1.9080
ATOM   5469  O   ASN   340      55.897  20.299   7.327 -0.5679 1.6612
ATOM   5470  HA  ASN   340      58.586  21.205   6.641  0.1048 1.3870
ATOM   5471  H   ASN   340      59.896  19.558   5.634  0.2719 0.6000
ATOM   5472  HB3 ASN   340      56.541  21.771   5.543  0.0797 1.4870
ATOM   5473  HB2 ASN   340      56.604  20.361   4.721  0.0797 1.4870
ATOM   5474  OD1 ASN   340      57.712  21.732   2.918 -0.5931 1.6612
ATOM   5475  ND2 ASN   340      59.172  22.277   4.571 -0.9191 1.8240
ATOM   5476 HD22 ASN   340      59.790  22.709   3.942  0.4196 0.6000
ATOM   5477 HD21 ASN   340      59.370  22.229   5.547  0.4196 0.6000
ATOM   5478  N   VAL   341      57.605  19.253   8.352 -0.4157 1.8240
ATOM   5479  CA  VAL   341      56.733  18.881   9.436 -0.0875 1.9080
ATOM   5480  CB  VAL   341      56.658  17.398   9.659  0.2985 1.9080
ATOM   5481  CG1 VAL   341      55.793  17.131  10.902 -0.3192 1.9080
ATOM   5482  CG2 VAL   341      56.113  16.744   8.378 -0.3192 1.9080
ATOM   5483  C   VAL   341      57.286  19.513  10.685  0.5973 1.9080
ATOM   5484  O   VAL   341      58.354  19.139  11.169 -0.5679 1.6612
ATOM   5485  HA  VAL   341      55.830  19.266   9.264  0.0969 1.3870
ATOM   5486 HG11 VAL   341      54.848  17.377  10.701  0.0791 1.4870
ATOM   5487 HG21 VAL   341      56.671  17.036   7.605  0.0791 1.4870
ATOM   5488  HB  VAL   341      57.563  17.058   9.876 -0.0297 1.4870
ATOM   5489 HG12 VAL   341      55.848  16.163  11.136  0.0791 1.4870
ATOM   5490 HG13 VAL   341      56.132  17.683  11.660  0.0791 1.4870
ATOM   5491  H   VAL   341      58.584  19.009   8.259  0.2719 0.6000
ATOM   5492 HG23 VAL   341      56.158  15.753   8.478  0.0791 1.4870
ATOM   5493 HG22 VAL   341      55.168  17.032   8.246  0.0791 1.4870
ATOM   5494  N   THR   342      56.562  20.531  11.190 -0.4157 1.8240
ATOM   5495  CA  THR   342      56.844  21.366  12.331 -0.0389 1.9080
ATOM   5496  CB  THR   342      56.225  22.726  12.211  0.3654 1.9080
ATOM   5497  OG1 THR   342      54.811  22.622  12.138 -0.6761 1.7210
ATOM   5498  CG2 THR   342      56.777  23.393  10.940 -0.2438 1.9080
ATOM   5499  C   THR   342      56.455  20.805  13.676  0.5973 1.9080
ATOM   5500  O   THR   342      56.950  21.284  14.694 -0.5679 1.6612
ATOM   5501  HA  THR   342      57.858  21.557  12.347  0.1007 1.3870
ATOM   5502 HG22 THR   342      57.711  23.709  11.110  0.0642 1.4870
ATOM   5503 HG21 THR   342      56.779  22.730  10.191  0.0642 1.4870
ATOM   5504  H   THR   342      55.656  20.680  10.600  0.2719 0.6000
ATOM   5505  HB  THR   342      56.457  23.284  13.044  0.0043 1.3870
ATOM   5506 HG23 THR   342      56.199  24.172  10.696  0.0642 1.4870
ATOM   5507  HG1 THR   342      54.430  23.347  11.550  0.4102 0.0000
ATOM   5508  N   ILE   343      55.584  19.781  13.743 -0.4157 1.8240
ATOM   5509  CA  ILE   343      54.913  19.431  14.974 -0.0597 1.9080
ATOM   5510  CB  ILE   343      54.082  18.184  14.833  0.1303 1.9080
ATOM   5511  CG2 ILE   343      52.988  18.461  13.787 -0.3204 1.9080
ATOM   5512  CG1 ILE   343      54.961  16.968  14.495 -0.0430 1.9080
ATOM   5513  CD1 ILE   343      54.218  15.635  14.592 -0.0660 1.9080
ATOM   5514  C   ILE   343      55.830  19.251  16.161  0.5973 1.9080
ATOM   5515  O   ILE   343      55.506  19.733  17.245 -0.5679 1.6612
ATOM   5516  HA  ILE   343      54.298  20.215  15.197  0.0869 1.3870
ATOM   5517 HG22 ILE   343      52.408  19.196  14.125  0.0882 1.4870
ATOM   5518 HG21 ILE   343      53.427  18.728  12.935  0.0882 1.4870
ATOM   5519  HB  ILE   343      53.634  17.992  15.706  0.0187 1.4870
ATOM   5520 HG12 ILE   343      55.306  17.075  13.569  0.0236 1.4870
ATOM   5521 HG13 ILE   343      55.727  16.949  15.131  0.0236 1.4870
ATOM   5522 HD13 ILE   343      53.520  15.705  15.299  0.0186 1.4870
ATOM   5523  H   ILE   343      55.448  19.282  12.841  0.2719 0.6000
ATOM   5524 HD12 ILE   343      53.794  15.437  13.713  0.0186 1.4870
ATOM   5525 HG23 ILE   343      52.456  17.629  13.659  0.0882 1.4870
ATOM   5526 HD11 ILE   343      54.869  14.918  14.826  0.0186 1.4870
ATOM   5527  N   TRP   344      56.969  18.551  16.028 -0.4157 1.8240
ATOM   5528  CA  TRP   344      57.878  18.290  17.120 -0.0275 1.9080
ATOM   5529  CB  TRP   344      58.760  17.048  16.922 -0.0050 1.9080
ATOM   5530  CG  TRP   344      57.976  15.786  17.194 -0.1415 1.9080
ATOM   5531  CD2 TRP   344      57.644  15.347  18.520  0.1243 1.9080
ATOM   5532  CD1 TRP   344      57.419  14.885  16.337 -0.1638 1.9080
ATOM   5533  NE1 TRP   344      56.763  13.905  17.047 -0.3418 1.8240
ATOM   5534  CE2 TRP   344      56.893  14.179  18.393  0.1380 1.9080
ATOM   5535  CE3 TRP   344      57.938  15.876  19.744 -0.2387 1.9080
ATOM   5536  CZ2 TRP   344      56.422  13.520  19.494 -0.2601 1.9080
ATOM   5537  CZ3 TRP   344      57.465  15.207  20.853 -0.1972 1.9080
ATOM   5538  CH2 TRP   344      56.722  14.051  20.728 -0.1134 1.9080
ATOM   5539  C   TRP   344      58.725  19.460  17.551  0.5973 1.9080
ATOM   5540  O   TRP   344      59.347  19.401  18.610 -0.5679 1.6612
ATOM   5541  HH2 TRP   344      56.392  13.585  21.553  0.1417 1.4590
ATOM   5542  HA  TRP   344      57.314  18.004  17.929  0.1123 1.3870
ATOM   5543  HE1 TRP   344      56.277  13.129  16.661  0.3412 0.6000
ATOM   5544  HE3 TRP   344      58.471  16.708  19.851  0.1700 1.4590
ATOM   5545  HZ3 TRP   344      57.670  15.576  21.761  0.1447 1.4590
ATOM   5546  H   TRP   344      57.134  18.211  15.046  0.2719 0.6000
ATOM   5547  HZ2 TRP   344      55.876  12.678  19.405  0.1572 1.4590
ATOM   5548  HD1 TRP   344      57.475  14.925  15.342  0.2062 1.4090
ATOM   5549  HB3 TRP   344      59.501  17.075  17.561  0.0339 1.4870
ATOM   5550  HB2 TRP   344      59.059  17.011  15.990  0.0339 1.4870
ATOM   5551  N   ASP   345      58.772  20.555  16.770 -0.5163 1.8240
ATOM   5552  CA  ASP   345      59.724  21.626  16.946  0.0381 1.9080
ATOM   5553  CB  ASP   345      59.392  22.849  16.069 -0.0303 1.9080
ATOM   5554  CG  ASP   345      59.569  22.463  14.609  0.7994 1.9080
ATOM   5555  OD1 ASP   345      59.956  21.293  14.347 -0.8014 1.6612
ATOM   5556  OD2 ASP   345      59.317  23.336  13.734 -0.8014 1.6612
ATOM   5557  C   ASP   345      59.823  22.145  18.355  0.5366 1.9080
ATOM   5558  O   ASP   345      60.933  22.359  18.840 -0.5819 1.6612
ATOM   5559  H   ASP   345      58.040  20.552  16.012  0.2936 0.6000
ATOM   5560  HA  ASP   345      60.644  21.254  16.697  0.0880 1.3870
ATOM   5561  HB3 ASP   345      60.021  23.560  16.291 -0.0122 1.4870
ATOM   5562  HB2 ASP   345      58.460  23.089  16.225 -0.0122 1.4870
ATOM   5563  N   GLU   346      58.711  22.345  19.081 -0.5163 1.8240
ATOM   5564  CA  GLU   346      58.822  22.991  20.361  0.0397 1.9080
ATOM   5565  CB  GLU   346      57.462  23.164  21.063  0.0560 1.9080
ATOM   5566  CG  GLU   346      56.589  24.274  20.467  0.0136 1.9080
ATOM   5567  CD  GLU   346      55.963  23.788  19.167  0.8054 1.9080
ATOM   5568  OE1 GLU   346      56.111  22.578  18.845 -0.8188 1.6612
ATOM   5569  OE2 GLU   346      55.320  24.624  18.478 -0.8188 1.6612
ATOM   5570  C   GLU   346      59.730  22.246  21.306  0.5366 1.9080
ATOM   5571  O   GLU   346      60.557  22.859  21.979 -0.5819 1.6612
ATOM   5572  HG2 GLU   346      55.872  24.463  21.090 -0.0425 1.4870
ATOM   5573  HA  GLU   346      59.169  23.940  20.238  0.1105 1.3870
ATOM   5574  HG3 GLU   346      57.158  25.029  20.258 -0.0425 1.4870
ATOM   5575  H   GLU   346      57.844  22.012  18.655  0.2936 0.6000
ATOM   5576  HB3 GLU   346      57.637  23.397  22.000 -0.0173 1.4870
ATOM   5577  HB2 GLU   346      56.970  22.320  20.971 -0.0173 1.4870
ATOM   5578  N   TRP   347      59.595  20.914  21.400 -0.4157 1.8240
ATOM   5579  CA  TRP   347      60.332  20.120  22.351 -0.0275 1.9080
ATOM   5580  CB  TRP   347      59.620  18.793  22.614 -0.0050 1.9080
ATOM   5581  CG  TRP   347      58.271  19.128  23.193 -0.1415 1.9080
ATOM   5582  CD2 TRP   347      57.143  19.499  22.386  0.1243 1.9080
ATOM   5583  CD1 TRP   347      57.871  19.237  24.492 -0.1638 1.9080
ATOM   5584  NE1 TRP   347      56.565  19.664  24.545 -0.3418 1.8240
ATOM   5585  CE2 TRP   347      56.104  19.827  23.254  0.1380 1.9080
ATOM   5586  CE3 TRP   347      56.991  19.571  21.032 -0.2387 1.9080
ATOM   5587  CZ2 TRP   347      54.890  20.233  22.778 -0.2601 1.9080
ATOM   5588  CZ3 TRP   347      55.763  19.970  20.553 -0.1972 1.9080
ATOM   5589  CH2 TRP   347      54.733  20.296  21.411 -0.1134 1.9080
ATOM   5590  C   TRP   347      61.789  19.918  22.018  0.5973 1.9080
ATOM   5591  O   TRP   347      62.618  19.839  22.924 -0.5679 1.6612
ATOM   5592  HH2 TRP   347      53.850  20.586  21.034  0.1417 1.4590
ATOM   5593  HA  TRP   347      60.288  20.600  23.256  0.1123 1.3870
ATOM   5594  HE1 TRP   347      56.036  19.830  25.370  0.3412 0.6000
ATOM   5595  HE3 TRP   347      57.727  19.349  20.401  0.1700 1.4590
ATOM   5596  HZ3 TRP   347      55.625  20.020  19.563  0.1447 1.4590
ATOM   5597  H   TRP   347      58.907  20.514  20.719  0.2719 0.6000
ATOM   5598  HZ2 TRP   347      54.138  20.476  23.402  0.1572 1.4590
ATOM   5599  HD1 TRP   347      58.438  19.038  25.288  0.2062 1.4090
ATOM   5600  HB3 TRP   347      60.108  18.293  23.281  0.0339 1.4870
ATOM   5601  HB2 TRP   347      59.473  18.336  21.776  0.0339 1.4870
ATOM   5602  N   ALA   348      62.153  19.820  20.724 -0.4157 1.8240
ATOM   5603  CA  ALA   348      63.510  19.518  20.348  0.0337 1.9080
ATOM   5604  CB  ALA   348      63.721  19.422  18.827 -0.1825 1.9080
ATOM   5605  C   ALA   348      64.452  20.561  20.866  0.5973 1.9080
ATOM   5606  O   ALA   348      64.076  21.709  21.096 -0.5679 1.6612
ATOM   5607  H   ALA   348      61.378  19.980  20.053  0.2719 0.6000
ATOM   5608  HA  ALA   348      63.766  18.621  20.740  0.0823 1.3870
ATOM   5609  HB1 ALA   348      62.925  18.985  18.414  0.0603 1.4870
ATOM   5610  HB3 ALA   348      63.834  20.340  18.455  0.0603 1.4870
ATOM   5611  HB2 ALA   348      64.537  18.880  18.645  0.0603 1.4870
ATOM   5612  N   ASP   349      65.722  20.146  21.084 -0.5163 1.8240
ATOM   5613  CA  ASP   349      66.746  21.020  21.588  0.0381 1.9080
ATOM   5614  CB  ASP   349      67.843  20.313  22.419 -0.0303 1.9080
ATOM   5615  CG  ASP   349      68.643  19.313  21.590  0.7994 1.9080
ATOM   5616  OD1 ASP   349      68.424  19.213  20.354 -0.8014 1.6612
ATOM   5617  OD2 ASP   349      69.506  18.629  22.205 -0.8014 1.6612
ATOM   5618  C   ASP   349      67.369  21.741  20.436  0.5366 1.9080
ATOM   5619  O   ASP   349      66.838  21.747  19.328 -0.5819 1.6612
ATOM   5620  H   ASP   349      65.873  19.138  20.850  0.2936 0.6000
ATOM   5621  HA  ASP   349      66.298  21.706  22.167  0.0880 1.3870
ATOM   5622  HB3 ASP   349      67.398  19.832  23.159 -0.0122 1.4870
ATOM   5623  HB2 ASP   349      68.457  21.009  22.761 -0.0122 1.4870
ATOM   5624  N   GLU   350      68.524  22.385  20.689 -0.5163 1.8240
ATOM   5625  CA  GLU   350      69.192  23.178  19.699  0.0397 1.9080
ATOM   5626  CB  GLU   350      70.466  23.866  20.227  0.0560 1.9080
ATOM   5627  CG  GLU   350      71.548  22.894  20.706  0.0136 1.9080
ATOM   5628  CD  GLU   350      72.737  23.711  21.196  0.8054 1.9080
ATOM   5629  OE1 GLU   350      72.502  24.791  21.801 -0.8188 1.6612
ATOM   5630  OE2 GLU   350      73.893  23.267  20.973 -0.8188 1.6612
ATOM   5631  C   GLU   350      69.590  22.310  18.548  0.5366 1.9080
ATOM   5632  O   GLU   350      69.516  22.740  17.398 -0.5819 1.6612
ATOM   5633  HG2 GLU   350      71.201  22.399  21.455 -0.0425 1.4870
ATOM   5634  HA  GLU   350      68.583  23.913  19.378  0.1105 1.3870
ATOM   5635  HG3 GLU   350      71.841  22.369  19.954 -0.0425 1.4870
ATOM   5636  H   GLU   350      68.873  22.247  21.665  0.2936 0.6000
ATOM   5637  HB3 GLU   350      70.208  24.423  20.993 -0.0173 1.4870
ATOM   5638  HB2 GLU   350      70.846  24.393  19.490 -0.0173 1.4870
ATOM   5639  N   ASN   351      70.017  21.060  18.813 -0.4157 1.8240
ATOM   5640  CA  ASN   351      70.481  20.259  17.717  0.0143 1.9080
ATOM   5641  CB  ASN   351      71.562  19.250  18.139 -0.2041 1.9080
ATOM   5642  CG  ASN   351      72.786  20.034  18.591  0.7130 1.9080
ATOM   5643  C   ASN   351      69.343  19.469  17.144  0.5973 1.9080
ATOM   5644  O   ASN   351      69.559  18.577  16.326 -0.5679 1.6612
ATOM   5645  HA  ASN   351      70.802  20.887  16.997  0.1048 1.3870
ATOM   5646  H   ASN   351      69.975  20.779  19.788  0.2719 0.6000
ATOM   5647  HB3 ASN   351      71.801  18.708  17.363  0.0797 1.4870
ATOM   5648  HB2 ASN   351      71.225  18.729  18.891  0.0797 1.4870
ATOM   5649  OD1 ASN   351      73.214  20.980  17.933 -0.5931 1.6612
ATOM   5650  ND2 ASN   351      73.362  19.634  19.756 -0.9191 1.8240
ATOM   5651 HD22 ASN   351      74.154  20.112  20.095  0.4196 0.6000
ATOM   5652 HD21 ASN   351      72.971  18.861  20.246  0.4196 0.6000
ATOM   5653  N   GLY   352      68.092  19.794  17.523 -0.4157 1.8240
ATOM   5654  CA  GLY   352      66.970  19.117  16.934 -0.0252 1.9080
ATOM   5655  C   GLY   352      66.847  17.727  17.483  0.5973 1.9080
ATOM   5656  O   GLY   352      66.256  16.861  16.841 -0.5679 1.6612
ATOM   5657  H   GLY   352      68.035  20.532  18.234  0.2719 0.6000
ATOM   5658  HA2 GLY   352      66.123  19.632  17.126  0.0698 1.3870
ATOM   5659  HA3 GLY   352      67.086  19.075  15.931  0.0698 1.3870
ATOM   5660  N   ASP   353      67.394  17.470  18.689 -0.5163 1.8240
ATOM   5661  CA  ASP   353      67.345  16.144  19.243  0.0381 1.9080
ATOM   5662  CB  ASP   353      68.674  15.687  19.873 -0.0303 1.9080
ATOM   5663  CG  ASP   353      69.663  15.377  18.759  0.7994 1.9080
ATOM   5664  OD1 ASP   353      69.240  14.737  17.759 -0.8014 1.6612
ATOM   5665  OD2 ASP   353      70.850  15.777  18.888 -0.8014 1.6612
ATOM   5666  C   ASP   353      66.321  16.072  20.335  0.5366 1.9080
ATOM   5667  O   ASP   353      66.338  16.862  21.278 -0.5819 1.6612
ATOM   5668  H   ASP   353      67.828  18.287  19.144  0.2936 0.6000
ATOM   5669  HA  ASP   353      67.046  15.520  18.508  0.0880 1.3870
ATOM   5670  HB3 ASP   353      68.504  14.874  20.384 -0.0122 1.4870
ATOM   5671  HB2 ASP   353      69.022  16.422  20.413 -0.0122 1.4870
ATOM   5672  N   LEU   354      65.353  15.149  20.172 -0.4157 1.8240
ATOM   5673  CA  LEU   354      64.349  14.833  21.149 -0.0518 1.9080
ATOM   5674  CB  LEU   354      63.147  14.101  20.536 -0.1102 1.9080
ATOM   5675  CG  LEU   354      62.378  14.985  19.536  0.3531 1.9080
ATOM   5676  CD1 LEU   354      61.177  14.245  18.932 -0.4121 1.9080
ATOM   5677  CD2 LEU   354      61.993  16.330  20.167 -0.4121 1.9080
ATOM   5678  C   LEU   354      64.929  13.999  22.256  0.5973 1.9080
ATOM   5679  O   LEU   354      64.489  14.078  23.402 -0.5679 1.6612
ATOM   5680 HD22 LEU   354      61.713  16.962  19.447  0.1000 1.4870
ATOM   5681 HD23 LEU   354      61.238  16.190  20.804  0.1000 1.4870
ATOM   5682 HD21 LEU   354      62.781  16.702  20.655  0.1000 1.4870
ATOM   5683  H   LEU   354      65.410  14.669  19.226  0.2719 0.6000
ATOM   5684 HD13 LEU   354      60.649  13.821  19.666  0.1000 1.4870
ATOM   5685 HD12 LEU   354      60.604  14.897  18.438  0.1000 1.4870
ATOM   5686 HD11 LEU   354      61.506  13.542  18.304  0.1000 1.4870
ATOM   5687  HA  LEU   354      63.997  15.693  21.545  0.0922 1.3870
ATOM   5688  HG  LEU   354      63.001  15.257  18.800 -0.0361 1.4870
ATOM   5689  HB3 LEU   354      62.531  13.868  21.257  0.0457 1.4870
ATOM   5690  HB2 LEU   354      63.481  13.324  20.045  0.0457 1.4870
ATOM   5691  N   GLY   355      65.928  13.152  21.944 -0.4157 1.8240
ATOM   5692  CA  GLY   355      66.437  12.250  22.939 -0.0252 1.9080
ATOM   5693  C   GLY   355      65.784  10.949  22.622  0.5973 1.9080
ATOM   5694  O   GLY   355      64.885  10.918  21.784 -0.5679 1.6612
ATOM   5695  H   GLY   355      66.263  13.220  20.975  0.2719 0.6000
ATOM   5696  HA2 GLY   355      67.416  12.169  22.855  0.0698 1.3870
ATOM   5697  HA3 GLY   355      66.173  12.554  23.839  0.0698 1.3870
ATOM   5698  N   PRO   356      66.225   9.881  23.238 -0.2548 1.8240
ATOM   5699  CA  PRO   356      65.684   8.579  22.940 -0.0266 1.9080
ATOM   5700  CD  PRO   356      66.766   9.944  24.584  0.0192 1.9080
ATOM   5701  CB  PRO   356      66.302   7.640  23.967 -0.0070 1.9080
ATOM   5702  CG  PRO   356      66.489   8.556  25.191  0.0189 1.9080
ATOM   5703  C   PRO   356      64.199   8.613  23.071  0.5896 1.9080
ATOM   5704  O   PRO   356      63.695   8.554  24.184 -0.5748 1.6612
ATOM   5705  HG2 PRO   356      65.660   8.569  25.734  0.0213 1.4870
ATOM   5706  HA  PRO   356      65.965   8.273  22.022  0.0641 1.3870
ATOM   5707  HD3 PRO   356      67.756  10.127  24.576  0.0391 1.3870
ATOM   5708  HD2 PRO   356      66.314  10.657  25.130  0.0391 1.3870
ATOM   5709  HG3 PRO   356      67.261   8.248  25.729  0.0213 1.4870
ATOM   5710  HB3 PRO   356      67.181   7.297  23.668  0.0253 1.4870
ATOM   5711  HB2 PRO   356      65.690   6.895  24.197  0.0253 1.4870
[truncated: 192,711 more chars]
